# Supplementary material for: A DNA demethylase reduces seed size by decreasing the DNA methylation of AT-rich transposable elements in soybean
Source: Commun Biol. 2024 May 21;7:613. doi: 10.1038/s42003-024-06306-2 (PMC11109123; doi:10.1038/s42003-024-06306-2)
Supplement: Supplementary file 4 — Supplementary Data 1 [file 42003_2024_6306_MOESM4_ESM.xlsx]

## Sheet: Up regulated
Supplementary Table 1 Differentially expressed genes (DEGs) in the small and large seed group.
ID	log2FC	FDR
Glyma.01G108000	1.00056	2.92846
Glyma.17G069300	1.00191	3.86972
Glyma.07G239500	1.00234	3.93618
Glyma.13G149700	1.0039	1.59585
Glyma.11G178300	1.00429	3.18628
Glyma.01G131500	1.00595	4.27523
Glyma.04G208000	1.00618	1.98771
Glyma.05G240100	1.00626	1.92196
Glyma.14G069200	1.00982	1.57876
Glyma.09G250000	1.0099	1.90852
Glyma.10G130400	1.01064	1.70196
Glyma.17G163800	1.01104	3.4327
Glyma.07G253100	1.01153	3.13336
Glyma.03G014500	1.01161	2.29157
Glyma.11G030100	1.01307	2.41919
Glyma.03G210100	1.01318	2.73501
Glyma.10G201100	1.01509	3.64705
Glyma.16G012000	1.01672	1.5783
Glyma.02G155600	1.01772	5.77878
Glyma.10G061800	1.0208	2.74592
Glyma.09G285900	1.02133	2.98069
Glyma.05G091100	1.02135	2.83609
Glyma.16G199900	1.02361	1.85342
Glyma.05G222400	1.02699	1.38305
Glyma.13G229300	1.02891	2.89245
Glyma.08G105200	1.03005	1.88732
Glyma.18G289000	1.03629	4.05999
Glyma.07G186600	1.03658	2.06785
Glyma.01G100600	1.03682	8.65537
Glyma.10G159400	1.03713	2.03
Glyma.01G106200	1.03785	2.54363
Glyma.08G301000	1.04048	2.49117
Glyma.15G055700	1.0416	3.49608
Glyma.02G244500	1.04283	3.48433
Glyma.11G058600	1.04305	2.85198
Glyma.17G137300	1.0435	3.24922
Glyma.16G023000	1.04445	2.84528
Glyma.06G303000	1.04467	3.17772
Glyma.02G101300	1.04487	2.6857
Glyma.01G137200	1.04553	5.3577
Glyma.13G152300	1.04656	1.784
Glyma.14G068800	1.04771	4.52715
Glyma.07G010700	1.04853	1.30587
Glyma.18G025700	1.04993	2.40709
Glyma.19G078600	1.05098	2.36116
Glyma.05G078300	1.05378	4.16252
Glyma.18G094600	1.05471	1.6886
Glyma.02G273200	1.05483	2.33422
Glyma.01G048800	1.05487	1.53531
Glyma.19G020000	1.05762	5.42528
Glyma.13G064300	1.05838	2.85271
Glyma.02G285100	1.06	2.1044
Glyma.13G100600	1.06178	2.93382
Glyma.12G151300	1.06231	1.78943
Glyma.15G223400	1.06663	1.87322
Glyma.01G055400	1.06703	1.33041
Glyma.13G090600	1.0673	1.73919
Glyma.15G252200	1.06757	1.44469
Glyma.12G005800	1.06782	3.33298
Glyma.10G064900	1.07032	2.43739
Glyma.05G133800	1.07043	1.34256
Glyma.20G027200	1.07128	3.1631
Glyma.03G227600	1.07181	3.05096
Glyma.06G056000	1.07417	3.2338
Glyma.10G231200	1.07427	3.52106
Glyma.18G078500	1.07617	1.52666
Glyma.17G036800	1.07664	2.29827
Glyma.08G055300	1.0808	1.30815
Glyma.10G161100	1.08436	1.35787
Glyma.12G225900	1.08451	2.73404
Glyma.15G003800	1.0846	1.38843
Glyma.13G336800	1.08617	3.36899
Glyma.13G095300	1.08673	2.84239
Glyma.10G230000	1.08764	5.73726
Glyma.19G231900	1.0893	6.29269
Glyma.14G118300	1.08994	3.7514
Glyma.15G264600	1.09049	1.33769
Glyma.13G103400	1.0906	2.02679
Glyma.13G046000	1.09321	3.69613
Glyma.14G068700	1.09344	1.80883
Glyma.18G035100	1.09814	1.96727
Glyma.20G013400	1.09882	1.53718
Glyma.18G038800	1.09967	2.30869
Glyma.16G126500	1.10259	2.60106
Glyma.16G039600	1.10381	2.5215
Glyma.04G075800	1.10501	1.92865
Glyma.01G157600	1.10636	1.54003
Glyma.15G179800	1.10654	2.06784
Glyma.16G133700	1.10694	2.17822
Glyma.04G251300	1.10711	5.61687
Glyma.15G138300	1.10922	2.95052
Glyma.17G230500	1.10969	2.62047
Glyma.16G010200	1.11041	3.84537
Glyma.20G077200	1.11084	3.75731
Glyma.05G187700	1.11099	5.56207
Glyma.02G185500	1.11127	2.25483
Glyma.14G213500	1.11382	2.18064
Glyma.08G281300	1.11532	1.35183
Glyma.01G038600	1.11729	2.48938
Glyma.04G156500	1.11809	5.20127
Glyma.02G168200	1.12057	1.86708
Glyma.01G022200	1.12262	2.05106
Glyma.20G062300	1.12419	2.65602
Glyma.16G200600	1.12567	2.68846
Glyma.15G098500	1.12723	2.50061
Glyma.17G187300	1.12727	2.56262
Glyma.06G053600	1.12867	2.58313
Glyma.14G106700	1.12894	3.40251
Glyma.12G155900	1.13016	2.18631
Glyma.18G158700	1.13097	3.24922
Glyma.07G119700	1.13276	3.28907
Glyma.12G120400	1.13325	3.13336
Glyma.04G122900	1.13367	4.29299
Glyma.07G009800	1.13418	1.97476
Glyma.02G222400	1.13434	4.2554
Glyma.02G080300	1.13584	3.32831
Glyma.04G077600	1.13932	1.417
Glyma.06G123700	1.14028	2.84574
Glyma.18G189800	1.14155	2.5464
Glyma.01G165300	1.14237	3.1229
Glyma.06G028100	1.14355	1.66834
Glyma.16G202500	1.1459	2.32192
Glyma.17G174300	1.14657	5.89973
Glyma.14G093100	1.14682	2.9432
Glyma.20G149700	1.14707	2.48014
Glyma.05G229700	1.14765	3.38669
Glyma.09G094000	1.14778	3.20758
Glyma.05G238200	1.14925	1.98985
Glyma.02G016100	1.15289	2.57859
Glyma.06G031000	1.1529	3.70533
Glyma.07G163400	1.15293	1.9295
Glyma.03G216900	1.15363	3.5336
Glyma.05G092100	1.1597	2.6009
Glyma.08G145300	1.16159	5.26236
Glyma.08G068700	1.16258	1.52825
Glyma.17G042200	1.16641	1.53972
Glyma.04G240800	1.16876	3.79147
Glyma.19G224500	1.17561	1.88212
Glyma.16G058500	1.17631	3.66152
Glyma.14G199200	1.17932	2.03502
Glyma.06G031100	1.18023	3.20833
Glyma.10G016500	1.18076	1.96523
Glyma.04G095000	1.18238	2.1947
Glyma.13G277100	1.18431	3.55513
Glyma.04G045000	1.18784	4.80948
Glyma.11G078000	1.19031	1.76249
Glyma.08G363900	1.19241	1.52743
Glyma.15G174500	1.1935	1.7319
Glyma.07G139200	1.19738	2.55747
Glyma.08G147400	1.19815	2.4123
Glyma.02G168300	1.19895	3.70213
Glyma.13G035200	1.20002	1.5625
Glyma.04G252600	1.20098	2.00085
Glyma.05G079700	1.20145	3.10299
Glyma.08G133600	1.20261	3.16967
Glyma.05G094500	1.20278	2.05354
Glyma.04G200800	1.20354	1.70818
Glyma.10G232100	1.20402	2.54976
Glyma.10G017600	1.20605	2.76285
Glyma.03G076100	1.20758	1.58526
Glyma.13G088500	1.20787	1.44447
Glyma.14G065900	1.20837	3.32831
Glyma.04G017200	1.21187	3.47732
Glyma.13G043500	1.21267	2.9788
Glyma.06G087300	1.21318	2.17658
Glyma.09G161000	1.21439	4.60652
Glyma.18G172600	1.21573	2.29467
Glyma.13G001200	1.2161	1.73897
Glyma.01G118200	1.21894	1.45327
Glyma.04G136400	1.22246	2.00204
Glyma.07G185100	1.22275	1.49663
Glyma.09G180300	1.22316	2.1044
Glyma.13G070400	1.22372	3.14363
Glyma.15G009400	1.22431	2.75127
Glyma.02G029900	1.22776	2.50532
Glyma.01G121000	1.22827	2.6943
Glyma.16G063600	1.22916	4.37067
Glyma.09G013700	1.23024	4.55117
Glyma.13G194300	1.23193	1.58267
Glyma.13G211000	1.23313	2.94942
Glyma.07G078800	1.23317	1.60871
Glyma.06G010200	1.2333	4.44652
Glyma.13G284200	1.23351	4.2451
Glyma.02G036600	1.23581	1.74016
Glyma.07G087200	1.23609	1.7315
Glyma.09G178600	1.23965	1.37402
Glyma.02G267000	1.24019	3.73717
Glyma.02G111200	1.24129	2.10529
Glyma.13G279200	1.24593	6.24782
Glyma.02G062300	1.24694	3.88013
Glyma.08G247800	1.24973	3.83853
Glyma.10G010100	1.25171	2.54976
Glyma.02G287800	1.25327	3.52792
Glyma.02G221800	1.25365	1.54783
Glyma.19G211000	1.25399	3.68866
Glyma.16G065900	1.2545	5.01747
Glyma.05G127400	1.25479	4.29514
Glyma.01G018000	1.25575	6.04002
Glyma.10G258800	1.25768	2.78407
Glyma.18G242400	1.25858	1.79606
Glyma.12G102900	1.26063	4.46015
Glyma.15G188400	1.26639	1.84184
Glyma.10G246400	1.27207	1.58031
Glyma.11G031700	1.27343	1.76594
Glyma.13G009300	1.27564	1.90365
Glyma.17G257800	1.2777	5.76872
Glyma.13G212000	1.27887	1.55
Glyma.06G305500	1.2826	1.36514
Glyma.17G032600	1.28568	3.27009
Glyma.02G155700	1.2857	1.60042
Glyma.11G123400	1.28634	3.20228
Glyma.15G132200	1.28716	3.20678
Glyma.14G038100	1.28816	4.89098
Glyma.10G053000	1.29071	2.29547
Glyma.08G263500	1.29239	2.2395
Glyma.10G147700	1.29302	5.42105
Glyma.20G091400	1.29392	2.0051
Glyma.09G137500	1.29917	2.52108
Glyma.12G059100	1.29995	2.66527
Glyma.20G040900	1.30466	1.62071
Glyma.06G163400	1.305	1.86005
Glyma.10G013700	1.30762	3.04912
Glyma.14G150000	1.31035	4.97298
Glyma.19G164500	1.31346	2.99949
Glyma.01G124600	1.31417	3.89592
Glyma.16G044600	1.3177	3.55468
Glyma.07G188900	1.31794	6.27157
Glyma.16G065800	1.31955	5.3582
Glyma.12G231900	1.31984	2.30351
Glyma.16G031100	1.32019	1.589
Glyma.08G143800	1.32201	1.47459
Glyma.13G068600	1.32252	1.95756
Glyma.09G171300	1.32899	2.63447
Glyma.09G205800	1.32975	2.86166
Glyma.16G038000	1.33005	1.80337
Glyma.17G006900	1.33045	1.87177
Glyma.16G021300	1.33178	1.9062
Glyma.04G178300	1.33199	2.18717
Glyma.13G066500	1.33959	3.94545
Glyma.07G004500	1.34056	1.60771
Glyma.17G040600	1.34097	2.05392
Glyma.04G219200	1.34284	3.19463
Glyma.08G232400	1.34601	6.51425
Glyma.10G066400	1.35044	2.73721
Glyma.19G000700	1.3525	2.98785
Glyma.15G248500	1.35392	2.78663
Glyma.10G078900	1.35512	2.36171
Glyma.17G094200	1.36194	6.3523
Glyma.04G110500	1.36333	2.76388
Glyma.10G256000	1.36361	2.30714
Glyma.03G007400	1.36363	2.79846
Glyma.15G238900	1.36528	1.75005
Glyma.02G293500	1.37411	3.73211
Glyma.20G236900	1.37552	3.83051
Glyma.18G123800	1.3772	4.35846
Glyma.07G168500	1.37822	3.60682
Glyma.13G082800	1.37899	4.62492
Glyma.07G248300	1.37997	1.39686
Glyma.01G234500	1.38341	3.58349
Glyma.08G350600	1.38365	2.62445
Glyma.04G051500	1.38648	4.32652
Glyma.07G030500	1.38697	1.35171
Glyma.19G118700	1.38969	2.99949
Glyma.06G229000	1.38976	1.31139
Glyma.15G022500	1.39039	3.25198
Glyma.03G228900	1.39049	3.91449
Glyma.15G273300	1.39066	2.97725
Glyma.10G054100	1.3908	2.10659
Glyma.17G117100	1.39231	2.69678
Glyma.08G193900	1.39363	2.82021
Glyma.11G081000	1.39708	3.79352
Glyma.04G178500	1.40311	2.96678
Glyma.13G109200	1.40448	2.16112
Glyma.02G059500	1.40493	1.50852
Glyma.20G008400	1.40667	1.39695
Glyma.17G182200	1.40671	1.40797
Glyma.03G162900	1.41439	5.01747
Glyma.15G174300	1.41515	3.49608
Glyma.10G105400	1.4184	1.61801
Glyma.11G217400	1.41981	6.04002
Glyma.07G199800	1.42165	5.66223
Glyma.12G232000	1.42651	2.61455
Glyma.12G232100	1.42761	2.3918
Glyma.01G218500	1.42825	2.10964
Glyma.20G101100	1.42841	4.1636
Glyma.11G189000	1.43173	3.28907
Glyma.12G231400	1.43345	1.58258
Glyma.08G334500	1.43506	2.06555
Glyma.07G091600	1.4354	2.58332
Glyma.14G121400	1.44222	2.93765
Glyma.06G122600	1.44868	3.42646
Glyma.19G018100	1.45209	5.49036
Glyma.20G160200	1.45344	2.62206
Glyma.06G186600	1.45478	4.68195
Glyma.16G178900	1.46666	1.98432
Glyma.05G009000	1.46842	2.51204
Glyma.10G174600	1.46875	2.59334
Glyma.12G232200	1.47669	2.09936
Glyma.12G232300	1.47956	2.71937
Glyma.03G183500	1.48138	2.16651
Glyma.10G067600	1.48668	3.44365
Glyma.20G196900	1.48941	1.96185
Glyma.18G281100	1.49288	2.91006
Glyma.13G310200	1.49619	2.61575
Glyma.03G098600	1.49639	1.6188
Glyma.20G198500	1.49952	2.19266
Glyma.05G236200	1.5024	1.30574
Glyma.14G054900	1.51533	1.99251
Glyma.07G102400	1.51935	5.0167
Glyma.12G012600	1.5249	2.63991
Glyma.17G055600	1.52613	2.56078
Glyma.19G254600	1.52826	4.20862
Glyma.06G154400	1.52999	3.89027
Glyma.20G126800	1.53053	1.42918
Glyma.05G033000	1.53412	4.98698
Glyma.02G071500	1.54046	2.86635
Glyma.14G140400	1.54334	2.31913
Glyma.04G142800	1.5442	2.22283
Glyma.09G274900	1.54488	1.55634
Glyma.18G155700	1.54722	2.3714
Glyma.04G115300	1.54862	1.89951
Glyma.13G054800	1.55447	1.7004
Glyma.20G098500	1.55524	6.04002
Glyma.10G144800	1.55961	1.72088
Glyma.14G219500	1.56247	2.79442
Glyma.13G335300	1.56819	1.8285
Glyma.01G153500	1.57682	1.95809
Glyma.15G175000	1.57854	2.26249
Glyma.04G150600	1.57861	2.67548
Glyma.10G018700	1.58319	7.04769
Glyma.20G068000	1.58633	4.0902
Glyma.16G157100	1.58755	3.6058
Glyma.06G220800	1.59225	2.11717
Glyma.12G042800	1.59534	1.70889
Glyma.10G159800	1.59866	4.22751
Glyma.15G010300	1.60322	1.47234
Glyma.13G167800	1.60598	2.84528
Glyma.07G064400	1.60822	1.34624
Glyma.06G088600	1.60927	3.52792
Glyma.02G157900	1.61226	3.38174
Glyma.11G114700	1.6136	3.04737
Glyma.11G123200	1.62106	3.22125
Glyma.11G037100	1.62226	3.74253
Glyma.19G098500	1.62424	2.43737
Glyma.20G135700	1.63581	1.4338
Glyma.01G176200	1.64222	1.71212
Glyma.11G252100	1.64356	1.99141
Glyma.13G327700	1.64403	2.03162
Glyma.10G187900	1.64793	1.93492
Glyma.14G006600	1.651	1.68062
Glyma.11G106600	1.65133	2.40527
Glyma.11G023200	1.65519	3.47116
Glyma.16G123600	1.65856	2.57938
Glyma.10G189300	1.66193	1.81164
Glyma.04G040000	1.66243	2.88857
Glyma.12G232900	1.67396	2.4116
Glyma.15G033100	1.67509	5.03328
Glyma.05G189800	1.67863	2.03115
Glyma.06G265500	1.68051	3.59573
Glyma.16G138200	1.68192	1.30345
Glyma.16G126600	1.68716	2.01254
Glyma.15G147200	1.68892	7.41812
Glyma.18G101100	1.69194	1.85184
Glyma.01G172400	1.69618	2.95052
Glyma.15G126100	1.69734	1.98948
Glyma.19G067600	1.70104	4.38046
Glyma.14G087200	1.70164	2.7232
Glyma.19G164400	1.70512	5.04893
Glyma.04G162500	1.70545	2.47618
Glyma.17G103000	1.70868	2.43739
Glyma.14G073200	1.72446	3.69493
Glyma.01G095900	1.72487	2.6864
Glyma.09G214700	1.72638	1.61536
Glyma.14G121200	1.72858	2.01838
Glyma.02G061800	1.73131	2.84239
Glyma.19G187300	1.7315	3.23893
Glyma.10G278600	1.74021	2.5698
Glyma.04G040400	1.74451	4.16961
Glyma.11G247600	1.74795	4.66553
Glyma.02G155500	1.77204	3.58112
Glyma.03G086500	1.77428	2.13887
Glyma.19G070700	1.77497	6.03625
Glyma.08G050600	1.77592	2.73058
Glyma.20G017100	1.79487	4.92289
Glyma.20G062200	1.80063	3.16374
Glyma.09G178100	1.80221	4.53681
Glyma.08G068800	1.8023	1.95612
Glyma.12G218300	1.80333	4.59819
Glyma.07G097400	1.80405	3.32982
Glyma.11G153600	1.81348	1.84209
Glyma.03G022800	1.81435	2.90741
Glyma.05G231600	1.81472	1.74816
Glyma.05G074900	1.81811	2.99949
Glyma.11G121700	1.82156	2.30583
Glyma.11G077900	1.83426	5.54455
Glyma.15G175100	1.83523	1.61078
Glyma.01G205200	1.83942	2.9963
Glyma.01G035300	1.84019	2.21977
Glyma.18G155600	1.84462	1.58398
Glyma.20G121300	1.84502	4.2554
Glyma.04G132400	1.84514	3.94545
Glyma.06G224500	1.84714	1.9995
Glyma.18G009700	1.8567	3.37009
Glyma.18G016100	1.85833	1.54222
Glyma.08G077400	1.8632	2.00354
Glyma.08G263300	1.86757	2.45094
Glyma.10G226700	1.87333	3.97559
Glyma.04G189000	1.87337	1.9162
Glyma.04G147600	1.88593	2.37213
Glyma.14G158500	1.89331	3.09698
Glyma.01G053400	1.89715	1.42612
Glyma.10G151300	1.89839	3.43425
Glyma.15G040700	1.90008	4.8266
Glyma.03G029300	1.90305	4.37698
Glyma.18G011600	1.90317	1.62084
Glyma.07G227300	1.9048	2.33687
Glyma.18G027100	1.91478	1.90529
Glyma.16G062000	1.91731	3.41836
Glyma.03G081400	1.92406	1.60194
Glyma.04G225500	1.93356	2.45368
Glyma.19G213100	1.9367	5.3582
Glyma.14G132100	1.93725	2.04565
Glyma.09G184300	1.94196	1.83416
Glyma.01G058600	1.94324	2.48014
Glyma.17G197700	1.9454	1.64465
Glyma.10G164100	1.94808	5.2896
Glyma.07G179900	1.95367	2.34834
Glyma.08G249700	1.95487	5.72233
Glyma.05G121200	1.9584	1.98388
Glyma.11G060500	1.95867	2.00312
Glyma.08G139800	1.96458	2.98456
Glyma.14G062600	1.97139	2.12488
Glyma.11G116900	1.97315	1.73919
Glyma.01G114300	1.97572	2.02768
Glyma.11G162200	1.97807	2.88942
Glyma.14G211300	1.98586	2.13198
Glyma.09G041800	1.99885	2.51493
Glyma.11G121800	2.01118	3.92539
Glyma.14G073300	2.04527	2.06778
Glyma.20G101000	2.04708	2.10659
Glyma.03G149700	2.04919	2.8098
Glyma.15G125800	2.05106	2.42718
Glyma.12G048000	2.05109	1.83787
Glyma.07G117300	2.06031	3.0957
Glyma.13G294300	2.06213	2.19451
Glyma.18G066600	2.07698	2.08473
Glyma.13G028200	2.09855	3.03228
Glyma.15G114600	2.1104	3.53061
Glyma.10G188500	2.11302	3.14032
Glyma.02G187200	2.13446	3.95465
Glyma.02G303200	2.13644	1.38491
Glyma.16G109300	2.14042	1.64835
Glyma.14G149900	2.14936	2.45285
Glyma.05G009100	2.18103	1.84993
Glyma.08G363500	2.18684	2.19968
Glyma.05G193200	2.19592	2.29196
Glyma.08G227400	2.20152	5.14498
Glyma.17G129600	2.22323	5.65064
Glyma.11G235000	2.22569	1.87346
Glyma.20G061000	2.33037	4.98698
Glyma.15G083200	2.33466	3.46328
Glyma.16G109600	2.34555	1.43963
Glyma.08G142400	2.3489	2.06785
Glyma.02G259700	2.35196	4.24498
Glyma.06G270500	2.36659	2.31562
Glyma.10G253100	2.41047	1.69848
Glyma.18G165200	2.41853	3.06076
Glyma.05G073600	2.45861	1.98617
Glyma.12G036400	2.48045	2.83387
Glyma.03G030300	2.49165	1.44402
Glyma.02G189000	2.52123	2.1947
Glyma.13G301900	2.53865	2.06669
Glyma.03G009100	2.55883	1.81234
Glyma.09G061400	2.61628	2.92378
Glyma.15G174700	2.64018	1.55837
Glyma.03G056900	2.65941	2.58255
Glyma.02G217800	2.66412	1.38785
Glyma.17G002900	2.68128	7.36049
Glyma.16G210700	2.68202	1.59993
Glyma.15G271900	2.80535	2.47919
Glyma.08G270500	2.84936	1.75974
Glyma.11G032600	2.93828	1.34786
Glyma.16G084000	3.00423	3.37191
Glyma.09G153900	3.05044	1.69277
Glyma.07G260800	3.14625	6.69327
Glyma.15G115300	3.20449	6.20231
Glyma.15G121700	3.27465	4.7749
Glyma.07G136800	3.68003	1.52128
Glyma.06G043900	4.15024	2.24785
Glyma.05G033300	5.13279	1.34586

## Sheet: Down regulated
Supplementary Table 1 Differentially expressed genes (DEGs) in the small and large seed group.
ID	log2FC	FDR
Glyma.05G117200	-5.4489	2.06517
Glyma.05G085600	-4.83776	1.40283
Glyma.18G135700	-4.23815	3.28874
Glyma.20G127400	-3.57277	4.17003
Glyma.17G171500	-3.48119	1.48522
Glyma.13G239700	-3.30586	2.68014
Glyma.14G222200	-3.24725	1.87375
Glyma.20G144100	-3.22462	1.32412
Glyma.03G189900	-3.11569	2.30977
Glyma.14G104400	-3.10927	2.75934
Glyma.07G016800	-3.04844	2.13406
Glyma.02G308500	-2.93203	1.69574
Glyma.14G094800	-2.80162	3.53639
Glyma.10G162800	-2.79349	1.63307
Glyma.15G027100	-2.78901	3.09552
Glyma.19G030500	-2.75964	1.48309
Glyma.06G242400	-2.75418	1.52135
Glyma.04G037400	-2.73603	1.63364
Glyma.19G093400	-2.69422	1.50911
Glyma.14G058600	-2.59801	2.33939
Glyma.14G028000	-2.59638	1.88654
Glyma.13G187800	-2.57041	1.90971
Glyma.01G195000	-2.53558	2.48291
Glyma.08G015800	-2.53293	2.19451
Glyma.01G177000	-2.53276	2.44675
Glyma.08G202100	-2.51773	2.76917
Glyma.10G276800	-2.51174	3.65916
Glyma.05G196900	-2.44684	1.45011
Glyma.17G168300	-2.44619	2.29467
Glyma.15G024500	-2.41489	1.92524
Glyma.01G168700	-2.41419	1.43211
Glyma.08G199100	-2.41196	2.7884
Glyma.06G021700	-2.39565	2.58606
Glyma.05G189600	-2.36618	2.11932
Glyma.03G249300	-2.35691	3.36934
Glyma.08G014900	-2.34254	2.21025
Glyma.20G185900	-2.3215	1.84533
Glyma.16G093800	-2.30643	1.79157
Glyma.02G062700	-2.30018	2.5325
Glyma.04G232000	-2.2858	1.55457
Glyma.06G103700	-2.28144	2.53902
Glyma.14G061800	-2.27531	2.07811
Glyma.16G123400	-2.26959	4.00646
Glyma.08G017700	-2.24452	1.92335
Glyma.06G129400	-2.24097	3.38892
Glyma.15G107100	-2.23622	4.66811
Glyma.18G018400	-2.22246	2.40624
Glyma.04G251900	-2.21233	1.5382
Glyma.19G021100	-2.21168	2.60346
Glyma.07G080400	-2.20524	1.36802
Glyma.08G185600	-2.19484	1.71873
Glyma.03G234800	-2.18999	2.48781
Glyma.05G117800	-2.18032	2.33243
Glyma.18G052100	-2.16962	1.99465
Glyma.14G167400	-2.16928	1.50231
Glyma.02G010300	-2.15609	1.48989
Glyma.03G200900	-2.14917	1.55362
Glyma.07G142200	-2.14656	1.59616
Glyma.10G172300	-2.14631	1.68828
Glyma.20G015700	-2.11356	1.42847
Glyma.01G186100	-2.11089	2.05459
Glyma.10G240200	-2.10396	1.66885
Glyma.11G077600	-2.10037	1.44406
Glyma.08G305500	-2.09719	1.47061
Glyma.19G262700	-2.08937	1.44566
Glyma.12G074900	-2.08156	1.56393
Glyma.18G015600	-2.07411	2.62777
Glyma.05G057600	-2.06073	1.558
Glyma.15G028500	-2.05779	3.0407
Glyma.17G112800	-2.04671	1.49411
Glyma.18G014200	-2.03837	3.90868
Glyma.13G254300	-2.03618	1.85917
Glyma.02G188300	-2.03522	1.50339
Glyma.17G122300	-2.01634	1.82687
Glyma.16G194200	-2.01477	1.5043
Glyma.13G100700	-2.00341	2.22865
Glyma.06G160300	-1.99871	1.34052
Glyma.20G044500	-1.99591	1.42847
Glyma.19G001800	-1.9893	1.31133
Glyma.19G181900	-1.98234	2.09164
Glyma.07G086700	-1.98082	2.39405
Glyma.08G240200	-1.97869	2.89529
Glyma.11G104700	-1.97032	8.22198
Glyma.03G059600	-1.96569	2.24145
Glyma.05G035900	-1.96533	2.00709
Glyma.06G215100	-1.96458	1.90397
Glyma.02G079000	-1.96433	2.95556
Glyma.14G214000	-1.96339	1.93079
Glyma.13G217400	-1.95892	2.16521
Glyma.07G038400	-1.95844	3.09694
Glyma.11G253900	-1.9566	1.41163
Glyma.10G241500	-1.94983	1.98113
Glyma.14G059500	-1.93723	2.73594
Glyma.12G206800	-1.93572	2.64561
Glyma.03G228500	-1.92396	1.65135
Glyma.13G263100	-1.91292	1.53897
Glyma.17G068000	-1.89458	1.35786
Glyma.11G064600	-1.89229	2.36621
Glyma.18G031800	-1.88646	2.52505
Glyma.09G182000	-1.87525	1.70132
Glyma.10G213800	-1.8556	1.57783
Glyma.17G106300	-1.85099	3.08782
Glyma.20G222200	-1.84742	1.43948
Glyma.19G237000	-1.84597	1.35647
Glyma.13G067700	-1.84105	2.38574
Glyma.06G141100	-1.82232	1.55353
Glyma.15G242800	-1.82136	1.47137
Glyma.12G031800	-1.8144	4.72197
Glyma.06G110800	-1.81178	2.20105
Glyma.04G194600	-1.80271	2.05984
Glyma.13G068500	-1.80041	3.05665
Glyma.20G113000	-1.79792	1.32674
Glyma.11G117500	-1.7936	1.31191
Glyma.09G138200	-1.79015	1.4553
Glyma.03G135400	-1.78641	2.34601
Glyma.15G112600	-1.77739	4.31864
Glyma.11G055300	-1.76866	4.55117
Glyma.03G018800	-1.76418	2.30432
Glyma.19G112800	-1.75593	2.05506
Glyma.10G297600	-1.75444	2.16521
Glyma.10G225100	-1.75234	2.10501
Glyma.08G168300	-1.752	1.75189
Glyma.20G016000	-1.75195	1.60147
Glyma.17G115300	-1.75117	2.29486
Glyma.12G188300	-1.74278	2.04583
Glyma.13G155700	-1.74076	1.45625
Glyma.11G055900	-1.73234	2.71565
Glyma.13G216700	-1.72737	1.5656
Glyma.11G180100	-1.71726	2.0489
Glyma.18G295300	-1.71113	2.31782
Glyma.01G133000	-1.70968	1.63857
Glyma.02G067000	-1.7055	2.8521
Glyma.13G093800	-1.70529	3.56806
Glyma.20G230700	-1.70398	3.59251
Glyma.15G060600	-1.69947	1.35073
Glyma.12G164700	-1.6923	3.0748
Glyma.20G012100	-1.68954	2.48671
Glyma.19G118400	-1.68543	2.83748
Glyma.18G108200	-1.68279	2.0055
Glyma.11G089500	-1.68128	3.59926
Glyma.02G249800	-1.68027	3.25241
Glyma.19G054400	-1.67782	1.49126
Glyma.06G156600	-1.67078	1.75726
Glyma.19G144700	-1.6707	2.50405
Glyma.02G209400	-1.6705	3.18546
Glyma.06G147600	-1.67004	2.50086
Glyma.16G212800	-1.6696	2.6954
Glyma.06G086400	-1.6687	1.81823
Glyma.02G227700	-1.66673	2.60947
Glyma.18G114000	-1.66551	1.49978
Glyma.14G051500	-1.66463	2.17028
Glyma.16G123300	-1.66449	7.11155
Glyma.11G232900	-1.66438	2.402
Glyma.16G177200	-1.6599	1.7315
Glyma.17G091200	-1.65956	2.6681
Glyma.03G163500	-1.6586	1.91454
Glyma.09G243900	-1.65837	1.87853
Glyma.05G142200	-1.64929	2.21607
Glyma.10G293500	-1.648	1.67985
Glyma.18G046800	-1.64783	1.75731
Glyma.07G257300	-1.63907	2.83549
Glyma.03G230800	-1.63783	2.24895
Glyma.09G035500	-1.63623	1.93917
Glyma.12G187700	-1.63395	1.42813
Glyma.11G108300	-1.63289	2.65779
Glyma.14G008400	-1.62663	1.47393
Glyma.11G020400	-1.62394	2.04311
Glyma.18G067600	-1.62286	2.04772
Glyma.17G120500	-1.61221	2.0489
Glyma.13G289800	-1.61157	1.76819
Glyma.09G097400	-1.60548	1.88151
Glyma.10G174100	-1.60398	1.66282
Glyma.16G211500	-1.60102	1.57478
Glyma.12G210000	-1.59515	2.2383
Glyma.05G036000	-1.5946	1.45165
Glyma.03G117600	-1.59129	4.64783
Glyma.03G175200	-1.58958	1.9359
Glyma.01G096600	-1.58814	1.33258
Glyma.07G015800	-1.58686	4.92289
Glyma.12G020700	-1.58623	1.48956
Glyma.15G202200	-1.58415	2.59965
Glyma.17G156300	-1.58393	2.02139
Glyma.02G254600	-1.583	2.96678
Glyma.07G192600	-1.58223	1.69799
Glyma.06G254700	-1.58206	1.33146
Glyma.15G103700	-1.57447	3.80997
Glyma.07G085600	-1.57356	3.81389
Glyma.11G158400	-1.56589	1.71766
Glyma.16G211200	-1.56508	1.3775
Glyma.07G177600	-1.55649	2.71015
Glyma.02G211400	-1.55505	2.79019
Glyma.10G151000	-1.55292	2.2503
Glyma.08G023500	-1.54924	2.049
Glyma.10G174200	-1.54805	3.80997
Glyma.01G061100	-1.54722	5.85395
Glyma.03G129400	-1.54469	1.91788
Glyma.05G214400	-1.54445	3.65916
Glyma.01G028800	-1.54093	2.1299
Glyma.16G059400	-1.53779	3.69478
Glyma.08G209400	-1.53672	1.58478
Glyma.17G169300	-1.53375	3.20238
Glyma.14G221500	-1.53171	3.63989
Glyma.02G075300	-1.52858	1.7974
Glyma.20G115600	-1.52344	2.46525
Glyma.05G094900	-1.51989	1.56351
Glyma.02G094300	-1.51634	1.94046
Glyma.19G181300	-1.51606	1.9012
Glyma.04G082000	-1.50766	1.75987
Glyma.06G260700	-1.50709	1.91504
Glyma.10G075800	-1.50677	1.95814
Glyma.07G050800	-1.50649	3.17702
Glyma.16G149100	-1.50465	1.63927
Glyma.13G279100	-1.50341	2.37115
Glyma.14G061200	-1.50155	1.32156
Glyma.08G115700	-1.49925	1.53291
Glyma.18G218400	-1.49707	2.51202
Glyma.15G037300	-1.49624	2.18951
Glyma.15G083900	-1.49561	2.20163
Glyma.02G001800	-1.48975	3.08473
Glyma.19G026800	-1.48887	1.7315
Glyma.14G000500	-1.48779	3.3475
Glyma.11G216500	-1.48707	2.40874
Glyma.10G099800	-1.48657	1.61878
Glyma.14G073700	-1.48619	1.75974
Glyma.11G231400	-1.48555	2.97657
Glyma.10G015800	-1.48485	3.56227
Glyma.15G244700	-1.47864	1.43873
Glyma.03G181000	-1.4786	1.63065
Glyma.13G110800	-1.47683	2.18227
Glyma.19G120400	-1.47531	1.45975
Glyma.03G007600	-1.47412	2.6857
Glyma.06G183400	-1.47162	2.40976
Glyma.06G131700	-1.47112	1.6145
Glyma.02G239500	-1.47092	2.48491
Glyma.18G027400	-1.46267	1.47984
Glyma.13G120500	-1.46222	1.42881
Glyma.14G104500	-1.46068	3.11312
Glyma.05G021200	-1.45803	2.48102
Glyma.17G145400	-1.45717	1.53513
Glyma.04G212600	-1.45586	1.73074
Glyma.10G143800	-1.45438	2.18631
Glyma.13G128700	-1.45281	1.31278
Glyma.15G269700	-1.45264	1.44843
Glyma.19G190800	-1.45237	2.4732
Glyma.19G027600	-1.44817	1.85917
Glyma.06G018600	-1.44649	1.58588
Glyma.20G144400	-1.44393	2.19912
Glyma.14G036000	-1.44307	2.69228
Glyma.17G232300	-1.44294	2.73662
Glyma.20G064300	-1.44245	1.44406
Glyma.07G032700	-1.44064	3.02032
Glyma.03G200500	-1.44007	1.57166
Glyma.11G046000	-1.4391	1.62727
Glyma.01G166000	-1.43754	2.13618
Glyma.06G101800	-1.43618	1.93868
Glyma.02G043200	-1.43573	1.71618
Glyma.15G212800	-1.43508	1.91502
Glyma.13G341300	-1.43445	2.73766
Glyma.07G069400	-1.43172	1.78043
Glyma.16G071200	-1.43052	4.92289
Glyma.16G059500	-1.43022	1.40428
Glyma.20G112800	-1.42993	2.0155
Glyma.19G084700	-1.42934	2.16309
Glyma.03G141200	-1.42922	1.50669
Glyma.17G071600	-1.42631	1.38289
Glyma.06G143200	-1.42576	1.30771
Glyma.17G116000	-1.42494	2.20734
Glyma.17G169100	-1.4217	2.02785
Glyma.03G062800	-1.4206	2.77939
Glyma.12G139900	-1.41682	1.41322
Glyma.17G117300	-1.41514	2.41499
Glyma.10G241700	-1.4147	1.95856
Glyma.07G149600	-1.41456	2.07081
Glyma.16G141700	-1.41219	2.38671
Glyma.07G105700	-1.41189	1.99376
Glyma.15G252700	-1.41124	4.66437
Glyma.15G116800	-1.41052	1.50415
Glyma.10G141400	-1.40998	2.7564
Glyma.05G142300	-1.40724	3.2817
Glyma.19G103500	-1.40628	1.69536
Glyma.12G212000	-1.40501	2.14576
Glyma.16G103700	-1.40374	2.17121
Glyma.04G020800	-1.40325	2.51204
Glyma.06G115600	-1.4021	2.32938
Glyma.03G016600	-1.40076	2.40716
Glyma.02G304000	-1.39951	2.96771
Glyma.12G006500	-1.39829	2.89991
Glyma.05G031300	-1.39755	2.00798
Glyma.13G120600	-1.39629	1.35284
Glyma.12G187400	-1.39246	2.14313
Glyma.02G116700	-1.39107	2.42199
Glyma.15G112500	-1.39046	5.54455
Glyma.01G163000	-1.38411	1.76972
Glyma.02G138500	-1.38301	1.34084
Glyma.16G077200	-1.38242	3.43097
Glyma.17G149900	-1.3817	7.23352
Glyma.19G127700	-1.3808	2.12702
Glyma.01G169500	-1.38079	2.0283
Glyma.13G287300	-1.38049	2.00285
Glyma.10G202200	-1.37929	1.81327
Glyma.03G062500	-1.37795	1.84682
Glyma.15G106500	-1.37748	1.66139
Glyma.18G200300	-1.37712	3.79219
Glyma.07G081000	-1.376	1.49114
Glyma.14G101800	-1.37531	1.51954
Glyma.09G170200	-1.37497	2.17468
Glyma.18G232900	-1.37475	1.64178
Glyma.11G059700	-1.37413	2.43739
Glyma.06G303700	-1.37378	2.96319
Glyma.13G186400	-1.37282	1.67295
Glyma.08G119100	-1.37166	2.60897
Glyma.19G197400	-1.37121	2.01431
Glyma.17G009200	-1.36665	7.27258
Glyma.05G235700	-1.364	1.84625
Glyma.20G150000	-1.36343	2.29225
Glyma.09G263400	-1.36313	1.58114
Glyma.03G261200	-1.362	3.26571
Glyma.13G236800	-1.36168	1.64775
Glyma.09G228800	-1.36068	1.45514
Glyma.11G126600	-1.3606	1.91502
Glyma.17G091300	-1.36011	2.06887
Glyma.04G209200	-1.35934	1.84266
Glyma.15G216100	-1.35398	1.80172
Glyma.19G222300	-1.35289	1.61547
Glyma.06G130200	-1.34507	3.82443
Glyma.06G075900	-1.34504	2.3363
Glyma.17G260400	-1.34481	3.49608
Glyma.02G098000	-1.34455	1.48522
Glyma.08G359800	-1.3445	3.22899
Glyma.15G032000	-1.34415	1.72913
Glyma.19G164900	-1.34319	1.47943
Glyma.19G132100	-1.33934	2.02795
Glyma.13G056100	-1.33885	1.53673
Glyma.17G164100	-1.33798	1.63087
Glyma.10G248000	-1.33467	2.88942
Glyma.04G203600	-1.33371	1.86822
Glyma.20G132900	-1.33273	2.43005
Glyma.19G186600	-1.33052	2.18717
Glyma.10G023400	-1.33025	3.02179
Glyma.20G248700	-1.33017	2.34503
Glyma.20G111000	-1.32574	1.58547
Glyma.08G285700	-1.32474	2.8381
Glyma.13G194700	-1.3244	1.80883
Glyma.04G247600	-1.32412	1.76511
Glyma.12G012800	-1.32349	1.37704
Glyma.07G223100	-1.32313	2.9378
Glyma.20G129400	-1.3201	1.65757
Glyma.17G105700	-1.3199	5.65662
Glyma.07G190600	-1.31912	1.81823
Glyma.04G070000	-1.31517	1.49867
Glyma.08G286700	-1.31435	2.5215
Glyma.06G090400	-1.31423	2.77679
Glyma.10G222400	-1.31419	4.46015
Glyma.17G040900	-1.31298	2.59739
Glyma.11G146800	-1.31273	1.95064
Glyma.01G196000	-1.31205	3.52895
Glyma.18G152800	-1.30904	2.08635
Glyma.15G057800	-1.30832	1.98948
Glyma.14G018700	-1.30731	2.56498
Glyma.17G168900	-1.30703	3.37148
Glyma.17G174600	-1.30323	2.97323
Glyma.10G076800	-1.30197	1.44181
Glyma.16G205400	-1.3013	1.62618
Glyma.08G134800	-1.30034	1.56644
Glyma.04G222500	-1.30004	1.39695
Glyma.06G223800	-1.29813	1.82549
Glyma.04G047300	-1.29731	2.4425
Glyma.15G244800	-1.29724	2.73808
Glyma.07G076800	-1.29683	2.55897
Glyma.19G025300	-1.29498	1.48597
Glyma.05G138900	-1.29283	2.21599
Glyma.09G012200	-1.29227	1.64243
Glyma.12G073800	-1.29181	2.99949
Glyma.08G075800	-1.29085	2.03227
Glyma.17G208200	-1.29029	2.4819
Glyma.11G038000	-1.28929	1.32022
Glyma.19G055700	-1.28861	1.82198
Glyma.08G093800	-1.28728	1.53483
Glyma.07G004700	-1.287	1.33146
Glyma.08G049200	-1.28677	3.84043
Glyma.19G036300	-1.28655	2.70579
Glyma.06G097000	-1.28475	2.5516
Glyma.03G159300	-1.2842	1.32384
Glyma.18G276000	-1.28354	2.10103
Glyma.17G074500	-1.2828	3.42054
Glyma.20G223600	-1.27951	1.69056
Glyma.10G280400	-1.27826	1.38027
Glyma.15G056100	-1.27642	2.21016
Glyma.08G125400	-1.27583	1.61811
Glyma.10G165700	-1.27388	2.08849
Glyma.06G036500	-1.27367	3.2522
Glyma.20G120200	-1.27158	1.31094
Glyma.09G059800	-1.27108	1.3814
Glyma.01G064600	-1.27087	2.77239
Glyma.14G153900	-1.27068	1.47647
Glyma.07G204300	-1.27035	2.3008
Glyma.02G011200	-1.26706	2.57563
Glyma.16G028900	-1.26593	1.30453
Glyma.13G144100	-1.26532	1.91443
Glyma.09G273300	-1.26521	3.53061
Glyma.14G175400	-1.26247	1.3476
Glyma.10G163700	-1.26196	3.11273
Glyma.18G218500	-1.26131	1.8285
Glyma.17G075300	-1.25795	4.72197
Glyma.17G105200	-1.25741	2.64032
Glyma.02G034300	-1.25554	1.61512
Glyma.01G169400	-1.25371	2.28407
Glyma.07G019600	-1.25285	2.40709
Glyma.13G318200	-1.25165	1.60506
Glyma.06G014100	-1.25107	2.62627
Glyma.11G253700	-1.24712	1.36953
Glyma.02G275300	-1.24677	1.54996
Glyma.11G000600	-1.24474	1.48844
Glyma.08G097900	-1.24445	1.92566
Glyma.06G159900	-1.24332	2.83646
Glyma.19G065600	-1.24218	1.5527
Glyma.03G202000	-1.24189	2.46139
Glyma.09G132200	-1.23841	4.2125
Glyma.08G099300	-1.23833	1.39182
Glyma.06G229900	-1.23562	5.09928
Glyma.04G170400	-1.23386	2.60897
Glyma.16G204000	-1.23337	2.24747
Glyma.16G035100	-1.2307	2.36005
Glyma.04G154400	-1.23059	2.79626
Glyma.20G143400	-1.23013	1.98223
Glyma.06G191900	-1.22949	2.08633
Glyma.19G160500	-1.22902	1.57023
Glyma.13G323000	-1.22617	2.64004
Glyma.05G242700	-1.22455	2.48224
Glyma.02G290800	-1.22275	2.30636
Glyma.03G213400	-1.22245	2.16105
Glyma.16G189900	-1.22095	1.78876
Glyma.09G213600	-1.21773	3.20099
Glyma.06G142900	-1.21544	2.2892
Glyma.09G029000	-1.21456	1.46601
Glyma.17G090200	-1.21424	2.96528
Glyma.08G174400	-1.21261	3.16374
Glyma.20G027800	-1.21227	1.66237
Glyma.05G023300	-1.20978	1.81644
Glyma.18G001400	-1.20916	1.47387
Glyma.11G228800	-1.20879	2.92195
Glyma.16G087800	-1.20817	1.30505
Glyma.07G230200	-1.20698	2.73662
Glyma.06G301400	-1.20673	3.70213
Glyma.17G208500	-1.20609	2.38642
Glyma.12G151100	-1.20604	2.69568
Glyma.19G231200	-1.20508	1.64756
Glyma.01G140100	-1.20336	2.65602
Glyma.11G209000	-1.20212	1.60026
Glyma.18G252800	-1.20209	1.37667
Glyma.19G027900	-1.20208	2.8098
Glyma.14G075800	-1.20186	1.67783
Glyma.07G080300	-1.2016	3.13169
Glyma.12G201000	-1.19951	2.04132
Glyma.06G172400	-1.19946	2.75263
Glyma.06G290600	-1.19829	2.77549
Glyma.10G042800	-1.19712	2.78634
Glyma.04G160400	-1.19683	2.03932
Glyma.12G077400	-1.19488	1.34453
Glyma.17G230300	-1.19466	1.50599
Glyma.11G033800	-1.19387	1.64076
Glyma.08G121300	-1.19345	1.69234
Glyma.13G083400	-1.19298	3.54383
Glyma.16G196900	-1.19263	2.08581
Glyma.01G074700	-1.19191	1.3471
Glyma.18G195800	-1.19059	1.79176
Glyma.20G159000	-1.18872	1.68515
Glyma.18G033300	-1.18824	2.29693
Glyma.08G223400	-1.18671	2.11717
Glyma.04G199700	-1.18607	3.10497
Glyma.03G122300	-1.18575	1.69659
Glyma.02G213500	-1.18374	2.95845
Glyma.13G176100	-1.18332	1.76467
Glyma.18G143900	-1.1832	3.06076
Glyma.05G227400	-1.18301	3.45513
Glyma.19G092800	-1.18001	1.42935
Glyma.17G121400	-1.17895	1.7028
Glyma.01G223000	-1.17865	2.70505
Glyma.07G107400	-1.17777	2.59911
Glyma.19G115500	-1.17685	4.63655
Glyma.20G130000	-1.17632	2.56133
Glyma.02G000700	-1.17551	3.32401
Glyma.06G091000	-1.17473	2.04324
Glyma.09G182100	-1.17293	1.53803
Glyma.16G047500	-1.17169	1.31342
Glyma.18G285900	-1.1712	2.16691
Glyma.13G064600	-1.17086	1.93837
Glyma.04G087000	-1.17051	3.29215
Glyma.13G299200	-1.17037	1.87819
Glyma.11G101800	-1.17016	3.83292
Glyma.18G041400	-1.16986	2.51204
Glyma.18G284700	-1.1695	2.24419
Glyma.05G208400	-1.16937	2.29188
Glyma.11G185700	-1.16889	3.80556
Glyma.13G154300	-1.16766	2.50532
Glyma.17G235900	-1.16634	2.66373
Glyma.08G065000	-1.16609	1.81403
Glyma.13G054000	-1.16594	1.86444
Glyma.17G091500	-1.16547	2.6954
Glyma.07G243000	-1.16443	4.20153
Glyma.02G213400	-1.16287	2.23142
Glyma.02G233700	-1.16258	2.24466
Glyma.12G239100	-1.16257	2.17121
Glyma.05G117300	-1.16214	1.49811
Glyma.17G127200	-1.16193	1.53955
Glyma.07G173000	-1.16169	1.99475
Glyma.09G190600	-1.16037	2.74339
Glyma.05G141800	-1.15967	2.2234
Glyma.13G330500	-1.15875	3.6052
Glyma.13G219900	-1.15825	2.36495
Glyma.02G287000	-1.15598	2.13792
Glyma.13G272000	-1.15488	1.32815
Glyma.08G170400	-1.15469	1.35007
Glyma.09G268200	-1.15375	3.1331
Glyma.05G060900	-1.1534	1.87024
Glyma.10G057400	-1.1517	1.7069
Glyma.10G249300	-1.15116	2.24487
Glyma.08G250900	-1.14969	2.75633
Glyma.08G282400	-1.1495	2.85011
Glyma.01G061800	-1.14928	2.59938
Glyma.07G107500	-1.14854	3.05665
Glyma.18G159500	-1.14716	1.77271
Glyma.07G102100	-1.14654	2.15772
Glyma.15G108000	-1.14598	3.33116
Glyma.03G135500	-1.14483	2.57629
Glyma.04G234400	-1.14439	3.6643
Glyma.03G118100	-1.14439	1.74569
Glyma.05G180000	-1.14412	1.5316
Glyma.11G244500	-1.14385	2.37658
Glyma.05G177700	-1.14317	2.41499
Glyma.12G025400	-1.14234	2.80014
Glyma.04G175100	-1.14193	1.54392
Glyma.01G026500	-1.1412	1.44372
Glyma.13G295200	-1.14116	1.75189
Glyma.03G174300	-1.14073	1.31463
Glyma.09G006400	-1.13987	1.4406
Glyma.20G049500	-1.13916	1.73243
Glyma.16G010400	-1.13901	2.5462
Glyma.07G027800	-1.1385	1.5562
Glyma.06G111100	-1.13783	1.83739
Glyma.15G153500	-1.1372	1.76594
Glyma.17G248700	-1.13589	2.12882
Glyma.19G001200	-1.13478	2.89529
Glyma.13G263300	-1.1313	2.94713
Glyma.16G007600	-1.13118	3.00055
Glyma.13G062900	-1.13069	2.74769
Glyma.11G027800	-1.12986	3.13281
Glyma.09G125600	-1.1293	1.62963
Glyma.08G084800	-1.12921	1.56191
Glyma.17G034400	-1.12805	2.54976
Glyma.20G220700	-1.12767	2.66532
Glyma.18G267000	-1.12726	4.44652
Glyma.09G204500	-1.12651	1.87956
Glyma.02G208400	-1.12532	2.5374
Glyma.13G198200	-1.12476	1.8953
Glyma.05G157300	-1.12439	3.52462
Glyma.14G078500	-1.12364	1.41226
Glyma.03G173800	-1.11978	3.67377
Glyma.12G225000	-1.11921	4.63034
Glyma.13G158300	-1.11817	1.85893
Glyma.04G134700	-1.11652	1.68681
Glyma.13G251000	-1.1161	1.41716
Glyma.18G119000	-1.11588	1.60457
Glyma.19G234800	-1.1156	2.93542
Glyma.17G230900	-1.11482	3.56138
Glyma.18G095400	-1.11437	1.45609
Glyma.02G000600	-1.11366	2.92825
Glyma.10G201500	-1.1134	2.99484
Glyma.16G192700	-1.11301	1.46335
Glyma.15G091600	-1.11201	1.63049
Glyma.15G023700	-1.11138	2.08384
Glyma.09G047900	-1.11084	1.99141
Glyma.09G225600	-1.11051	2.84892
Glyma.14G179000	-1.11042	1.50448
Glyma.12G228300	-1.10952	2.02646
Glyma.07G218900	-1.1093	1.30255
Glyma.18G153200	-1.1065	1.94295
Glyma.15G012200	-1.10535	1.59557
Glyma.15G007100	-1.10455	2.70062
Glyma.19G210200	-1.1028	2.2319
Glyma.09G253500	-1.10268	2.90529
Glyma.16G120200	-1.10247	2.72274
Glyma.16G091400	-1.10031	1.70476
Glyma.19G252200	-1.09933	3.07829
Glyma.15G058000	-1.09926	2.72709
Glyma.02G138600	-1.09925	1.85605
Glyma.01G197000	-1.09891	1.67465
Glyma.04G098600	-1.09875	5.57985
Glyma.16G021200	-1.09812	2.60313
Glyma.15G046000	-1.0975	2.01945
Glyma.13G308200	-1.09727	3.49266
Glyma.07G090700	-1.09612	2.40634
Glyma.19G257900	-1.09602	1.76511
Glyma.06G062700	-1.09598	2.02872
Glyma.12G172100	-1.09587	1.58559
Glyma.06G172200	-1.09503	2.47157
Glyma.10G043900	-1.09388	4.60652
Glyma.07G252100	-1.09372	2.12233
Glyma.01G039500	-1.09119	1.54985
Glyma.19G028300	-1.09112	1.7779
Glyma.09G254800	-1.09095	1.90857
Glyma.18G207100	-1.09059	1.30815
Glyma.09G109200	-1.08863	1.57101
Glyma.08G246100	-1.0856	4.22979
Glyma.20G019300	-1.08526	2.43739
Glyma.03G204500	-1.08415	1.57145
Glyma.05G045800	-1.08204	1.49364
Glyma.15G017400	-1.08184	1.30576
Glyma.19G244600	-1.08047	3.3841
Glyma.05G233500	-1.08044	1.69906
Glyma.20G126000	-1.07794	2.93839
Glyma.11G138400	-1.07697	1.45951
Glyma.20G055900	-1.07644	4.63655
Glyma.03G106500	-1.07545	2.59911
Glyma.03G112400	-1.07512	1.68057
Glyma.20G132700	-1.07492	2.4116
Glyma.11G179000	-1.07452	1.63433
Glyma.12G025000	-1.07319	1.91277
Glyma.03G202900	-1.07258	2.94713
Glyma.10G030100	-1.07242	1.92364
Glyma.12G180600	-1.0709	2.69879
Glyma.18G155100	-1.06958	4.4743
Glyma.18G299500	-1.06916	1.6579
Glyma.19G146300	-1.06826	1.67477
Glyma.19G209300	-1.0674	2.13887
Glyma.08G150700	-1.06726	3.32296
Glyma.10G225200	-1.06636	1.38794
Glyma.08G013300	-1.06596	3.06076
Glyma.05G029400	-1.0659	2.59334
Glyma.04G118700	-1.06534	1.66808
Glyma.05G052100	-1.06422	1.53593
Glyma.17G248600	-1.06335	3.21664
Glyma.14G031600	-1.06314	2.36828
Glyma.05G041900	-1.06299	1.65681
Glyma.13G110500	-1.06262	3.99965
Glyma.13G076800	-1.06163	1.32472
Glyma.17G048200	-1.06159	2.81156
Glyma.17G090900	-1.06141	1.80337
Glyma.19G197600	-1.06114	1.46193
Glyma.08G172000	-1.06103	1.99054
Glyma.04G141900	-1.06071	1.43284
Glyma.20G139800	-1.06042	1.59934
Glyma.20G152500	-1.05941	2.14043
Glyma.11G078800	-1.05881	2.47206
Glyma.02G301800	-1.05873	3.1285
Glyma.08G156800	-1.05869	1.43793
Glyma.05G135200	-1.05856	2.82237
Glyma.01G241300	-1.05839	2.8521
Glyma.06G015000	-1.05833	3.66111
Glyma.06G177700	-1.05831	1.95411
Glyma.13G271700	-1.05813	3.03754
Glyma.05G067900	-1.05798	2.29196
Glyma.20G006400	-1.05765	1.33575
Glyma.09G044500	-1.05648	2.97147
Glyma.10G261400	-1.05613	2.70398
Glyma.13G160000	-1.056	3.31107
Glyma.02G138000	-1.05559	5.3582
Glyma.07G107900	-1.0553	3.69345
Glyma.06G128100	-1.05435	2.04536
Glyma.20G161500	-1.05434	2.46638
Glyma.17G142600	-1.05356	1.94887
Glyma.15G013600	-1.05345	2.5215
Glyma.10G037100	-1.05193	1.69745
Glyma.08G077500	-1.04906	1.96216
Glyma.04G064600	-1.04835	1.45806
Glyma.11G013900	-1.04821	1.4338
Glyma.07G273000	-1.04804	2.16882
Glyma.18G288200	-1.04637	1.34347
Glyma.17G175000	-1.0463	2.14844
Glyma.04G016600	-1.0462	3.20099
Glyma.18G207800	-1.04615	2.18558
Glyma.08G320700	-1.04537	3.24922
Glyma.11G241400	-1.04342	1.60419
Glyma.12G088200	-1.0433	1.4456
Glyma.06G131500	-1.04307	2.17625
Glyma.11G236500	-1.04272	2.71241
Glyma.18G203500	-1.04223	7.14809
Glyma.17G186600	-1.0411	2.72868
Glyma.05G127200	-1.04053	1.69907
Glyma.19G175900	-1.0403	2.55972
Glyma.04G255100	-1.04017	2.07654
Glyma.03G200600	-1.04002	1.85871
Glyma.18G117500	-1.03934	1.65776
Glyma.08G052900	-1.03933	2.07509
Glyma.16G092200	-1.03903	2.61705
Glyma.11G086700	-1.03819	1.49198
Glyma.07G036600	-1.03762	2.30774
Glyma.16G192200	-1.03753	1.70879
Glyma.04G075700	-1.03675	2.67819
Glyma.17G250600	-1.0361	2.88373
Glyma.02G011800	-1.03593	2.61407
Glyma.03G081300	-1.0356	2.26723
Glyma.06G012200	-1.03521	1.44681
Glyma.03G142400	-1.03451	2.50153
Glyma.18G081400	-1.03415	2.79019
Glyma.05G196300	-1.03342	2.74453
Glyma.15G274800	-1.03327	1.94651
Glyma.05G060300	-1.0329	3.16442
Glyma.01G200000	-1.0313	1.4726
Glyma.19G042900	-1.0306	2.90346
Glyma.05G167200	-1.0305	1.41759
Glyma.11G092000	-1.02998	1.30299
Glyma.08G176900	-1.02951	2.48224
Glyma.03G078200	-1.02846	1.70728
Glyma.19G099800	-1.02822	1.65776
Glyma.07G233800	-1.02816	2.63078
Glyma.05G231700	-1.02795	3.80696
Glyma.10G012300	-1.02788	3.74454
Glyma.11G234300	-1.02625	1.5662
Glyma.04G039500	-1.02604	2.43337
Glyma.14G093200	-1.02527	2.10158
Glyma.17G084700	-1.02511	2.01217
Glyma.04G170300	-1.0248	1.62625
Glyma.04G234500	-1.02391	3.10471
Glyma.17G145300	-1.02391	1.70861
Glyma.02G158100	-1.02261	2.08854
Glyma.13G320300	-1.02251	1.96007
Glyma.04G194100	-1.02154	2.44314
Glyma.13G323200	-1.02145	2.87401
Glyma.08G253700	-1.02097	4.66437
Glyma.13G182500	-1.02062	2.5516
Glyma.09G160400	-1.02041	1.50984
Glyma.12G028000	-1.0194	2.10491
Glyma.03G158000	-1.01913	2.17468
Glyma.13G028400	-1.01885	2.87944
Glyma.11G056100	-1.01848	2.09102
Glyma.13G320000	-1.01834	4.08689
Glyma.07G060800	-1.01828	1.832
Glyma.12G242500	-1.01692	1.40505
Glyma.16G103800	-1.01662	1.79556
Glyma.08G288000	-1.01653	2.36659
Glyma.14G069900	-1.01597	1.83394
Glyma.07G023700	-1.01484	1.40026
Glyma.13G365500	-1.01474	1.97303
Glyma.08G088500	-1.01472	1.70526
Glyma.15G023900	-1.01401	2.5325
Glyma.08G201900	-1.01257	1.93
Glyma.14G024300	-1.01237	1.4338
Glyma.10G170300	-1.01235	2.77549
Glyma.13G286400	-1.01222	1.48009
Glyma.11G237500	-1.01221	1.70526
Glyma.09G068700	-1.01135	2.28088
Glyma.17G236200	-1.01038	1.46019
Glyma.06G284800	-1.01023	3.14869
Glyma.08G098100	-1.00973	1.79765
Glyma.02G153700	-1.00951	1.61336
Glyma.08G230500	-1.00945	1.47137
Glyma.15G091800	-1.00916	5.42105
Glyma.08G033400	-1.00855	1.75189
Glyma.17G246400	-1.00837	1.76687
Glyma.02G307500	-1.00806	2.41967
Glyma.15G191100	-1.00786	2.03838
Glyma.03G091800	-1.00743	1.48523
Glyma.06G067900	-1.00704	1.66526
Glyma.06G048100	-1.00702	3.49753
Glyma.03G124400	-1.00697	2.04543
Glyma.04G134900	-1.00684	2.47826
Glyma.16G167600	-1.00611	1.80714
Glyma.06G134800	-1.00589	2.58415
Glyma.18G239200	-1.00482	2.25573
Glyma.13G152100	-1.00395	2.46777
Glyma.06G285200	-1.00375	3.03497
Glyma.06G134600	-1.00374	3.42646
Glyma.11G122400	-1.00364	1.60899
Glyma.18G260600	-1.00324	1.67122
Glyma.12G067700	-1.00211	1.44046
Glyma.06G063900	-1.00059	1.75238
Glyma.18G196200	-1.00043	2.06669
