# Supplementary material for: A DNA demethylase reduces seed size by decreasing the DNA methylation of AT-rich transposable elements in soybean
Source: Commun Biol. 2024 May 21;7:613. doi: 10.1038/s42003-024-06306-2 (PMC11109123; doi:10.1038/s42003-024-06306-2)
Supplement: Supplementary file 5 — Supplementary Data 2 [file 42003_2024_6306_MOESM5_ESM.xlsx]

## Sheet: Up regulated
Supplementary Table 2 GO categories of DEGs in the small and large seed group
Class	GO_Name	GO_ID	GO_Level	P_value	EnrichmentScore	HitsGenesCountsInSelectedSet	HitsGenesCountsInBackground	AllGenesCountsInSelectedSet	AllGenesCountsInBackground	GenesOfSelectedSetInGOterm	corrected p-value(BH method)
Molecular function	signaling receptor binding	GO:0005102	4	0.00734761	4.16125	5	131	403	43937	Glyma.11G123200,Glyma.10G066400,Glyma.11G031700,Glyma.20G135700,Glyma.02G062300,	0.168995
Cellular component	thylakoid	GO:0009579	4	2.01e-10	3.4309	36	1150	423	46360	Glyma.15G273300,Glyma.01G157600,Glyma.06G229000,Glyma.11G114700,Glyma.08G055300,Glyma.15G114600,Glyma.12G232000,Glyma.15G003800,Glyma.06G224500,Glyma.20G098500,Glyma.12G231900,Glyma.08G363500,Glyma.18G155700,Glyma.04G095000,Glyma.20G196900,Glyma.01G153500,Glyma.09G171300,Glyma.18G158700,Glyma.05G074900,Glyma.10G256000,Glyma.15G188400,Glyma.16G010200,Glyma.01G095900,Glyma.11G162200,Glyma.01G058600…	4.81e-09
Cellular component	cytoplasm	GO:0005737	3	2.26e-07	1.24592	263	23135	423	46360	Glyma.16G062000,Glyma.11G116900,Glyma.13G327700,Glyma.15G273300,Glyma.01G157600,Glyma.06G229000,Glyma.19G231900,Glyma.09G285900,Glyma.15G264600,Glyma.12G102900,Glyma.09G274900,Glyma.17G117100,Glyma.11G114700,Glyma.13G095300,Glyma.01G176200,Glyma.18G038800,Glyma.16G202500,Glyma.13G279200,Glyma.08G055300,Glyma.15G114600,Glyma.07G186600,Glyma.15G010300,Glyma.01G106200,Glyma.12G232000,Glyma.10G187900…	2.71e-06
Cellular component	chloroplast	GO:0009507	7	3.97e-06	1.4975	112	8197	423	46360	Glyma.15G273300,Glyma.01G157600,Glyma.06G229000,Glyma.12G102900,Glyma.11G114700,Glyma.08G055300,Glyma.15G114600,Glyma.07G186600,Glyma.15G010300,Glyma.12G232000,Glyma.10G187900,Glyma.17G006900,Glyma.17G103000,Glyma.19G254600,Glyma.09G178100,Glyma.04G017200,Glyma.02G293500,Glyma.17G174300,Glyma.16G044600,Glyma.11G189000,Glyma.12G232100,Glyma.15G003800,Glyma.06G224500,Glyma.09G094000,Glyma.10G231200…	3.17e-05
Cellular component	plastid	GO:0009536	6	6.8e-06	1.47682	113	8386	423	46360	Glyma.15G273300,Glyma.01G157600,Glyma.06G229000,Glyma.12G102900,Glyma.11G114700,Glyma.08G055300,Glyma.15G114600,Glyma.07G186600,Glyma.15G010300,Glyma.12G232000,Glyma.10G187900,Glyma.17G006900,Glyma.17G103000,Glyma.19G254600,Glyma.09G178100,Glyma.04G017200,Glyma.02G293500,Glyma.17G174300,Glyma.16G044600,Glyma.11G189000,Glyma.12G232100,Glyma.15G003800,Glyma.06G224500,Glyma.09G094000,Glyma.10G231200…	4.08e-05
Cellular component	membrane	GO:0016020	3	0.00523315	1.20465	144	13101	423	46360	Glyma.16G062000,Glyma.13G327700,Glyma.15G273300,Glyma.01G157600,Glyma.06G229000,Glyma.08G147400,Glyma.11G123200,Glyma.11G114700,Glyma.10G061800,Glyma.16G202500,Glyma.13G279200,Glyma.08G055300,Glyma.15G114600,Glyma.07G188900,Glyma.14G140400,Glyma.11G217400,Glyma.01G106200,Glyma.12G232000,Glyma.04G240800,Glyma.02G155600,Glyma.17G174300,Glyma.11G189000,Glyma.15G125800,Glyma.15G003800,Glyma.16G133700…	0.0251191
Cellular component	intracellular anatomical structure	GO:0005622	3	0.0174936	1.05094	357	37230	423	46360	Glyma.16G123600,Glyma.16G062000,Glyma.11G116900,Glyma.20G062300,Glyma.13G327700,Glyma.15G273300,Glyma.14G069200,Glyma.01G157600,Glyma.06G229000,Glyma.07G199800,Glyma.08G147400,Glyma.19G231900,Glyma.17G187300,Glyma.09G285900,Glyma.15G264600,Glyma.12G102900,Glyma.09G274900,Glyma.11G123200,Glyma.14G106700,Glyma.14G219500,Glyma.17G117100,Glyma.13G152300,Glyma.11G114700,Glyma.02G244500,Glyma.13G095300…	0.0699746
Cellular component	cytosol	GO:0005829	3	0.0285407	1.30653	52	4362	423	46360	Glyma.09G285900,Glyma.12G102900,Glyma.18G038800,Glyma.13G279200,Glyma.02G187200,Glyma.04G240800,Glyma.09G178100,Glyma.02G293500,Glyma.16G044600,Glyma.11G030100,Glyma.19G000700,Glyma.01G234500,Glyma.06G122600,Glyma.15G252200,Glyma.07G185100,Glyma.04G115300,Glyma.18G035100,Glyma.13G001200,Glyma.02G222400,Glyma.09G137500,Glyma.08G232400,Glyma.13G035200,Glyma.04G040000,Glyma.15G009400,Glyma.08G105200…	0.0978538
Biological process	photosynthesis	GO:0015979	4	0	5.39828	46	929	412	44917	Glyma.15G273300,Glyma.06G229000,Glyma.11G114700,Glyma.08G055300,Glyma.15G114600,Glyma.12G232000,Glyma.12G232100,Glyma.15G003800,Glyma.06G224500,Glyma.20G098500,Glyma.12G232200,Glyma.03G076100,Glyma.18G155600,Glyma.12G231900,Glyma.08G363500,Glyma.18G155700,Glyma.04G095000,Glyma.01G153500,Glyma.09G171300,Glyma.04G150600,Glyma.10G078900,Glyma.05G074900,Glyma.14G132100,Glyma.10G256000,Glyma.18G078500…	0
Biological process	generation of precursor metabolites and energy	GO:0006091	4	7.77e-16	4.17453	69	1802	412	44917	Glyma.06G229000,Glyma.11G114700,Glyma.08G055300,Glyma.15G114600,Glyma.12G232000,Glyma.04G240800,Glyma.12G232100,Glyma.15G003800,Glyma.06G224500,Glyma.20G098500,Glyma.19G000700,Glyma.12G232200,Glyma.18G155600,Glyma.12G231900,Glyma.04G162500,Glyma.06G122600,Glyma.15G252200,Glyma.08G363500,Glyma.18G155700,Glyma.12G059100,Glyma.04G095000,Glyma.01G153500,Glyma.09G171300,Glyma.04G150600,Glyma.10G078900…	1.67e-14
Biological process	response to abiotic stimulus	GO:0009628	3	0.000458	1.38919	94	7377	412	44917	Glyma.20G062300,Glyma.16G109300,Glyma.07G199800,Glyma.17G187300,Glyma.15G264600,Glyma.13G152300,Glyma.13G279200,Glyma.20G027200,Glyma.14G140400,Glyma.01G106200,Glyma.12G232000,Glyma.20G236900,Glyma.04G240800,Glyma.03G014500,Glyma.08G068700,Glyma.09G094000,Glyma.19G078600,Glyma.05G079700,Glyma.08G068800,Glyma.02G185500,Glyma.06G122600,Glyma.15G252200,Glyma.11G178300,Glyma.02G071500,Glyma.12G059100…	0.00656148
Biological process	response to chemical	GO:0042221	3	0.00084	1.31506	113	9368	412	44917	Glyma.20G062300,Glyma.07G199800,Glyma.17G187300,Glyma.15G264600,Glyma.11G123200,Glyma.17G117100,Glyma.13G152300,Glyma.13G279200,Glyma.20G027200,Glyma.14G140400,Glyma.08G077400,Glyma.02G187200,Glyma.04G240800,Glyma.18G025700,Glyma.10G013700,Glyma.04G017200,Glyma.02G155600,Glyma.10G253100,Glyma.07G253100,Glyma.09G094000,Glyma.19G078600,Glyma.05G079700,Glyma.03G076100,Glyma.06G122600,Glyma.15G252200…	0.00902651
Biological process	response to stress	GO:0006950	3	0.00219162	1.2672	120	10324	412	44917	Glyma.20G062300,Glyma.16G109300,Glyma.07G199800,Glyma.17G187300,Glyma.15G264600,Glyma.13G152300,Glyma.02G244500,Glyma.01G176200,Glyma.02G029900,Glyma.16G202500,Glyma.13G279200,Glyma.20G027200,Glyma.07G186600,Glyma.14G140400,Glyma.01G106200,Glyma.12G232000,Glyma.20G236900,Glyma.08G077400,Glyma.04G240800,Glyma.04G017200,Glyma.02G293500,Glyma.04G147600,Glyma.16G044600,Glyma.03G014500,Glyma.10G253100…	0.0188479
Biological process	response to biotic stimulus	GO:0009607	3	0.00497703	1.4032	59	4584	412	44917	Glyma.16G109300,Glyma.07G199800,Glyma.17G187300,Glyma.12G102900,Glyma.02G244500,Glyma.10G061800,Glyma.02G029900,Glyma.13G279200,Glyma.20G027200,Glyma.07G186600,Glyma.12G232000,Glyma.04G240800,Glyma.10G013700,Glyma.04G017200,Glyma.02G155600,Glyma.09G094000,Glyma.19G018100,Glyma.18G155600,Glyma.06G122600,Glyma.20G013400,Glyma.11G178300,Glyma.03G183500,Glyma.01G165300,Glyma.13G035200,Glyma.11G077900…	0.0356687
Biological process	response to external stimulus	GO:0009605	3	0.00860439	1.31138	74	6152	412	44917	Glyma.16G109300,Glyma.07G199800,Glyma.17G187300,Glyma.12G102900,Glyma.02G244500,Glyma.10G061800,Glyma.02G029900,Glyma.13G279200,Glyma.20G027200,Glyma.07G186600,Glyma.12G232000,Glyma.04G240800,Glyma.10G013700,Glyma.04G017200,Glyma.02G155600,Glyma.02G293500,Glyma.04G147600,Glyma.10G253100,Glyma.09G094000,Glyma.05G079700,Glyma.19G018100,Glyma.02G185500,Glyma.18G155600,Glyma.06G122600,Glyma.15G252200…	0.0528555

## Sheet: Down regulated
Supplementary Table 2 GO categories of DEGs in the small and large seed group
Class	GO_Name	GO_ID	GO_Level	P_value	EnrichmentScore	HitsGenesCountsInSelectedSet	HitsGenesCountsInBackground	AllGenesCountsInSelectedSet	AllGenesCountsInBackground	GenesOfSelectedSetInGOterm	corrected p-value(BH method)
Molecular function	transcription regulator activity	GO:0140110	2	0.000444	1.44261	84	3942	649	43937	Glyma.08G202100,Glyma.11G179000,Glyma.06G131500,Glyma.13G271700,Glyma.07G080300,Glyma.15G202200,Glyma.02G062700,Glyma.06G303700,Glyma.08G014900,Glyma.16G167600,Glyma.06G110800,Glyma.06G086400,Glyma.10G099800,Glyma.07G107500,Glyma.10G225100,Glyma.14G094800,Glyma.11G092000,Glyma.07G016800,Glyma.07G243000,Glyma.01G096600,Glyma.17G236200,Glyma.03G117600,Glyma.11G216500,Glyma.13G062900,Glyma.13G295200…	0.0115501
Molecular function	DNA-binding transcription factor activity	GO:0003700	3	0.00053	1.44191	82	3850	649	43937	Glyma.08G202100,Glyma.11G179000,Glyma.06G131500,Glyma.13G271700,Glyma.07G080300,Glyma.15G202200,Glyma.02G062700,Glyma.06G303700,Glyma.08G014900,Glyma.16G167600,Glyma.06G110800,Glyma.06G086400,Glyma.10G099800,Glyma.07G107500,Glyma.10G225100,Glyma.14G094800,Glyma.11G092000,Glyma.07G016800,Glyma.07G243000,Glyma.01G096600,Glyma.17G236200,Glyma.03G117600,Glyma.11G216500,Glyma.13G062900,Glyma.13G295200…	0.00688362
Molecular function	nucleic acid binding	GO:0003676	4	0.00132633	1.28752	129	6783	649	43937	Glyma.08G202100,Glyma.15G023700,Glyma.14G024300,Glyma.06G131500,Glyma.15G202200,Glyma.02G062700,Glyma.06G303700,Glyma.18G095400,Glyma.07G252100,Glyma.16G167600,Glyma.06G131700,Glyma.18G117500,Glyma.06G086400,Glyma.03G081300,Glyma.10G099800,Glyma.15G244700,Glyma.07G107500,Glyma.12G151100,Glyma.11G038000,Glyma.11G077600,Glyma.10G225100,Glyma.20G159000,Glyma.14G094800,Glyma.19G001200,Glyma.06G014100…	0.0114949
Molecular function	chromatin binding	GO:0003682	3	0.00706075	4.17898	5	81	649	43937	Glyma.07G252100,Glyma.16G035100,Glyma.04G170400,Glyma.07G069400,Glyma.18G119000,	0.0458949
Molecular function	RNA binding	GO:0003723	5	0.0109356	1.53335	33	1457	649	43937	Glyma.15G023700,Glyma.18G117500,Glyma.15G244700,Glyma.12G151100,Glyma.11G077600,Glyma.19G001200,Glyma.03G106500,Glyma.12G172100,Glyma.08G172000,Glyma.04G098600,Glyma.17G091300,Glyma.08G052900,Glyma.05G060300,Glyma.15G056100,Glyma.17G105700,Glyma.11G013900,Glyma.14G093200,Glyma.09G225600,Glyma.20G126000,Glyma.11G241400,Glyma.02G079000,Glyma.15G216100,Glyma.03G202900,Glyma.18G015600,Glyma.08G176900…	0.0568649
Molecular function	oxygen binding	GO:0019825	4	0.032505	1.84216	12	441	649	43937	Glyma.11G185700,Glyma.13G120500,Glyma.03G189900,Glyma.01G061100,Glyma.18G218400,Glyma.13G068500,Glyma.19G144700,Glyma.16G021200,Glyma.03G122300,Glyma.18G218500,Glyma.12G239100,Glyma.13G217400,	0.140855
Molecular function	DNA binding	GO:0003677	5	0.0449342	1.20865	79	4425	649	43937	Glyma.08G202100,Glyma.06G131500,Glyma.15G202200,Glyma.02G062700,Glyma.06G303700,Glyma.18G095400,Glyma.07G252100,Glyma.16G167600,Glyma.06G086400,Glyma.03G081300,Glyma.10G099800,Glyma.11G038000,Glyma.10G225100,Glyma.14G094800,Glyma.06G014100,Glyma.07G016800,Glyma.07G243000,Glyma.01G096600,Glyma.17G236200,Glyma.03G117600,Glyma.13G062900,Glyma.08G201900,Glyma.03G118100,Glyma.16G035100,Glyma.02G000600…	0.166898
Molecular function	protein binding	GO:0005515	3	0.0450158	1.16287	115	6695	649	43937	Glyma.02G138000,Glyma.11G179000,Glyma.07G105700,Glyma.15G202200,Glyma.02G062700,Glyma.20G150000,Glyma.05G045800,Glyma.08G014900,Glyma.09G109200,Glyma.01G166000,Glyma.13G083400,Glyma.13G110500,Glyma.19G181300,Glyma.03G129400,Glyma.05G227400,Glyma.11G038000,Glyma.07G177600,Glyma.02G213400,Glyma.12G025000,Glyma.18G081400,Glyma.01G096600,Glyma.05G138900,Glyma.11G216500,Glyma.14G153900,Glyma.13G062900…	0.146301
Cellular component	intracellular anatomical structure	GO:0005622	3	0.000161	1.06605	589	37230	688	46360	Glyma.06G129400,Glyma.03G059600,Glyma.07G107900,Glyma.02G138000,Glyma.08G202100,Glyma.14G073700,Glyma.12G067700,Glyma.15G023700,Glyma.07G036600,Glyma.14G024300,Glyma.11G179000,Glyma.11G185700,Glyma.06G131500,Glyma.19G175900,Glyma.08G033400,Glyma.09G132200,Glyma.20G055900,Glyma.07G105700,Glyma.19G237000,Glyma.13G323000,Glyma.13G271700,Glyma.13G120500,Glyma.07G080300,Glyma.12G210000,Glyma.07G233800…	0.00385461
Cellular component	endosome	GO:0005768	8	0.0119559	1.78313	19	718	688	46360	Glyma.18G207100,Glyma.17G142600,Glyma.12G025000,Glyma.06G075900,Glyma.04G170300,Glyma.07G019600,Glyma.03G213400,Glyma.04G020800,Glyma.04G134700,Glyma.05G127200,Glyma.17G120500,Glyma.18G027400,Glyma.01G195000,Glyma.04G141900,Glyma.06G018600,Glyma.17G048200,Glyma.19G210200,Glyma.06G147600,Glyma.18G159500,	0.143471
Cellular component	nucleus	GO:0005634	6	0.015101	1.10375	300	18315	688	46360	Glyma.02G138000,Glyma.08G202100,Glyma.07G036600,Glyma.14G024300,Glyma.11G179000,Glyma.06G131500,Glyma.19G175900,Glyma.13G271700,Glyma.07G080300,Glyma.07G233800,Glyma.15G202200,Glyma.02G062700,Glyma.03G163500,Glyma.06G303700,Glyma.14G104500,Glyma.20G150000,Glyma.08G014900,Glyma.13G154300,Glyma.18G095400,Glyma.09G109200,Glyma.13G254300,Glyma.07G252100,Glyma.05G036000,Glyma.01G166000,Glyma.13G083400…	0.120808
Cellular component	mitochondrion	GO:0005739	6	0.0193796	1.2419	89	4829	688	46360	Glyma.06G129400,Glyma.14G073700,Glyma.12G067700,Glyma.08G033400,Glyma.07G105700,Glyma.19G237000,Glyma.12G210000,Glyma.16G211200,Glyma.08G098100,Glyma.02G188300,Glyma.19G146300,Glyma.17G105200,Glyma.02G094300,Glyma.06G067900,Glyma.05G142300,Glyma.20G129400,Glyma.03G129400,Glyma.09G029000,Glyma.13G187800,Glyma.17G248600,Glyma.18G014200,Glyma.19G234800,Glyma.03G200600,Glyma.02G287000,Glyma.06G048100…	0.116278
Cellular component	nuclear envelope	GO:0005635	5	0.0362731	2.46526	6	164	688	46360	Glyma.11G059700,Glyma.15G013600,Glyma.17G145400,Glyma.01G074700,Glyma.19G027600,Glyma.15G046000,	0.174111
Cellular component	peroxisome	GO:0005777	7	0.049466	1.77326	11	418	688	46360	Glyma.20G055900,Glyma.13G323000,Glyma.13G028400,Glyma.03G129400,Glyma.02G239500,Glyma.13G128700,Glyma.02G227700,Glyma.02G308500,Glyma.12G012800,Glyma.06G254700,Glyma.11G117500,	0.197864
Biological process	nucleobase-containing compound metabolic process	GO:0006139	5	1.46e-05	1.30663	200	10231	672	44917	Glyma.08G202100,Glyma.14G073700,Glyma.15G023700,Glyma.11G179000,Glyma.06G131500,Glyma.19G175900,Glyma.07G105700,Glyma.13G271700,Glyma.07G080300,Glyma.12G210000,Glyma.15G202200,Glyma.02G062700,Glyma.06G303700,Glyma.18G095400,Glyma.07G252100,Glyma.05G052100,Glyma.18G117500,Glyma.06G110800,Glyma.19G181300,Glyma.06G086400,Glyma.13G251000,Glyma.10G099800,Glyma.07G107500,Glyma.06G134600,Glyma.09G029000…	0.000657
Biological process	post-embryonic development	GO:0009791	3	0.00186589	1.3099	110	5613	672	44917	Glyma.11G179000,Glyma.13G271700,Glyma.03G163500,Glyma.06G303700,Glyma.08G125400,Glyma.07G252100,Glyma.15G252700,Glyma.01G061100,Glyma.17G090900,Glyma.10G099800,Glyma.05G227400,Glyma.07G081000,Glyma.02G213400,Glyma.10G249300,Glyma.13G187800,Glyma.12G206800,Glyma.08G174400,Glyma.07G038400,Glyma.06G260700,Glyma.14G094800,Glyma.08G223400,Glyma.06G014100,Glyma.05G167200,Glyma.14G000500,Glyma.06G075900…	0.0419825
Biological process	embryo development	GO:0009790	5	0.00205356	1.6364	39	1593	672	44917	Glyma.13G271700,Glyma.07G252100,Glyma.15G252700,Glyma.05G227400,Glyma.08G174400,Glyma.07G038400,Glyma.06G014100,Glyma.05G167200,Glyma.05G138900,Glyma.11G216500,Glyma.20G161500,Glyma.12G164700,Glyma.18G203500,Glyma.12G228300,Glyma.07G190600,Glyma.10G043900,Glyma.10G202200,Glyma.02G308500,Glyma.16G091400,Glyma.06G036500,Glyma.08G246100,Glyma.17G105700,Glyma.01G241300,Glyma.13G198200,Glyma.13G076800…	0.0308034
Biological process	anatomical structure development	GO:0048856	3	0.00282569	1.20976	175	9669	672	44917	Glyma.11G179000,Glyma.13G271700,Glyma.07G080300,Glyma.15G202200,Glyma.03G163500,Glyma.06G303700,Glyma.16G211200,Glyma.20G150000,Glyma.08G014900,Glyma.08G125400,Glyma.06G063900,Glyma.07G252100,Glyma.13G152100,Glyma.17G105200,Glyma.19G181300,Glyma.15G252700,Glyma.01G061100,Glyma.17G090900,Glyma.20G129400,Glyma.10G099800,Glyma.06G134600,Glyma.05G227400,Glyma.07G081000,Glyma.07G085600,Glyma.02G213400…	0.0317891
Biological process	reproduction	GO:0000003	2	0.00284695	1.29286	110	5687	672	44917	Glyma.11G179000,Glyma.13G271700,Glyma.03G163500,Glyma.06G303700,Glyma.16G211200,Glyma.08G125400,Glyma.07G252100,Glyma.17G105200,Glyma.15G252700,Glyma.01G061100,Glyma.10G099800,Glyma.05G227400,Glyma.07G081000,Glyma.07G173000,Glyma.02G213400,Glyma.10G249300,Glyma.13G187800,Glyma.20G159000,Glyma.12G206800,Glyma.08G174400,Glyma.07G038400,Glyma.06G260700,Glyma.14G094800,Glyma.08G223400,Glyma.06G014100…	0.0256225
Biological process	flower development	GO:0009908	7	0.00287575	1.49237	52	2329	672	44917	Glyma.11G179000,Glyma.13G271700,Glyma.06G303700,Glyma.08G125400,Glyma.07G252100,Glyma.01G061100,Glyma.10G099800,Glyma.07G081000,Glyma.02G213400,Glyma.12G206800,Glyma.07G038400,Glyma.14G094800,Glyma.08G223400,Glyma.06G014100,Glyma.11G216500,Glyma.18G203500,Glyma.17G169300,Glyma.08G201900,Glyma.12G228300,Glyma.13G128700,Glyma.20G019300,Glyma.15G017400,Glyma.07G190600,Glyma.10G043900,Glyma.16G091400…	0.0215681
Biological process	regulation of gene expression, epigenetic	GO:0040029	7	0.00314058	1.95223	21	719	672	44917	Glyma.11G179000,Glyma.08G125400,Glyma.07G252100,Glyma.12G172100,Glyma.17G169300,Glyma.17G091500,Glyma.16G035100,Glyma.10G202200,Glyma.12G077400,Glyma.07G069400,Glyma.06G062700,Glyma.19G103500,Glyma.05G035900,Glyma.11G237500,Glyma.12G188300,Glyma.01G140100,Glyma.15G007100,Glyma.17G121400,Glyma.06G115600,Glyma.13G330500,Glyma.05G235700,	0.0201894
Biological process	circadian rhythm	GO:0007623	3	0.00433118	2.25487	14	415	672	44917	Glyma.08G202100,Glyma.06G086400,Glyma.10G249300,Glyma.14G094800,Glyma.07G016800,Glyma.15G023900,Glyma.14G028000,Glyma.07G023700,Glyma.13G144100,Glyma.20G144400,Glyma.10G141400,Glyma.10G057400,Glyma.09G035500,Glyma.11G117500,	0.0243629
Biological process	multicellular organism development	GO:0007275	4	0.00458024	1.21529	154	8470	672	44917	Glyma.11G179000,Glyma.13G271700,Glyma.07G080300,Glyma.15G202200,Glyma.03G163500,Glyma.06G303700,Glyma.16G211200,Glyma.20G150000,Glyma.08G125400,Glyma.06G063900,Glyma.07G252100,Glyma.19G181300,Glyma.15G252700,Glyma.01G061100,Glyma.17G090900,Glyma.20G129400,Glyma.10G099800,Glyma.06G134600,Glyma.05G227400,Glyma.07G081000,Glyma.02G213400,Glyma.10G249300,Glyma.13G187800,Glyma.20G159000,Glyma.12G206800…	0.0229012
Biological process	cell differentiation	GO:0030154	4	0.00480094	1.43659	55	2559	672	44917	Glyma.13G271700,Glyma.06G303700,Glyma.08G014900,Glyma.06G063900,Glyma.13G152100,Glyma.17G105200,Glyma.19G181300,Glyma.20G159000,Glyma.12G206800,Glyma.08G174400,Glyma.12G025000,Glyma.05G167200,Glyma.05G138900,Glyma.20G161500,Glyma.07G019600,Glyma.08G201900,Glyma.13G219900,Glyma.12G228300,Glyma.11G046000,Glyma.13G128700,Glyma.20G019300,Glyma.15G212800,Glyma.03G213400,Glyma.07G076800,Glyma.02G308500…	0.0216042
Biological process	cellular component organization	GO:0016043	4	0.00511994	1.23387	134	7259	672	44917	Glyma.11G179000,Glyma.06G177700,Glyma.13G271700,Glyma.07G080300,Glyma.02G062700,Glyma.08G125400,Glyma.18G114000,Glyma.07G252100,Glyma.17G246400,Glyma.17G105200,Glyma.19G181300,Glyma.03G129400,Glyma.05G227400,Glyma.11G077600,Glyma.10G248000,Glyma.07G085600,Glyma.01G026500,Glyma.13G299200,Glyma.12G206800,Glyma.19G252200,Glyma.08G223400,Glyma.05G167200,Glyma.14G221500,Glyma.03G106500,Glyma.03G200600…	0.0209452
Biological process	response to abiotic stimulus	GO:0009628	3	0.0114079	1.20507	133	7377	672	44917	Glyma.06G129400,Glyma.08G202100,Glyma.11G185700,Glyma.20G055900,Glyma.07G105700,Glyma.12G210000,Glyma.07G233800,Glyma.07G273000,Glyma.15G202200,Glyma.08G125400,Glyma.09G109200,Glyma.18G114000,Glyma.07G252100,Glyma.02G188300,Glyma.13G028400,Glyma.18G033300,Glyma.19G181300,Glyma.06G086400,Glyma.07G107500,Glyma.06G134600,Glyma.11G077600,Glyma.07G081000,Glyma.02G213400,Glyma.10G249300,Glyma.13G187800…	0.0427798
Biological process	tropism	GO:0009606	4	0.0125992	1.98257	14	472	672	44917	Glyma.07G107500,Glyma.03G106500,Glyma.10G042800,Glyma.05G060300,Glyma.04G255100,Glyma.10G141400,Glyma.17G120500,Glyma.06G062700,Glyma.13G186400,Glyma.15G007100,Glyma.09G035500,Glyma.18G067600,Glyma.13G182500,Glyma.01G133000,	0.0436124
Biological process	cellular process	GO:0009987	2	0.0340486	1.05152	463	29431	672	44917	Glyma.06G129400,Glyma.03G059600,Glyma.02G138000,Glyma.08G202100,Glyma.14G073700,Glyma.12G067700,Glyma.15G023700,Glyma.15G116800,Glyma.14G024300,Glyma.11G179000,Glyma.11G185700,Glyma.06G177700,Glyma.06G131500,Glyma.19G175900,Glyma.08G033400,Glyma.09G132200,Glyma.20G055900,Glyma.07G105700,Glyma.13G323000,Glyma.13G271700,Glyma.13G120500,Glyma.07G080300,Glyma.12G210000,Glyma.07G233800,Glyma.07G273000…	0.109442
Biological process	biosynthetic process	GO:0009058	3	0.0401872	1.09414	256	15639	672	44917	Glyma.06G129400,Glyma.02G138000,Glyma.08G202100,Glyma.14G073700,Glyma.12G067700,Glyma.11G179000,Glyma.11G185700,Glyma.06G131500,Glyma.19G175900,Glyma.09G132200,Glyma.20G055900,Glyma.07G105700,Glyma.13G323000,Glyma.13G271700,Glyma.07G080300,Glyma.12G210000,Glyma.07G233800,Glyma.07G273000,Glyma.15G202200,Glyma.02G062700,Glyma.06G303700,Glyma.13G154300,Glyma.08G125400,Glyma.02G208400,Glyma.06G128100…	0.120562
Biological process	carbohydrate metabolic process	GO:0005975	4	0.0475438	1.21806	72	3951	672	44917	Glyma.06G129400,Glyma.02G138000,Glyma.12G067700,Glyma.12G210000,Glyma.07G273000,Glyma.05G052100,Glyma.17G127200,Glyma.19G181300,Glyma.10G172300,Glyma.13G323200,Glyma.03G062800,Glyma.07G107500,Glyma.06G159900,Glyma.05G227400,Glyma.05G085600,Glyma.07G085600,Glyma.12G206800,Glyma.19G244600,Glyma.11G033800,Glyma.16G205400,Glyma.11G216500,Glyma.11G253900,Glyma.06G090400,Glyma.07G019600,Glyma.16G059500…	0.133717
