# Supplementary material for: A DNA demethylase reduces seed size by decreasing the DNA methylation of AT-rich transposable elements in soybean
Source: Commun Biol. 2024 May 21;7:613. doi: 10.1038/s42003-024-06306-2 (PMC11109123; doi:10.1038/s42003-024-06306-2)
Supplement: Supplementary file 6 — Supplementary data 3 [file 42003_2024_6306_MOESM6_ESM.xlsx]

## Sheet: CG-hypo
Supplementary Table 3 Differentially Methylated Region (DMRs) in the small and large seed group
Chr	start	end	type	location	Gene or TE position
Chr01	4505900	4506099	hypo	up_10000	4496387	4506387	Glyma.01G041600
Chr01	4789300	4789649	hypo	down_10000	4779684	4789684	Glyma.01G043900
Chr01	5738850	5739049	hypo	up_10000	5737599	5747599	Glyma.01G049200
Chr01	11176100	11176399	hypo	intergenic
Chr01	11333300	11333599	hypo	down_10000	11325559	11335559	Glyma.01G068100
Chr01	13096950	13097149	hypo	down_10000	13094031	13104031	Glyma.01G072000
Chr01	20442850	20443199	hypo	down_10000	20438861	20448861	Glyma.01G078700
Chr01	25623500	25623749	hypo	up_10000	25621773	25631773	Glyma.01G086500
Chr01	26943500	26943699	hypo	intergenic
Chr01	28161500	28161699	hypo	intergenic
Chr01	30924850	30925049	hypo	intergenic
Chr01	34635750	34635999	hypo	intergenic
Chr01	38040600	38040849	hypo	intergenic
Chr01	39451950	39452249	hypo	TE	MuDR	39433484	39455225
Chr01	40238300	40238649	hypo	intergenic
Chr01	41320500	41320699	hypo	TE	Unknow	41317305	41327403
Chr01	47208150	47208349	hypo	Gene	47208166	47208582	Glyma.01G141300
Chr01	48509850	48510149	hypo	Gene	48510046	48512573	Glyma.01G147900
Chr01	48510250	48510749	hypo	Gene	48510046	48512573	Glyma.01G147900
Chr01	50171750	50172049	hypo	up_10000	50162929	50172929	Glyma.01G164100
Chr01	52785600	52785849	hypo	down_10000	52782560	52792560	Glyma.01G193200
Chr01	56739300	56739549	hypo	Gene	56738634	56739475	Glyma.01G245000
Chr02	5469950	5470199	hypo	Gene	5469806	5470439	Glyma.02G060300
Chr02	6116550	6116949	hypo	Gene	6116379	6117379	Glyma.02G069500
Chr02	7689450	7689749	hypo	Gene	7689537	7690990	Glyma.02G088000
Chr02	7997650	7997849	hypo	Gene	7997792	8001669	Glyma.02G090600
Chr02	7998350	7998549	hypo	Gene	7997792	8001669	Glyma.02G090600
Chr02	7998700	7998949	hypo	Gene	7997792	8001669	Glyma.02G090600
Chr02	8001750	8001949	hypo	down_10000	8001669	8011669	Glyma.02G090600
Chr02	8824000	8824299	hypo	TE	MuDR	8812797	8826971
Chr02	12810050	12810399	hypo	up_10000	12802279	12812279	Glyma.02G127100
Chr02	16683850	16684049	hypo	TE	Gypsy	16680077	16688357
Chr02	17012050	17012299	hypo	up_10000	17003268	17013268	Glyma.02G157300
Chr02	24953900	24954099	hypo	intergenic
Chr02	34348450	34348699	hypo	up_10000	34342590	34352590	Glyma.02G186900
Chr02	35323150	35323349	hypo	down_10000	35314242	35324242	Glyma.02G189400
Chr02	40984450	40984699	hypo	up_10000	40981314	40991314	Glyma.02G222300
Chr02	41368600	41368899	hypo	up_10000	41359419	41369419	Glyma.02G226800
Chr02	42235100	42235299	hypo	up_10000	42233571	42243571	Glyma.02G234900
Chr02	44109650	44109849	hypo	up_10000	44103344	44113344	Glyma.02G254000
Chr02	45344350	45344599	hypo	Gene	45335179	45346476	Glyma.02G269300
Chr02	45475700	45475999	hypo	Gene	45475466	45480930	Glyma.02G270800
Chr02	45881050	45881299	hypo	up_10000	45879169	45889169	Glyma.02G275800
Chr02	47279850	47280049	hypo	up_10000	47277831	47287831	Glyma.02G294500
Chr02	47855350	47855549	hypo	up_10000	47854573	47864573	Glyma.02G303100
Chr03	248400	248749	hypo	up_10000	245321	255321	Glyma.03G002500
Chr03	1938250	1938699	hypo	intergenic
Chr03	2077650	2077999	hypo	TE	Gypsy	2072311	2089640
Chr03	2348600	2348849	hypo	up_10000	2346911	2356911	Glyma.03G022600
Chr03	3563800	3564099	hypo	up_10000	3555394	3565394	Glyma.03G031600
Chr03	3951900	3952249	hypo	down_10000	3942740	3952740	Glyma.03G033900
Chr03	8367000	8367199	hypo	up_10000	8361431	8371431	Glyma.03G058600
Chr03	14167500	14167849	hypo	up_10000	14167372	14177372	Glyma.03G068200
Chr03	17051650	17051849	hypo	Gene	17051285	17056749	Glyma.03G071600
Chr03	23128600	23128799	hypo	intergenic
Chr03	23346700	23347049	hypo	down_10000	23343260	23353260	Glyma.03G083800
Chr03	24601000	24601299	hypo	up_10000	24591704	24601704	Glyma.03G085100
Chr03	24608450	24608649	hypo	up_10000	24600199	24610199	Glyma.03G085200
Chr03	26551250	26551499	hypo	up_10000	26542608	26552608	Glyma.03G089100
Chr03	30211400	30211699	hypo	up_10000	30206908	30216908	Glyma.03G105500
Chr03	31065700	31066049	hypo	up_10000	31061436	31071436	Glyma.03G109200
Chr03	31068700	31068999	hypo	up_10000	31061436	31071436	Glyma.03G109200
Chr03	31781700	31781949	hypo	TE	Gypsy	31776640	31783104
Chr03	33011300	33011499	hypo	up_10000	33009892	33019892	Glyma.03G119200
Chr03	33214050	33214249	hypo	Gene	33212882	33216232	Glyma.03G120600
Chr03	33214650	33214849	hypo	Gene	33212882	33216232	Glyma.03G120600
Chr03	36052100	36052299	hypo	Gene	36051653	36055008	Glyma.03G145000
Chr03	36240000	36240299	hypo	down_10000	36230797	36240797	Glyma.03G146900
Chr03	39888150	39888349	hypo	down_10000	39884819	39894819	Glyma.03G187700
Chr03	41889800	41890049	hypo	up_10000	41880855	41890855	Glyma.03G213700
Chr03	44061900	44062199	hypo	up_10000	44054683	44064683	Glyma.03G242500
Chr03	45180550	45180749	hypo	up_10000	45173221	45183221	Glyma.03G257100
Chr04	755200	755449	hypo	up_10000	750435	760435	Glyma.04G009400
Chr04	4347950	4348149	hypo	Gene	4347293	4348992	Glyma.04G053400
Chr04	7874200	7874549	hypo	intergenic
Chr04	8346750	8346949	hypo	down_10000	8344579	8354579	Glyma.04G093900
Chr04	10167850	10168149	hypo	intergenic
Chr04	10452200	10452399	hypo	TE	EnSpm	10432123	10456306
Chr04	10453550	10453849	hypo	TE	EnSpm	10432123	10456306
Chr04	10591650	10591899	hypo	intergenic
Chr04	10799100	10799399	hypo	TE	EnSpm	10771967	10803366
Chr04	10801700	10801999	hypo	TE	EnSpm	10771967	10803366
Chr04	18385850	18386049	hypo	down_10000	18385419	18395419	Glyma.04G130900
Chr04	27575050	27575399	hypo	up_10000	27572928	27582928	Glyma.04G146700
Chr04	29665200	29665449	hypo	intergenic
Chr04	36313800	36314099	hypo	Gene	36312180	36326286	Glyma.04G155500
Chr04	38044750	38044949	hypo	TE	Unknow	38042889	38052743
Chr04	38045200	38045449	hypo	TE	Unknow	38042889	38052743
Chr04	38180450	38180749	hypo	down_10000	38172883	38182883	Glyma.04G157600
Chr04	38264450	38264649	hypo	TE	Unknow	38263837	38271589
Chr04	38266600	38266899	hypo	TE	Unknow	38263837	38271589
Chr04	42667300	42667499	hypo	down_10000	42662381	42672381	Glyma.04G170400
Chr04	43234600	43234899	hypo	intergenic
Chr04	43235250	43235499	hypo	intergenic
Chr04	48502500	48502799	hypo	up_10000	48493226	48503226	Glyma.04G213200
Chr04	49974200	49974399	hypo	up_10000	49969321	49979321	Glyma.04G231100
Chr04	50490750	50491049	hypo	Gene	50488502	50501662	Glyma.04G236500
Chr05	2335250	2335599	hypo	down_10000	2327931	2337931	Glyma.05G027000
Chr05	5099350	5099649	hypo	up_10000	5098950	5108950	Glyma.05G056000
Chr05	7961000	7961199	hypo	intergenic
Chr05	7961600	7961949	hypo	intergenic
Chr05	15290850	15291049	hypo	intergenic
Chr05	30227800	30228499	hypo	Gene	30225104	30228197	Glyma.05G114100
Chr05	32318250	32318649	hypo	up_10000	32312265	32322265	Glyma.05G130300
Chr05	33122350	33122599	hypo	up_10000	33114085	33124085	Glyma.05G138700
Chr05	33965950	33966249	hypo	Gene	33961785	33966296	Glyma.05G145900
Chr05	34835150	34835499	hypo	up_10000	34833837	34843837	Glyma.05G155400
Chr05	41906400	41906599	hypo	up_10000	41898936	41908936	Glyma.05G244900
Chr06	1601750	1602049	hypo	Gene	1600041	1607406	Glyma.06G021200
Chr06	4145750	4145949	hypo	TE	Gypsy	4140082	4154801
Chr06	8232750	8233049	hypo	up_10000	8223858	8233858	Glyma.06G103400
Chr06	11869350	11869699	hypo	up_10000	11866022	11876022	Glyma.06G145400
Chr06	15278150	15278449	hypo	up_10000	15268686	15278686	Glyma.06G179900
Chr06	15625700	15626049	hypo	Gene	15610782	15625927	Glyma.06G182300
Chr06	16237050	16237399	hypo	down_10000	16230826	16240826	Glyma.06G186400
Chr06	16667750	16667949	hypo	up_10000	16663749	16673749	Glyma.06G189900
Chr06	17378000	17378199	hypo	up_10000	17370752	17380752	Glyma.06G194800
Chr06	17477000	17477199	hypo	Gene	17476787	17479222	Glyma.06G195300
Chr06	34489600	34489849	hypo	up_10000	34481128	34491128	Glyma.06G227500
Chr06	44312950	44313249	hypo	intergenic
Chr06	44420100	44420449	hypo	TE	MuDR	44419192	44421261
Chr06	47676450	47676699	hypo	up_10000	47671443	47681443	Glyma.06G287900
Chr07	2475900	2476149	hypo	up_10000	2469163	2479163	Glyma.07G031300
Chr07	4136300	4136599	hypo	Gene	4123806	4139591	Glyma.07G048600
Chr07	6504500	6504749	hypo	up_10000	6503982	6513982	Glyma.07G071400
Chr07	6998750	6998999	hypo	down_10000	6997936	7007936	Glyma.07G076900
Chr07	7277800	7278049	hypo	up_10000	7271228	7281228	Glyma.07G080000
Chr07	12213300	12213549	hypo	up_10000	12204607	12214607	Glyma.07G114900
Chr07	15392600	15392799	hypo	up_10000	15390556	15400556	Glyma.07G129200
Chr07	17103650	17103849	hypo	up_10000	17102196	17112196	Glyma.07G143600
Chr07	17114000	17114299	hypo	up_10000	17112427	17122427	Glyma.07G143700
Chr07	17162250	17162599	hypo	Gene	17162573	17168937	Glyma.07G144100
Chr07	17184900	17185099	hypo	up_10000	17182574	17192574	Glyma.07G144200
Chr07	17298550	17298749	hypo	down_10000	17288949	17298949	Glyma.07G144900
Chr07	17412400	17412599	hypo	Gene	17410886	17412537	Glyma.07G145600
Chr07	18212150	18212449	hypo	intergenic
Chr07	19269400	19269799	hypo	up_10000	19261212	19271212	Glyma.07G156900
Chr07	19629050	19629399	hypo	TE	EnSpm	19599021	19630735
Chr07	27705550	27706049	hypo	TE	Unknow	27705062	27707493
Chr07	31734050	31734299	hypo	intergenic
Chr07	35513550	35513749	hypo	down_10000	35506056	35516056	Glyma.07G187600
Chr07	38395500	38395799	hypo	up_10000	38390911	38400911	Glyma.07G212400
Chr07	38831600	38831799	hypo	up_10000	38824808	38834808	Glyma.07G215900
Chr07	41939600	41939899	hypo	down_10000	41932631	41942631	Glyma.07G238100
Chr08	1927500	1927849	hypo	up_10000	1918988	1928988	Glyma.08G024100
Chr08	9543650	9543899	hypo	Gene	9542620	9546627	Glyma.08G124300
Chr08	10927200	10927449	hypo	up_10000	10922975	10932975	Glyma.08G143200
Chr08	13500050	13500249	hypo	up_10000	13495717	13505717	Glyma.08G169400
Chr08	14017850	14018349	hypo	up_10000	14016517	14026517	Glyma.08G175500
Chr08	19945250	19945499	hypo	down_10000	19936007	19946007	Glyma.08G236000
Chr08	20119750	20119949	hypo	intergenic
Chr08	20120650	20120849	hypo	intergenic
Chr08	23377000	23377349	hypo	down_10000	23369946	23379946	Glyma.08G258900
Chr08	23745850	23746099	hypo	down_10000	23740735	23750735	Glyma.08G260300
Chr08	28898750	28899099	hypo	intergenic
Chr08	32400300	32400549	hypo	intergenic
Chr08	35135000	35135199	hypo	up_10000	35133135	35143135	Glyma.08G270700
Chr08	35610800	35610999	hypo	intergenic
Chr08	40058250	40058499	hypo	down_10000	40057124	40067124	Glyma.08G288400
Chr08	41903450	41903999	hypo	Gene	41902602	41903831	Glyma.08G300900
Chr08	41904150	41904349	hypo	Gene	41904108	41904767	Glyma.08G301000
Chr08	43375750	43375949	hypo	up_10000	43375645	43385645	Glyma.08G313800
Chr08	44253250	44253649	hypo	up_10000	44249880	44259880	Glyma.08G324400
Chr08	44577050	44577249	hypo	TE	Unknow	44568241	44577413
Chr08	47500300	47500499	hypo	up_10000	47495939	47505939	Glyma.08G363400
Chr09	849150	849499	hypo	Gene	847912	852938	Glyma.09G011100
Chr09	1150600	1150799	hypo	up_10000	1144285	1154285	Glyma.09G014900
Chr09	2234000	2234249	hypo	TE	Unknow	2230556	2234008
Chr09	5096950	5097199	hypo	Gene	5096698	5097811	Glyma.09G056500
Chr09	5097900	5098449	hypo	up_10000	5088515	5098515	Glyma.09G056400
Chr09	5294300	5294599	hypo	down_10000	5290567	5300567	Glyma.09G058100
Chr09	10169750	10170049	hypo	TE	Copia	10168596	10181643
Chr09	10241350	10241699	hypo	TE	RTE	10239392	10244182
Chr09	19488150	19488449	hypo	up_10000	19479095	19489095	Glyma.09G104700
Chr09	20222200	20222399	hypo	intergenic
Chr09	20222850	20223149	hypo	intergenic
Chr09	21296750	21296999	hypo	up_10000	21287462	21297462	Glyma.09G109200
Chr09	22078350	22078699	hypo	down_10000	22076662	22086662	Glyma.09G111500
Chr09	25193250	25193449	hypo	Gene	25151032	25193321	Glyma.09G115600
Chr09	32406450	32406699	hypo	up_10000	32397739	32407739	Glyma.09G129300
Chr09	35951700	35951999	hypo	intergenic
Chr09	37905750	37905999	hypo	Gene	37905886	37906451	Glyma.09G155800
Chr09	38006300	38006649	hypo	Gene	38004605	38016950	Glyma.09G156800
Chr09	38246400	38246649	hypo	up_10000	38237232	38247232	Glyma.09G159000
Chr09	38310400	38310649	hypo	intergenic
Chr09	39721350	39721549	hypo	up_10000	39713487	39723487	Glyma.09G172600
Chr09	41786750	41787099	hypo	up_10000	41785291	41795291	Glyma.09G193300
Chr09	42293500	42293849	hypo	Gene	42293491	42295802	Glyma.09G198500
Chr09	47016550	47016849	hypo	up_10000	47007200	47017200	Glyma.09G249000
Chr10	155650	155949	hypo	up_10000	146672	156672	Glyma.10G001400
Chr10	1531800	1532099	hypo	Gene	1531465	1532660	Glyma.10G017500
Chr10	2011800	2012099	hypo	Gene	2011478	2012683	Glyma.10G023100
Chr10	6504600	6504849	hypo	up_10000	6498542	6508542	Glyma.10G066800
Chr10	7290200	7290549	hypo	up_10000	7280771	7290771	Glyma.10G071900
Chr10	9205650	9205999	hypo	intergenic
Chr10	10248750	10249099	hypo	down_10000	10246173	10256173	Glyma.10G083500
Chr10	11920900	11921199	hypo	Gene	11920366	11920940	Glyma.10G089300
Chr10	28704000	28704249	hypo	up_10000	28702542	28712542	Glyma.10G114700
Chr10	32917000	32917249	hypo	down_10000	32911677	32921677	Glyma.10G125700
Chr10	34517150	34517499	hypo	intergenic
Chr10	34524450	34524699	hypo	intergenic
Chr10	34524900	34525149	hypo	intergenic
Chr10	34525850	34526149	hypo	intergenic
Chr10	36726500	36726799	hypo	down_10000	36721118	36731118	Glyma.10G135900
Chr10	38878900	38879249	hypo	down_10000	38878216	38888216	Glyma.10G153700
Chr10	38879350	38879549	hypo	down_10000	38878216	38888216	Glyma.10G153700
Chr10	40124550	40124799	hypo	up_10000	40120839	40130839	Glyma.10G166700
Chr10	43780700	43780949	hypo	up_10000	43779345	43789345	Glyma.10G206300
Chr10	43869050	43869299	hypo	up_10000	43861692	43871692	Glyma.10G207200
Chr10	44881300	44881499	hypo	down_10000	44880722	44890722	Glyma.10G217200
Chr10	45722800	45723149	hypo	Gene	45718946	45725503	Glyma.10G226700
Chr10	45724400	45724699	hypo	Gene	45718946	45725503	Glyma.10G226700
Chr10	45747100	45747299	hypo	up_10000	45742369	45752369	Glyma.10G226900
Chr10	48692300	48692599	hypo	Gene	48692009	48694243	Glyma.10G262200
Chr10	50559100	50559299	hypo	up_10000	50558467	50568467	Glyma.10G285600
Chr11	5677550	5677799	hypo	up_10000	5668865	5678865	Glyma.11G075700
Chr11	8819000	8819249	hypo	up_10000	8816226	8826226	Glyma.11G115400
Chr11	14210050	14210349	hypo	Gene	14209212	14210201	Glyma.11G158800
Chr11	18176850	18177149	hypo	up_10000	18168852	18178852	Glyma.11G170200
Chr11	26578400	26578599	hypo	up_10000	26574724	26584724	Glyma.11G192600
Chr11	28786000	28786249	hypo	intergenic
Chr11	29019300	29019499	hypo	down_10000	29010277	29020277	Glyma.11G206000
Chr11	29197400	29197599	hypo	up_10000	29194791	29204791	Glyma.11G206700
Chr11	29461150	29461499	hypo	Gene	29452563	29461608	Glyma.11G207300
Chr11	29932300	29932549	hypo	intergenic
Chr11	31306450	31306649	hypo	Gene	31306297	31306629	Glyma.11G218300
Chr11	31913700	31913999	hypo	up_10000	31906891	31916891	Glyma.11G224200
Chr12	4861800	4862149	hypo	up_10000	4852307	4862307	Glyma.12G066100
Chr12	7618800	7619149	hypo	Gene	7618168	7619955	Glyma.12G093100
Chr12	7698500	7698749	hypo	up_10000	7694316	7704316	Glyma.12G094000
Chr12	9290350	9290599	hypo	up_10000	9282811	9292811	Glyma.12G103700
Chr12	10340300	10340499	hypo	intergenic
Chr12	11563350	11563549	hypo	up_10000	11557499	11567499	Glyma.12G115600
Chr12	13488750	13489349	hypo	up_10000	13487521	13497521	Glyma.12G123300
Chr12	13503750	13504099	hypo	intergenic
Chr12	13527700	13528049	hypo	down_10000	13518167	13528167	Glyma.12G123400
Chr12	14857700	14857899	hypo	up_10000	14856124	14866124	Glyma.12G131400
Chr12	20733950	20734549	hypo	Gene	20731334	20734426	Glyma.12G148100
Chr12	35428650	35428949	hypo	up_10000	35427564	35437564	Glyma.12G192700
Chr13	910900	911149	hypo	up_10000	909377	919377	Glyma.13G003300
Chr13	2890900	2891199	hypo	up_10000	2890013	2900013	Glyma.13G010700
Chr13	10160750	10161049	hypo	intergenic
Chr13	10455500	10455849	hypo	Gene	10452475	10457156	Glyma.13G032600
Chr13	10841550	10841749	hypo	up_10000	10835256	10845256	Glyma.13G034800
Chr13	13876350	13876549	hypo	up_10000	13871705	13881705	Glyma.13G045000
Chr13	14414700	14415049	hypo	down_10000	14413574	14423574	Glyma.13G048100
Chr13	16557350	16557599	hypo	up_10000	16552147	16562147	Glyma.13G065700
Chr13	17654400	17654749	hypo	up_10000	17646741	17656741	Glyma.13G073900
Chr13	18635050	18635349	hypo	up_10000	18626522	18636522	Glyma.13G080000
Chr13	26426900	26427149	hypo	up_10000	26423701	26433701	Glyma.13G150700
Chr13	29739450	29739699	hypo	up_10000	29730765	29740765	Glyma.13G183800
Chr13	31317300	31317549	hypo	up_10000	31309659	31319659	Glyma.13G199300
Chr13	32383050	32383349	hypo	up_10000	32378787	32388787	Glyma.13G209800
Chr13	33239000	33239249	hypo	down_10000	33237470	33247470	Glyma.13G219100
Chr13	37139300	37139599	hypo	up_10000	37137784	37147784	Glyma.13G269100
Chr13	38832550	38832849	hypo	Gene	38832605	38832814	Glyma.13G287900
Chr13	38833000	38833299	hypo	down_10000	38828282	38838282	Glyma.13G287800
Chr13	38842300	38842599	hypo	up_10000	38839495	38849495	Glyma.13G288000
Chr13	38848100	38848449	hypo	up_10000	38839495	38849495	Glyma.13G288000
Chr14	2260450	2260799	hypo	up_10000	2253622	2263622	Glyma.14G031200
Chr14	4280450	4280799	hypo	Gene	4278598	4281431	Glyma.14G054100
Chr14	6040500	6040749	hypo	Gene	6037810	6041899	Glyma.14G071700
Chr14	6669850	6670099	hypo	down_10000	6660771	6670771	Glyma.14G078700
Chr14	7608950	7609149	hypo	up_10000	7607723	7617723	Glyma.14G085800
Chr14	8840250	8840699	hypo	Gene	8837723	8846055	Glyma.14G095000
Chr14	9084000	9084299	hypo	intergenic
Chr14	10377700	10377949	hypo	down_10000	10370409	10380409	Glyma.14G103300
Chr14	11108350	11108749	hypo	up_10000	11100158	11110158	Glyma.14G106200
Chr14	12046400	12046649	hypo	intergenic
Chr14	12276100	12276649	hypo	intergenic
Chr14	12530200	12530399	hypo	up_10000	12527528	12537528	Glyma.14G110800
Chr14	12604100	12604299	hypo	up_10000	12603432	12613432	Glyma.14G111200
Chr14	13085900	13086099	hypo	intergenic
Chr14	17969750	17970099	hypo	down_10000	17960400	17970400	Glyma.14G122600
Chr14	19958150	19958399	hypo	up_10000	19952614	19962614	Glyma.14G126100
Chr14	19960700	19960899	hypo	Gene	19960723	19961393	Glyma.14G126000
Chr14	22122250	22122499	hypo	intergenic
Chr14	22268150	22268449	hypo	intergenic
Chr14	23379500	23379849	hypo	intergenic
Chr14	30910200	30910399	hypo	up_10000	30901603	30911603	Glyma.14G146000
Chr14	31656300	31656499	hypo	intergenic
Chr14	32476750	32477099	hypo	up_10000	32474446	32484446	Glyma.14G150300
Chr14	32592450	32592749	hypo	intergenic
Chr14	32627950	32628249	hypo	intergenic
Chr14	34991150	34991399	hypo	Gene	34985140	34995244	Glyma.14G158000
Chr14	34992350	34992549	hypo	Gene	34985140	34995244	Glyma.14G158000
Chr14	40690600	40690949	hypo	down_10000	40687837	40697837	Glyma.14G164800
Chr14	41616000	41616249	hypo	up_10000	41611488	41621488	Glyma.14G167700
Chr14	44384500	44384799	hypo	up_10000	44381801	44391801	Glyma.14G181000
Chr14	45534500	45534849	hypo	up_10000	45525397	45535397	Glyma.14G190200
Chr14	46425900	46426199	hypo	Gene	46425482	46428141	Glyma.14G199200
Chr14	46502750	46503049	hypo	down_10000	46499994	46509994	Glyma.14G199900
Chr14	46667700	46667949	hypo	up_10000	46664486	46674486	Glyma.14G201300
Chr14	47169250	47169549	hypo	up_10000	47160359	47170359	Glyma.14G206400
Chr15	165900	166199	hypo	down_10000	156461	166461	Glyma.15G001500
Chr15	2457450	2457699	hypo	Gene	2445870	2457855	Glyma.15G030500
Chr15	4280600	4280799	hypo	down_10000	4272781	4282781	Glyma.15G054400
Chr15	6505900	6506099	hypo	down_10000	6497778	6507778	Glyma.15G084600
Chr15	6507350	6507899	hypo	down_10000	6503126	6513126	Glyma.15G084700
Chr15	7392900	7393199	hypo	Gene	7384145	7395023	Glyma.15G094700
Chr15	8316600	8316849	hypo	down_10000	8316135	8326135	Glyma.15G106000
Chr15	9441400	9441699	hypo	up_10000	9434551	9444551	Glyma.15G119700
Chr15	9467400	9467599	hypo	down_10000	9463098	9473098	Glyma.15G119900
Chr15	13314950	13315349	hypo	down_10000	13309792	13319792	Glyma.15G158500
Chr15	16577550	16577749	hypo	up_10000	16572087	16582087	Glyma.15G175900
Chr15	18758500	18758799	hypo	down_10000	18754104	18764104	Glyma.15G185600
Chr15	20311200	20311549	hypo	down_10000	20305203	20315203	Glyma.15G190400
Chr15	20348550	20348799	hypo	up_10000	20338805	20348805	Glyma.15G190500
Chr15	22333000	22333299	hypo	up_10000	22330404	22340404	Glyma.15G195400
Chr15	23066450	23066649	hypo	intergenic
Chr15	24255800	24256399	hypo	up_10000	24247215	24257215	Glyma.15G200000
Chr15	24684100	24684399	hypo	up_10000	24681032	24691032	Glyma.15G201200
Chr15	24689400	24689799	hypo	up_10000	24681032	24691032	Glyma.15G201200
Chr15	24689950	24690149	hypo	up_10000	24681032	24691032	Glyma.15G201200
Chr15	24690250	24690499	hypo	up_10000	24681032	24691032	Glyma.15G201200
Chr15	38430200	38430699	hypo	down_10000	38423708	38433708	Glyma.15G219600
Chr15	43383200	43383499	hypo	up_10000	43381182	43391182	Glyma.15G231200
Chr15	45695700	45695899	hypo	intergenic
Chr15	49091200	49091499	hypo	intergenic
Chr15	51360700	51361299	hypo	up_10000	51355557	51365557	Glyma.15G275100
Chr15	51394300	51394549	hypo	down_10000	51393963	51403963	Glyma.15G275400
Chr15	51705600	51705999	hypo	Gene	51701666	51706364	Glyma.15G277100
Chr16	2695350	2696149	hypo	up_10000	2695038	2705038	Glyma.16G027500
Chr16	6051900	6052099	hypo	Gene	6050870	6054862	Glyma.16G062000
Chr16	6159050	6159349	hypo	down_10000	6155262	6165262	Glyma.16G062800
Chr16	6523850	6524049	hypo	up_10000	6517718	6527718	Glyma.16G065700
Chr16	6551400	6551599	hypo	down_10000	6545138	6555138	Glyma.16G065900
Chr16	7317350	7317549	hypo	intergenic
Chr16	7922500	7922749	hypo	down_10000	7920161	7930161	Glyma.16G077200
Chr16	8813850	8814199	hypo	down_10000	8812428	8822428	Glyma.16G081800
Chr16	9305750	9305999	hypo	down_10000	9300673	9310673	Glyma.16G082700
Chr16	10392100	10392449	hypo	up_10000	10383874	10393874	Glyma.16G086000
Chr16	12531600	12531899	hypo	up_10000	12523613	12533613	Glyma.16G090100
Chr16	16518850	16519049	hypo	up_10000	16512464	16522464	Glyma.16G094700
Chr16	16520600	16520799	hypo	up_10000	16512464	16522464	Glyma.16G094700
Chr16	18800200	18800799	hypo	Gene	18799491	18800362	Glyma.16G097000
Chr16	21251050	21251299	hypo	Gene	21251275	21251520	Glyma.16G104900
Chr16	25138600	25138799	hypo	up_10000	25129825	25139825	Glyma.16G113200
Chr16	27681000	27681199	hypo	up_10000	27678071	27688071	Glyma.16G125900
Chr16	27838550	27838849	hypo	intergenic
Chr16	28170350	28170599	hypo	up_10000	28164512	28174512	Glyma.16G129300
Chr16	28531000	28531349	hypo	down_10000	28529531	28539531	Glyma.16G131100
Chr16	29053150	29053449	hypo	Gene	29053130	29053586	Glyma.16G133700
Chr16	29447050	29447299	hypo	up_10000	29441170	29451170	Glyma.16G137300
Chr16	29844900	29845249	hypo	down_10000	29839178	29849178	Glyma.16G140600
Chr16	32871300	32871599	hypo	up_10000	32869777	32879777	Glyma.16G168800
Chr16	32920350	32920599	hypo	up_10000	32911973	32921973	Glyma.16G169200
Chr16	33484850	33485049	hypo	up_10000	33478604	33488604	Glyma.16G174100
Chr16	33503500	33503849	hypo	up_10000	33496282	33506282	Glyma.16G174300
Chr16	33794800	33795049	hypo	down_10000	33788543	33798543	Glyma.16G176600
Chr16	33797550	33797849	hypo	down_10000	33788543	33798543	Glyma.16G176600
Chr16	33824350	33824599	hypo	up_10000	33818244	33828244	Glyma.16G176900
Chr16	33824900	33825099	hypo	up_10000	33818244	33828244	Glyma.16G176900
Chr16	34911750	34911999	hypo	down_10000	34903608	34913608	Glyma.16G186600
Chr16	34969700	34969949	hypo	up_10000	34964275	34974275	Glyma.16G187200
Chr16	35087100	35087349	hypo	up_10000	35083694	35093694	Glyma.16G188300
Chr16	35089500	35089749	hypo	up_10000	35083694	35093694	Glyma.16G188300
Chr16	35157700	35158349	hypo	Gene	35153535	35159212	Glyma.16G188900
Chr16	35397850	35398049	hypo	up_10000	35389083	35399083	Glyma.16G191600
Chr16	37534700	37534949	hypo	up_10000	37533396	37543396	Glyma.16G217900
Chr17	3730700	3731149	hypo	Gene	3730768	3733522	Glyma.17G049000
Chr17	11648700	11648999	hypo	Gene	11641152	11649330	Glyma.17G143300
Chr17	14420100	14420499	hypo	up_10000	14414851	14424851	Glyma.17G162400
Chr17	16776800	16777049	hypo	down_10000	16775605	16785605	Glyma.17G172100
Chr17	17607950	17608299	hypo	intergenic
Chr17	19123600	19123949	hypo	down_10000	19114028	19124028	Glyma.17G177700
Chr17	19124500	19124949	hypo	up_10000	19124375	19134375	Glyma.17G177700
Chr17	21600200	21600399	hypo	intergenic
Chr17	22119650	22119849	hypo	down_10000	22112480	22122480	Glyma.17G182000
Chr17	23581300	23581549	hypo	up_10000	23573950	23583950	Glyma.17G185600
Chr17	23586650	23587249	hypo	Gene	23584802	23586743	Glyma.17G185800
Chr17	23587450	23588099	hypo	up_10000	23586743	23596743	Glyma.17G185800
Chr17	23594050	23594249	hypo	Gene	23594217	23595526	Glyma.17G186300
Chr17	23597300	23597499	hypo	up_10000	23589899	23599899	Glyma.17G185900
Chr17	24108750	24109099	hypo	down_10000	24107788	24117788	Glyma.17G187500
Chr17	24352250	24352499	hypo	Gene	24349430	24353930	Glyma.17G188100
Chr17	26548650	26548899	hypo	up_10000	26540828	26550828	Glyma.17G190000
Chr17	30225500	30225749	hypo	up_10000	30222187	30232187	Glyma.17G195500
Chr17	30704050	30704399	hypo	Gene	30693822	30727304	Glyma.17G196400
Chr17	30751800	30752099	hypo	Gene	30748563	30755466	Glyma.17G196500
Chr17	32137800	32137999	hypo	up_10000	32132987	32142987	Glyma.17G201900
Chr17	32546550	32546899	hypo	up_10000	32544602	32554602	Glyma.17G203600
Chr17	38562250	38562499	hypo	up_10000	38555795	38565795	Glyma.17G230400
Chr18	1765800	1766049	hypo	down_10000	1759162	1769162	Glyma.18G024000
Chr18	2139900	2140099	hypo	up_10000	2130389	2140389	Glyma.18G028300
Chr18	3018100	3018399	hypo	Gene	3014773	3020189	Glyma.18G037800
Chr18	4187450	4187699	hypo	up_10000	4180051	4190051	Glyma.18G048400
Chr18	4496200	4496499	hypo	up_10000	4493897	4503897	Glyma.18G052100
Chr18	4625300	4625549	hypo	up_10000	4617923	4627923	Glyma.18G053500
Chr18	6333250	6333449	hypo	intergenic
Chr18	6333750	6333999	hypo	intergenic
Chr18	6887850	6888049	hypo	up_10000	6878947	6888947	Glyma.18G072800
Chr18	8063000	8063249	hypo	Gene	8061135	8063909	Glyma.18G082400
Chr18	8102050	8102299	hypo	intergenic
Chr18	8356550	8356849	hypo	up_10000	8351230	8361230	Glyma.18G084600
Chr18	8372100	8372349	hypo	up_10000	8368744	8378744	Glyma.18G084900
Chr18	8566350	8566649	hypo	down_10000	8559203	8569203	Glyma.18G086300
Chr18	9526750	9527049	hypo	up_10000	9518055	9528055	Glyma.18G093700
Chr18	9538950	9539299	hypo	Gene	9535673	9538976	Glyma.18G093800
Chr18	9586950	9587599	hypo	Gene	9585391	9587972	Glyma.18G094200
Chr18	9602250	9602499	hypo	intergenic
Chr18	9765350	9765649	hypo	intergenic
Chr18	10193750	10193949	hypo	up_10000	10187299	10197299	Glyma.18G098200
Chr18	11314600	11314799	hypo	down_10000	11311702	11321702	Glyma.18G103700
Chr18	12164100	12164349	hypo	down_10000	12154801	12164801	Glyma.18G107600
Chr18	12307150	12307349	hypo	down_10000	12298018	12308018	Glyma.18G108100
Chr18	12319600	12319799	hypo	up_10000	12314522	12324522	Glyma.18G108100
Chr18	12344100	12345099	hypo	up_10000	12339093	12349093	Glyma.18G108200
Chr18	12783100	12783349	hypo	up_10000	12775591	12785591	Glyma.18G109900
Chr18	14785300	14785499	hypo	up_10000	14784792	14794792	Glyma.18G119400
Chr18	16705150	16705449	hypo	intergenic
Chr18	18061000	18061349	hypo	intergenic
Chr18	21312500	21312699	hypo	up_10000	21303255	21313255	Glyma.18G140700
Chr18	23076550	23076849	hypo	Gene	23063131	23078420	Glyma.18G143700
Chr18	23076950	23077249	hypo	Gene	23063131	23078420	Glyma.18G143700
Chr18	23481850	23482049	hypo	intergenic
Chr18	25825250	25825549	hypo	intergenic
Chr18	36464100	36464449	hypo	intergenic
Chr18	39683800	39683999	hypo	intergenic
Chr18	42095050	42095349	hypo	Gene	42089009	42095463	Glyma.18G176400
Chr18	46903900	46904099	hypo	intergenic
Chr18	46954400	46954699	hypo	up_10000	46951230	46961230	Glyma.18G195300
Chr18	48571700	48571999	hypo	Gene	48571610	48571858	Glyma.18G203700
Chr18	49195750	49195999	hypo	down_10000	49187208	49197208	Glyma.18G207500
Chr18	50176350	50176549	hypo	up_10000	50170824	50180824	Glyma.18G214800
Chr18	50599300	50599599	hypo	up_10000	50595557	50605557	Glyma.18G219100
Chr18	51542500	51542749	hypo	Gene	51507715	51550797	Glyma.18G226500
Chr18	51580500	51580799	hypo	Gene	51579516	51580722	Glyma.18G226700
Chr18	51614650	51614949	hypo	Gene	51611690	51624870	Glyma.18G226900
Chr18	52748450	52748649	hypo	up_10000	52740924	52750924	Glyma.18G238600
Chr18	52753950	52754149	hypo	up_10000	52746503	52756503	Glyma.18G238700
Chr18	56374150	56374399	hypo	up_10000	56373654	56383654	Glyma.18G282700
Chr19	1093600	1093949	hypo	Gene	1093804	1097100	Glyma.19G011300
Chr19	3720800	3721449	hypo	up_10000	3719213	3729213	Glyma.19G029900
Chr19	4291950	4292199	hypo	up_10000	4287953	4297953	Glyma.19G033200
Chr19	5019250	5019449	hypo	up_10000	5013419	5023419	Glyma.19G036400
Chr19	5356900	5357299	hypo	Gene	5356194	5357468	Glyma.19G038200
Chr19	5357450	5357799	hypo	Gene	5356194	5357468	Glyma.19G038200
Chr19	5357900	5358649	hypo	down_10000	5355097	5365097	Glyma.19G038100
Chr19	5358750	5359449	hypo	down_10000	5355097	5365097	Glyma.19G038100
Chr19	5359700	5359949	hypo	down_10000	5355097	5365097	Glyma.19G038100
Chr19	5360600	5361049	hypo	down_10000	5355097	5365097	Glyma.19G038100
Chr19	8788050	8788249	hypo	intergenic
Chr19	11923000	11923299	hypo	up_10000	11922501	11932501	Glyma.19G060200
Chr19	17229500	17229699	hypo	up_10000	17228708	17238708	Glyma.19G065600
Chr19	25619950	25620299	hypo	Gene	25619825	25620195	Glyma.19G072600
Chr19	31260450	31260799	hypo	down_10000	31257912	31267912	Glyma.19G087800
Chr19	32205150	32205399	hypo	intergenic
Chr19	32839900	32840199	hypo	intergenic
Chr19	33014450	33014649	hypo	up_10000	33013252	33023252	Glyma.19G093400
Chr19	34132700	34133049	hypo	up_10000	34126064	34136064	Glyma.19G096900
Chr19	34413800	34414099	hypo	intergenic
Chr19	36516700	36516949	hypo	down_10000	36513544	36523544	Glyma.19G110900
Chr19	36517300	36517499	hypo	down_10000	36513544	36523544	Glyma.19G110900
Chr19	36517700	36517949	hypo	down_10000	36513544	36523544	Glyma.19G110900
Chr19	36654400	36654599	hypo	up_10000	36649668	36659668	Glyma.19G112500
Chr19	37415150	37415449	hypo	down_10000	37412145	37422145	Glyma.19G117700
Chr19	37819650	37819849	hypo	Gene	37805784	37831914	Glyma.19G120400
Chr19	40508350	40508599	hypo	Gene	40499949	40509032	Glyma.19G143900
Chr19	40567900	40568249	hypo	up_10000	40564226	40574226	Glyma.19G144500
Chr19	43119300	43119499	hypo	up_10000	43119042	43129042	Glyma.19G170400
Chr19	44195350	44195549	hypo	up_10000	44190778	44200778	Glyma.19G183300
Chr19	48028500	48028799	hypo	Gene	48027866	48030958	Glyma.19G229100
Chr20	407600	408049	hypo	up_10000	398090	408090	Glyma.20G004100
Chr20	538700	539049	hypo	up_10000	530540	540540	Glyma.20G005400
Chr20	1349700	1350049	hypo	Gene	1349875	1352562	Glyma.20G014500
Chr20	1414000	1414199	hypo	up_10000	1408603	1418603	Glyma.20G015600
Chr20	4499900	4500249	hypo	down_10000	4491289	4501289	Glyma.20G033100
Chr20	4763450	4763649	hypo	up_10000	4759814	4769814	Glyma.20G034600
Chr20	5797150	5797399	hypo	up_10000	5792029	5802029	Glyma.20G037700
Chr20	5981400	5981899	hypo	Gene	5978914	5982284	Glyma.20G038500
Chr20	9979550	9979749	hypo	down_10000	9972923	9982923	Glyma.20G049300
Chr20	11229900	11230199	hypo	up_10000	11223320	11233320	Glyma.20G050900
Chr20	15719600	15719799	hypo	down_10000	15710600	15720600	Glyma.20G056800
Chr20	23395300	23395649	hypo	intergenic
Chr20	24406700	24406999	hypo	intergenic
Chr20	31781550	31781899	hypo	down_10000	31779804	31789804	Glyma.20G085100
Chr20	32084400	32084599	hypo	down_10000	32080103	32090103	Glyma.20G086200
Chr20	34723500	34723799	hypo	up_10000	34713989	34723989	Glyma.20G104900
Chr20	34742150	34742399	hypo	up_10000	34737811	34747811	Glyma.20G105100
Chr20	35776350	35776599	hypo	up_10000	35773591	35783591	Glyma.20G115900
Chr20	36332050	36332249	hypo	up_10000	36324285	36334285	Glyma.20G120600
Chr20	37113250	37113549	hypo	Gene	37112131	37113717	Glyma.20G130300
Chr20	37301450	37301799	hypo	Gene	37301658	37307894	Glyma.20G132900
Chr20	39355750	39355949	hypo	up_10000	39355164	39365164	Glyma.20G154700
Chr20	46733650	46733949	hypo	up_10000	46733339	46743339	Glyma.20G234600
scaffold_75	47750	48349	hypo	up_10000	39659	49659	Glyma.U042800

## Sheet: CG-hyper
Supplementary Table 3 Differentially Methylated Region (DMRs) in the small and large seed group
Chr	start	end	type	location	Gene or TE position
Chr01	90150	90449	hyper	Gene	90152	95947	Glyma.01G000400
Chr01	204800	204999	hyper	up_10000	195453	205453	Glyma.01G001100
Chr01	488100	488449	hyper	intergenic
Chr01	670700	670899	hyper	up_10000	661149	671149	Glyma.01G006900
Chr01	884250	884499	hyper	up_10000	883553	893553	Glyma.01G009000
Chr01	1122600	1122949	hyper	Gene	1122016	1126673	Glyma.01G011600
Chr01	1281950	1282299	hyper	TE	Copia	1277026	1295176
Chr01	1330800	1331049	hyper	Gene	1327885	1331315	Glyma.01G013900
Chr01	1397500	1397799	hyper	Gene	1394486	1397925	Glyma.01G014500
Chr01	2789150	2789499	hyper	up_10000	2782600	2792600	Glyma.01G026600
Chr01	4104500	4104799	hyper	down_10000	4096596	4106596	Glyma.01G038400
Chr01	4695850	4696199	hyper	TE	Gypsy	4692212	4698904
Chr01	4976700	4976999	hyper	down_10000	4974140	4984140	Glyma.01G044700
Chr01	4998250	4998499	hyper	intergenic
Chr01	5446150	5446349	hyper	up_10000	5438322	5448322	Glyma.01G046800
Chr01	5614150	5614699	hyper	up_10000	5605672	5615672	Glyma.01G048200
Chr01	5818150	5818349	hyper	up_10000	5816546	5826546	Glyma.01G049600
Chr01	6076050	6076299	hyper	up_10000	6074443	6084443	Glyma.01G051400
Chr01	6252550	6252849	hyper	up_10000	6242995	6252995	Glyma.01G051700
Chr01	6253600	6253849	hyper	Gene	6252995	6254510	Glyma.01G051700
Chr01	6873000	6873199	hyper	intergenic
Chr01	7523700	7524099	hyper	down_10000	7515703	7525703	Glyma.01G057200
Chr01	7538500	7538699	hyper	Gene	7537464	7539817	Glyma.01G057300
Chr01	7538850	7539149	hyper	Gene	7537464	7539817	Glyma.01G057300
Chr01	7783250	7783499	hyper	up_10000	7777396	7787396	Glyma.01G058700
Chr01	8429250	8429549	hyper	up_10000	8426335	8436335	Glyma.01G061100
Chr01	9668400	9668599	hyper	intergenic
Chr01	9705500	9705699	hyper	up_10000	9695967	9705967	Glyma.01G064600
Chr01	9823300	9823499	hyper	up_10000	9814602	9824602	Glyma.01G064700
Chr01	9893600	9893849	hyper	up_10000	9884560	9894560	Glyma.01G064800
Chr01	11170750	11170999	hyper	intergenic
Chr01	11175150	11175399	hyper	intergenic
Chr01	11238850	11239249	hyper	intergenic
Chr01	11331300	11331599	hyper	down_10000	11325559	11335559	Glyma.01G068100
Chr01	12862900	12863149	hyper	intergenic
Chr01	16852850	16853349	hyper	intergenic
Chr01	16900900	16901199	hyper	up_10000	16899047	16909047	Glyma.01G075500
Chr01	20192900	20193099	hyper	up_10000	20185052	20195052	Glyma.01G078500
Chr01	22688350	22688649	hyper	up_10000	22679420	22689420	Glyma.01G080600
Chr01	24328650	24328849	hyper	up_10000	24320092	24330092	Glyma.01G083500
Chr01	24330350	24330599	hyper	Gene	24330092	24330586	Glyma.01G083500
Chr01	25276500	25276749	hyper	TE	Gypsy	25274845	25279396
Chr01	25674850	25675149	hyper	Gene	25671880	25706311	Glyma.01G086600
Chr01	26299900	26300199	hyper	Gene	26298035	26300581	Glyma.01G087400
Chr01	26977850	26978199	hyper	down_10000	26973898	26983898	Glyma.01G089000
Chr01	27515250	27515499	hyper	intergenic
Chr01	27868850	27869199	hyper	Gene	27867550	27874181	Glyma.01G091800
Chr01	28187150	28187349	hyper	up_10000	28179205	28189205	Glyma.01G093100
Chr01	32993250	32993499	hyper	up_10000	32987702	32997702	Glyma.01G099000
Chr01	33422950	33423199	hyper	intergenic
Chr01	34325250	34325549	hyper	Gene	34323089	34327280	Glyma.01G102800
Chr01	34344600	34344849	hyper	down_10000	34343350	34353350	Glyma.01G102900
Chr01	38765800	38766349	hyper	up_10000	38758956	38768956	Glyma.01G113200
Chr01	38838700	38838999	hyper	up_10000	38837846	38847846	Glyma.01G113400
Chr01	40014050	40014249	hyper	intergenic
Chr01	40179700	40179949	hyper	TE	MuDR	40172624	40190456
Chr01	40758250	40758549	hyper	Gene	40757868	40778212	Glyma.01G118300
Chr01	41109550	41109849	hyper	intergenic
Chr01	41270250	41270449	hyper	TE	Unknow	41259349	41274249
Chr01	41322500	41322699	hyper	TE	Unknow	41317305	41327403
Chr01	41326150	41326499	hyper	TE	Unknow	41317305	41327403
Chr01	41896300	41896699	hyper	Gene	41894238	41896660	Glyma.01G121900
Chr01	42885850	42886149	hyper	TE	Gypsy	42879931	42885921
Chr01	43239150	43239449	hyper	down_10000	43229838	43239838	Glyma.01G125200
Chr01	43984950	43985299	hyper	intergenic
Chr01	44360000	44360199	hyper	down_10000	44356276	44366276	Glyma.01G129600
Chr01	44523750	44523949	hyper	intergenic
Chr01	44551750	44551949	hyper	TE	EnSpm	44547157	44568288
Chr01	45215250	45215549	hyper	down_10000	45215069	45225069	Glyma.01G132600
Chr01	46180750	46181049	hyper	up_10000	46172704	46182704	Glyma.01G136700
Chr01	46181750	46182349	hyper	up_10000	46172704	46182704	Glyma.01G136700
Chr01	46644250	46644449	hyper	intergenic
Chr01	47220350	47220549	hyper	intergenic
Chr01	47328350	47328699	hyper	TE	EnSpm	47312446	47330245
Chr01	47374700	47374899	hyper	intergenic
Chr01	49437600	49438499	hyper	Gene	49437901	49456091	Glyma.01G156800
Chr01	49438650	49438999	hyper	Gene	49437901	49456091	Glyma.01G156800
Chr01	49792950	49793249	hyper	up_10000	49791134	49801134	Glyma.01G159500
Chr01	49861200	49861399	hyper	up_10000	49853271	49863271	Glyma.01G159900
Chr01	49862750	49863249	hyper	TE	Copia	49863121	49864653
Chr01	50151800	50152049	hyper	Gene	50149605	50152057	Glyma.01G163900
Chr01	50877000	50877199	hyper	Gene	50876709	50877362	Glyma.01G171500
Chr01	51021550	51021749	hyper	Gene	51020276	51025649	Glyma.01G172900
Chr01	51086200	51086499	hyper	up_10000	51082004	51092004	Glyma.01G173900
Chr01	51244750	51245099	hyper	Gene	51244446	51248246	Glyma.01G175700
Chr01	51358100	51358349	hyper	up_10000	51350181	51360181	Glyma.01G176900
Chr01	52146700	52146949	hyper	Gene	52146444	52148059	Glyma.01G186100
Chr01	52221000	52221349	hyper	TE	Gypsy	52217423	52233181
Chr01	54016050	54016249	hyper	Gene	54016187	54016459	Glyma.01G208500
Chr01	54293700	54294049	hyper	Gene	54292771	54295324	Glyma.01G211500
Chr01	54294650	54294849	hyper	Gene	54292771	54295324	Glyma.01G211500
Chr01	56489950	56490149	hyper	Gene	56488899	56535775	Glyma.01G241300
Chr01	56796650	56796849	hyper	Gene	56796774	56798311	Glyma.01G245600
Chr02	38600	38899	hyper	up_10000	30099	40099	Glyma.02G000400
Chr02	227550	227749	hyper	up_10000	223013	233013	Glyma.02G001900
Chr02	229400	229799	hyper	up_10000	223013	233013	Glyma.02G001900
Chr02	1040100	1040649	hyper	up_10000	1033345	1043345	Glyma.02G011000
Chr02	1098750	1099099	hyper	up_10000	1090825	1100825	Glyma.02G012100
Chr02	1125250	1125549	hyper	Gene	1123507	1125658	Glyma.02G012600
Chr02	1449100	1449449	hyper	Gene	1449400	1450666	Glyma.02G016200
Chr02	1626200	1626549	hyper	up_10000	1622858	1632858	Glyma.02G018800
Chr02	4033500	4033849	hyper	up_10000	4030113	4040113	Glyma.02G043100
Chr02	4309050	4309349	hyper	Gene	4302936	4312761	Glyma.02G046800
Chr02	4818750	4818999	hyper	up_10000	4812561	4822561	Glyma.02G052400
Chr02	5238900	5239099	hyper	TE	Gypsy	5229525	5241722
Chr02	6036000	6036199	hyper	up_10000	6030305	6040305	Glyma.02G068500
Chr02	6257300	6257599	hyper	up_10000	6250753	6260753	Glyma.02G071000
Chr02	6443000	6443399	hyper	Gene	6441730	6443008	Glyma.02G073800
Chr02	7174300	7174499	hyper	up_10000	7169168	7179168	Glyma.02G082500
Chr02	7493400	7493599	hyper	up_10000	7489967	7499967	Glyma.02G086100
Chr02	7493950	7494199	hyper	up_10000	7489967	7499967	Glyma.02G086100
Chr02	7734000	7734199	hyper	up_10000	7726482	7736482	Glyma.02G088300
Chr02	8044250	8044549	hyper	up_10000	8039715	8049715	Glyma.02G091200
Chr02	8045150	8045599	hyper	up_10000	8039715	8049715	Glyma.02G091200
Chr02	8325200	8325399	hyper	Gene	8320963	8329508	Glyma.02G093500
Chr02	8411100	8411349	hyper	up_10000	8410291	8420291	Glyma.02G094000
Chr02	9786450	9786799	hyper	Gene	9784634	9786935	Glyma.02G103100
Chr02	9963900	9964149	hyper	up_10000	9954594	9964594	Glyma.02G104700
Chr02	10713550	10713799	hyper	Gene	10711848	10714045	Glyma.02G111100
Chr02	10946650	10946899	hyper	up_10000	10941983	10951983	Glyma.02G113000
Chr02	11418150	11418449	hyper	up_10000	11409016	11419016	Glyma.02G117100
Chr02	12755150	12755399	hyper	up_10000	12749389	12759389	Glyma.02G126700
Chr02	12995500	12995849	hyper	up_10000	12990797	13000797	Glyma.02G127700
Chr02	13217350	13217699	hyper	up_10000	13207893	13217893	Glyma.02G129200
Chr02	13591350	13591799	hyper	up_10000	13589104	13599104	Glyma.02G131700
Chr02	13677200	13677499	hyper	intergenic
Chr02	13851050	13851699	hyper	Gene	13850366	13851962	Glyma.02G133800
Chr02	14150300	14150499	hyper	Gene	14138973	14152890	Glyma.02G136800
Chr02	14285150	14285499	hyper	Gene	14281246	14287485	Glyma.02G138000
Chr02	14663250	14663549	hyper	up_10000	14662554	14672554	Glyma.02G141900
Chr02	15471850	15472049	hyper	up_10000	15471048	15481048	Glyma.02G150400
Chr02	16477900	16478249	hyper	Gene	16478055	16478390	Glyma.02G156200
Chr02	16779500	16779699	hyper	down_10000	16777594	16787594	Glyma.02G156800
Chr02	16779900	16780149	hyper	down_10000	16777594	16787594	Glyma.02G156800
Chr02	16863250	16863549	hyper	up_10000	16854061	16864061	Glyma.02G157000
Chr02	18093900	18094099	hyper	up_10000	18091115	18101115	Glyma.02G160100
Chr02	21504750	21505099	hyper	TE	Unknow	21504697	21506346
Chr02	22240650	22240849	hyper	up_10000	22236685	22246685	Glyma.02G163500
Chr02	22242700	22242899	hyper	Gene	22242428	22242712	Glyma.02G163700
Chr02	22243150	22243449	hyper	up_10000	22236685	22246685	Glyma.02G163500
Chr02	24520150	24520349	hyper	up_10000	24512377	24522377	Glyma.02G165700
Chr02	25277200	25277399	hyper	TE	Copia	25264194	25280360
Chr02	26808050	26808349	hyper	TE	Copia	26808339	26814807
Chr02	27103050	27103299	hyper	down_10000	27094873	27104873	Glyma.02G171800
Chr02	27573550	27573849	hyper	Gene	27573506	27583757	Glyma.02G173300
Chr02	27641250	27641499	hyper	down_10000	27634765	27644765	Glyma.02G173700
Chr02	27819500	27819699	hyper	intergenic
Chr02	28698800	28699149	hyper	up_10000	28694515	28704515	Glyma.02G176000
Chr02	29302400	29302699	hyper	intergenic
Chr02	29726100	29726399	hyper	down_10000	29721014	29731014	Glyma.02G178000
Chr02	29783950	29784149	hyper	intergenic
Chr02	30177850	30178099	hyper	up_10000	30171591	30181591	Glyma.02G178400
Chr02	31065650	31065849	hyper	up_10000	31061874	31071874	Glyma.02G181600
Chr02	31195050	31195349	hyper	up_10000	31188198	31198198	Glyma.02G182200
Chr02	31423650	31423999	hyper	TE	Gypsy	31418606	31450786
Chr02	32823250	32823499	hyper	down_10000	32815225	32825225	Glyma.02G185400
Chr02	33550900	33551099	hyper	down_10000	33550404	33560404	Glyma.02G186200
Chr02	33787350	33787849	hyper	intergenic
Chr02	33888600	33888799	hyper	intergenic
Chr02	34023600	34023799	hyper	down_10000	34014695	34024695	Glyma.02G186600
Chr02	35033050	35033249	hyper	TE	EnSpm	35031562	35036200
Chr02	35034200	35034649	hyper	TE	EnSpm	35031562	35036200
Chr02	35302850	35303149	hyper	Gene	35302370	35304023	Glyma.02G189200
Chr02	35556900	35557199	hyper	intergenic
Chr02	36642200	36642499	hyper	up_10000	36639936	36649936	Glyma.02G193500
Chr02	36760500	36760699	hyper	Gene	36760242	36760751	Glyma.02G194300
Chr02	37340750	37341049	hyper	up_10000	37332768	37342768	Glyma.02G196700
Chr02	37472900	37473299	hyper	Gene	37470154	37473771	Glyma.02G197100
Chr02	37643650	37643999	hyper	Gene	37643199	37646350	Glyma.02G197700
Chr02	37644400	37644799	hyper	Gene	37643199	37646350	Glyma.02G197700
Chr02	37727700	37728049	hyper	intergenic
Chr02	40173700	40174049	hyper	up_10000	40171347	40181347	Glyma.02G215500
Chr02	40175650	40175849	hyper	up_10000	40171347	40181347	Glyma.02G215500
Chr02	40176150	40176449	hyper	up_10000	40171347	40181347	Glyma.02G215500
Chr02	40179150	40179449	hyper	up_10000	40171347	40181347	Glyma.02G215500
Chr02	40179550	40179799	hyper	up_10000	40171347	40181347	Glyma.02G215500
Chr02	40214800	40215099	hyper	Gene	40214158	40215382	Glyma.02G215700
Chr02	40327900	40328199	hyper	up_10000	40325580	40335580	Glyma.02G216400
Chr02	40397800	40398049	hyper	up_10000	40388945	40398945	Glyma.02G217000
Chr02	40664150	40664349	hyper	up_10000	40658669	40668669	Glyma.02G218600
Chr02	40664450	40664799	hyper	up_10000	40658669	40668669	Glyma.02G218600
Chr02	40953050	40953399	hyper	up_10000	40943440	40953440	Glyma.02G222000
Chr02	41255450	41255699	hyper	Gene	41253125	41257890	Glyma.02G225200
Chr02	41413050	41413349	hyper	up_10000	41409786	41419786	Glyma.02G227100
Chr02	41647450	41647749	hyper	up_10000	41644942	41654942	Glyma.02G229100
Chr02	42382100	42382299	hyper	up_10000	42379939	42389939	Glyma.02G236300
Chr02	43047250	43047549	hyper	Gene	43046963	43048202	Glyma.02G242000
Chr02	43389050	43389299	hyper	down_10000	43381804	43391804	Glyma.02G245700
Chr02	43780950	43781199	hyper	Gene	43779470	43781548	Glyma.02G250200
Chr02	46309250	46309549	hyper	up_10000	46299837	46309837	Glyma.02G280500
Chr02	46813750	46813999	hyper	up_10000	46805223	46815223	Glyma.02G287700
Chr02	48001900	48002099	hyper	up_10000	47994067	48004067	Glyma.02G305100
Chr02	48101850	48102049	hyper	Gene	48099642	48102280	Glyma.02G306400
Chr03	64700	65049	hyper	up_10000	63922	73922	Glyma.03G000500
Chr03	135650	135949	hyper	up_10000	130612	140612	Glyma.03G001000
Chr03	234550	234799	hyper	Gene	234217	238375	Glyma.03G002400
Chr03	343300	343599	hyper	Gene	343391	347552	Glyma.03G003800
Chr03	1085400	1085699	hyper	Gene	1079855	1087560	Glyma.03G011200
Chr03	2056400	2056599	hyper	Gene	2055108	2057270	Glyma.03G020000
Chr03	2181700	2181999	hyper	up_10000	2172891	2182891	Glyma.03G021200
Chr03	3324250	3324449	hyper	down_10000	3316523	3326523	Glyma.03G029900
Chr03	3793400	3793599	hyper	up_10000	3789334	3799334	Glyma.03G032800
Chr03	5869000	5869199	hyper	TE	Unknow	5868126	5872149
Chr03	6632250	6632499	hyper	Gene	6631817	6640359	Glyma.03G050900
Chr03	7565800	7566049	hyper	Gene	7561669	7566253	Glyma.03G055100
Chr03	7708550	7709249	hyper	up_10000	7706624	7716624	Glyma.03G056000
Chr03	7709450	7709799	hyper	up_10000	7706624	7716624	Glyma.03G056000
Chr03	8302850	8303099	hyper	down_10000	8296189	8306189	Glyma.03G058400
Chr03	8760000	8760249	hyper	TE	Unknow	8758191	8763407
Chr03	16492100	16492399	hyper	Gene	16488944	16492371	Glyma.03G070400
Chr03	20394900	20395149	hyper	Gene	20391054	20396661	Glyma.03G079800
Chr03	25194950	25195199	hyper	intergenic
Chr03	25998400	25998649	hyper	up_10000	25988984	25998984	Glyma.03G087700
Chr03	26565500	26565799	hyper	up_10000	26563979	26573979	Glyma.03G089200
Chr03	27077700	27077999	hyper	TE	EnSpm	27069470	27080119
Chr03	28127400	28127699	hyper	down_10000	28125680	28135680	Glyma.03G095400
Chr03	28280050	28280349	hyper	intergenic
Chr03	28311300	28311699	hyper	TE	Copia	28309430	28331573
Chr03	28455900	28456149	hyper	up_10000	28454508	28464508	Glyma.03G097000
Chr03	29589000	29589299	hyper	TE	Copia	29584214	29589065
Chr03	29637650	29638099	hyper	up_10000	29635105	29645105	Glyma.03G103100
Chr03	30398600	30399199	hyper	TE	Unknow	30398605	30401247
Chr03	30587650	30587949	hyper	Gene	30584263	30588217	Glyma.03G106600
Chr03	31216650	31216849	hyper	down_10000	31208040	31218040	Glyma.03G109800
Chr03	31777750	31777999	hyper	TE	Gypsy	31776640	31783104
Chr03	31842850	31843049	hyper	down_10000	31841245	31851245	Glyma.03G112100
Chr03	33428450	33428949	hyper	Gene	33428209	33433504	Glyma.03G121700
Chr03	33761050	33761249	hyper	Gene	33758928	33762195	Glyma.03G124500
Chr03	34743950	34744199	hyper	Gene	34743490	34749819	Glyma.03G132500
Chr03	35255650	35255999	hyper	Gene	35246549	35259796	Glyma.03G136500
Chr03	35842200	35842399	hyper	up_10000	35838917	35848917	Glyma.03G142500
Chr03	35989950	35990149	hyper	Gene	35987367	35991163	Glyma.03G144200
Chr03	36424800	36425149	hyper	up_10000	36422441	36432441	Glyma.03G148400
Chr03	36427300	36427849	hyper	Gene	36426486	36427771	Glyma.03G148500
Chr03	36450900	36451099	hyper	Gene	36449311	36451278	Glyma.03G148900
Chr03	37457500	37457799	hyper	up_10000	37447902	37457902	Glyma.03G159400
Chr03	38755700	38755899	hyper	up_10000	38750815	38760815	Glyma.03G173400
Chr03	38771000	38771299	hyper	up_10000	38763581	38773581	Glyma.03G173800
Chr03	38872200	38872549	hyper	up_10000	38863478	38873478	Glyma.03G175100
Chr03	39383850	39384049	hyper	Gene	39369184	39387108	Glyma.03G181800
Chr03	40263500	40263849	hyper	down_10000	40256744	40266744	Glyma.03G191800
Chr03	40264100	40264299	hyper	down_10000	40256744	40266744	Glyma.03G191800
Chr03	40543800	40543999	hyper	Gene	40539528	40544154	Glyma.03G195000
Chr03	40950650	40951199	hyper	up_10000	40948218	40958218	Glyma.03G200800
Chr03	42039400	42039699	hyper	Gene	42037913	42044153	Glyma.03G216300
Chr03	42044050	42044399	hyper	Gene	42037913	42044153	Glyma.03G216300
Chr03	42312750	42312999	hyper	Gene	42312343	42319568	Glyma.03G219800
Chr03	43400500	43400799	hyper	Gene	43400350	43401319	Glyma.03G233200
Chr03	43424750	43424949	hyper	up_10000	43420632	43430632	Glyma.03G233400
Chr03	43634900	43635199	hyper	down_10000	43633376	43643376	Glyma.03G236400
Chr03	44038100	44038449	hyper	up_10000	44036319	44046319	Glyma.03G242300
Chr03	44142150	44142399	hyper	Gene	44130780	44147095	Glyma.03G243700
Chr03	44299950	44300149	hyper	up_10000	44298503	44308503	Glyma.03G245800
Chr03	45766900	45767499	hyper	TE	Gypsy	45766535	45779761
Chr03	45767600	45767849	hyper	TE	Gypsy	45766535	45779761
Chr03	45770600	45771049	hyper	TE	Gypsy	45766535	45779761
Chr04	14500	14999	hyper	TE	hAT	20	16837
Chr04	185400	185749	hyper	down_10000	177929	187929	Glyma.04G002000
Chr04	393650	393949	hyper	Gene	392963	396685	Glyma.04G004600
Chr04	1375250	1375449	hyper	Gene	1373118	1375603	Glyma.04G017600
Chr04	1713750	1714049	hyper	up_10000	1711185	1721185	Glyma.04G021900
Chr04	1960450	1960749	hyper	up_10000	1952138	1962138	Glyma.04G024600
Chr04	3436450	3436749	hyper	Gene	3433939	3437482	Glyma.04G042600
Chr04	3436850	3437349	hyper	Gene	3433939	3437482	Glyma.04G042600
Chr04	3630600	3630849	hyper	Gene	3622849	3633180	Glyma.04G045400
Chr04	4487100	4487299	hyper	up_10000	4477355	4487355	Glyma.04G055500
Chr04	5670850	5671199	hyper	up_10000	5669960	5679960	Glyma.04G067800
Chr04	8039950	8040349	hyper	up_10000	8036056	8046056	Glyma.04G091400
Chr04	8377800	8378449	hyper	Gene	8374091	8379589	Glyma.04G094200
Chr04	8394650	8394949	hyper	down_10000	8385141	8395141	Glyma.04G094300
Chr04	8933550	8933799	hyper	up_10000	8925501	8935501	Glyma.04G098500
Chr04	8935650	8936199	hyper	Gene	8935501	8939855	Glyma.04G098500
Chr04	8952500	8952849	hyper	down_10000	8943640	8953640	Glyma.04G098600
Chr04	9072250	9072599	hyper	Gene	9072533	9076896	Glyma.04G099400
Chr04	9194500	9194949	hyper	up_10000	9188988	9198988	Glyma.04G100200
Chr04	9231550	9231899	hyper	Gene	9231805	9234105	Glyma.04G100500
Chr04	9750600	9750899	hyper	up_10000	9744045	9754045	Glyma.04G104000
Chr04	10160700	10161199	hyper	intergenic
Chr04	10579700	10579949	hyper	TE	Copia	10562517	10589564
Chr04	10589850	10590149	hyper	intergenic
Chr04	10948100	10948649	hyper	TE	Copia	10927079	10948135
Chr04	11818850	11819249	hyper	down_10000	11816869	11826869	Glyma.04G109600
Chr04	12500250	12500549	hyper	down_10000	12497906	12507906	Glyma.04G111900
Chr04	13111450	13111949	hyper	Gene	13111104	13115594	Glyma.04G115300
Chr04	13650150	13650649	hyper	Gene	13650519	13653737	Glyma.04G116800
Chr04	13724350	13724699	hyper	Gene	13723631	13725855	Glyma.04G117100
Chr04	13725450	13725649	hyper	Gene	13723631	13725855	Glyma.04G117100
Chr04	13853250	13853449	hyper	up_10000	13852588	13862588	Glyma.04G117900
Chr04	13860200	13860449	hyper	up_10000	13852588	13862588	Glyma.04G117900
Chr04	14308200	14308499	hyper	up_10000	14299534	14309534	Glyma.04G119100
Chr04	14315350	14315699	hyper	up_10000	14306550	14316550	Glyma.04G119200
Chr04	14315800	14316149	hyper	up_10000	14306550	14316550	Glyma.04G119200
Chr04	14316850	14317049	hyper	Gene	14316550	14319263	Glyma.04G119200
Chr04	14629850	14630099	hyper	up_10000	14626271	14636271	Glyma.04G119700
Chr04	14796750	14797499	hyper	up_10000	14788643	14798643	Glyma.04G120400
Chr04	15144550	15144799	hyper	up_10000	15137249	15147249	Glyma.04G120900
Chr04	15308750	15309349	hyper	TE	MuDR	15306585	15329522
Chr04	15869150	15869399	hyper	intergenic
Chr04	16825000	16825349	hyper	up_10000	16817931	16827931	Glyma.04G126000
Chr04	16994750	16995199	hyper	up_10000	16990680	17000680	Glyma.04G126400
Chr04	17000400	17000749	hyper	Gene	17000680	17005885	Glyma.04G126400
Chr04	17148350	17148649	hyper	down_10000	17142016	17152016	Glyma.04G127200
Chr04	18053300	18053599	hyper	TE	Gypsy	18052912	18055845
Chr04	18120800	18121099	hyper	Gene	18119616	18122159	Glyma.04G129700
Chr04	18694050	18694399	hyper	up_10000	18691327	18701327	Glyma.04G132300
Chr04	18732700	18732899	hyper	intergenic
Chr04	18980050	18980349	hyper	TE	Gypsy	18979632	18982542
Chr04	19529650	19529999	hyper	intergenic
Chr04	19532650	19532849	hyper	intergenic
Chr04	19542900	19543099	hyper	TE	Gypsy	19541599	19546498
Chr04	19668550	19668899	hyper	up_10000	19668139	19678139	Glyma.04G135000
Chr04	19740500	19740749	hyper	intergenic
Chr04	20605300	20605849	hyper	Gene	20600597	20613989	Glyma.04G137000
Chr04	20606100	20606499	hyper	Gene	20600597	20613989	Glyma.04G137000
Chr04	21348300	21348699	hyper	TE	Copia	21343761	21350497
Chr04	21349850	21350199	hyper	TE	Copia	21343761	21350497
Chr04	22960550	22960849	hyper	down_10000	22955611	22965611	Glyma.04G140400
Chr04	26166500	26166899	hyper	TE	TGM	26163261	26167909
Chr04	26167100	26167449	hyper	TE	TGM	26163261	26167909
Chr04	26213650	26213849	hyper	down_10000	26205039	26215039	Glyma.04G143600
Chr04	26214650	26214849	hyper	down_10000	26205039	26215039	Glyma.04G143600
Chr04	26606050	26606349	hyper	down_10000	26605311	26615311	Glyma.04G145200
Chr04	27339950	27340199	hyper	down_10000	27331995	27341995	Glyma.04G146000
Chr04	27535500	27536449	hyper	down_10000	27534484	27544484	Glyma.04G146300
Chr04	28745450	28745749	hyper	down_10000	28740437	28750437	Glyma.04G147000
Chr04	30260650	30260949	hyper	Gene	30260649	30263600	Glyma.04G148000
Chr04	32400950	32401149	hyper	Gene	32401052	32402382	Glyma.04G149800
Chr04	32990300	32990499	hyper	intergenic
Chr04	34233400	34233749	hyper	up_10000	34233082	34243082	Glyma.04G152500
Chr04	34623500	34623799	hyper	Gene	34622442	34623725	Glyma.04G153100
Chr04	35668300	35668499	hyper	down_10000	35665490	35675490	Glyma.04G154200
Chr04	35669750	35670049	hyper	down_10000	35665490	35675490	Glyma.04G154200
Chr04	36312000	36312199	hyper	Gene	36312180	36326286	Glyma.04G155500
Chr04	36312500	36312849	hyper	Gene	36312180	36326286	Glyma.04G155500
Chr04	36513450	36513699	hyper	Gene	36512791	36520590	Glyma.04G156000
Chr04	36601850	36602249	hyper	down_10000	36599820	36609820	Glyma.04G156300
Chr04	36602350	36602599	hyper	down_10000	36599820	36609820	Glyma.04G156300
Chr04	36602800	36602999	hyper	down_10000	36599820	36609820	Glyma.04G156300
Chr04	38572100	38572499	hyper	up_10000	38571145	38581145	Glyma.04G158400
Chr04	39008250	39008549	hyper	Gene	39007319	39009187	Glyma.04G158800
Chr04	39519950	39520299	hyper	intergenic
Chr04	39713800	39713999	hyper	intergenic
Chr04	40170950	40171149	hyper	intergenic
Chr04	40680750	40681299	hyper	intergenic
Chr04	40970400	40970999	hyper	up_10000	40963232	40973232	Glyma.04G164400
Chr04	41163400	41163749	hyper	intergenic
Chr04	41346200	41346499	hyper	intergenic
Chr04	41600050	41600249	hyper	up_10000	41594830	41604830	Glyma.04G165900
Chr04	41748150	41748599	hyper	up_10000	41743965	41753965	Glyma.04G166400
Chr04	41748850	41749199	hyper	up_10000	41743965	41753965	Glyma.04G166400
Chr04	41778150	41778499	hyper	intergenic
Chr04	41932000	41932499	hyper	down_10000	41928604	41938604	Glyma.04G167200
Chr04	42176050	42176299	hyper	Gene	42175994	42176200	Glyma.04G168200
Chr04	42396850	42397249	hyper	up_10000	42391416	42401416	Glyma.04G169600
Chr04	42490900	42491299	hyper	intergenic
Chr04	42981550	42981799	hyper	intergenic
Chr04	43251800	43251999	hyper	up_10000	43250720	43260720	Glyma.04G172800
Chr04	43497800	43498149	hyper	up_10000	43493163	43503163	Glyma.04G173600
Chr04	43548800	43548999	hyper	Gene	43546900	43549881	Glyma.04G173900
Chr04	43602850	43603049	hyper	Gene	43601717	43604198	Glyma.04G174400
Chr04	43698900	43699149	hyper	Gene	43699105	43701117	Glyma.04G174900
Chr04	43700050	43700299	hyper	Gene	43699105	43701117	Glyma.04G174900
Chr04	43702950	43703249	hyper	Gene	43703112	43706420	Glyma.04G175000
Chr04	43910300	43910649	hyper	up_10000	43902060	43912060	Glyma.04G176100
Chr04	44218500	44218899	hyper	up_10000	44212193	44222193	Glyma.04G177900
Chr04	44219800	44220099	hyper	up_10000	44212193	44222193	Glyma.04G177900
Chr04	44320350	44320949	hyper	Gene	44320450	44334801	Glyma.04G178700
Chr04	44476500	44476849	hyper	Gene	44476647	44480666	Glyma.04G179800
Chr04	44480450	44480799	hyper	Gene	44476647	44480666	Glyma.04G179800
Chr04	44890650	44890949	hyper	intergenic
Chr04	45587500	45587799	hyper	TE	Gypsy	45587743	45593043
Chr04	45830000	45830249	hyper	Gene	45829201	45830410	Glyma.04G187500
Chr04	46448450	46448699	hyper	up_10000	46442042	46452042	Glyma.04G192600
Chr04	47281650	47281949	hyper	Gene	47280047	47286895	Glyma.04G200300
Chr04	47616950	47617249	hyper	up_10000	47609271	47619271	Glyma.04G203500
Chr04	47737650	47738199	hyper	up_10000	47733327	47743327	Glyma.04G204800
Chr04	47944600	47945049	hyper	up_10000	47940505	47950505	Glyma.04G206800
Chr04	48345250	48345499	hyper	Gene	48339964	48361115	Glyma.04G211400
Chr04	48346050	48346399	hyper	Gene	48339964	48361115	Glyma.04G211400
Chr04	48752650	48752949	hyper	up_10000	48744112	48754112	Glyma.04G216200
Chr04	49737000	49737299	hyper	up_10000	49731214	49741214	Glyma.04G228000
Chr04	49953000	49953349	hyper	Gene	49952544	49954836	Glyma.04G230900
Chr04	50250100	50250399	hyper	up_10000	50244605	50254605	Glyma.04G233800
Chr04	50705850	50706149	hyper	up_10000	50696969	50706969	Glyma.04G238400
Chr04	51091850	51092199	hyper	Gene	51082744	51092913	Glyma.04G242800
Chr04	51608650	51608899	hyper	up_10000	51599658	51609658	Glyma.04G249200
Chr04	52192500	52192849	hyper	up_10000	52182972	52192972	Glyma.04G255300
Chr04	52371350	52371949	hyper	TE	MuDR	52368288	52389145
Chr04	52378450	52378649	hyper	TE	MuDR	52368288	52389145
Chr05	979350	979649	hyper	up_10000	971446	981446	Glyma.05G011200
Chr05	1254850	1255199	hyper	down_10000	1253240	1263240	Glyma.05G013400
Chr05	1255400	1255649	hyper	down_10000	1253240	1263240	Glyma.05G013400
Chr05	1256750	1256999	hyper	down_10000	1253240	1263240	Glyma.05G013400
Chr05	3056850	3057249	hyper	up_10000	3054541	3064541	Glyma.05G034800
Chr05	3862500	3862699	hyper	Gene	3862121	3864854	Glyma.05G043200
Chr05	4284450	4284749	hyper	TE	Unknow	4283000	4284629
Chr05	5455650	5455949	hyper	down_10000	5450901	5460901	Glyma.05G058800
Chr05	6136950	6137299	hyper	up_10000	6134032	6144032	Glyma.05G063500
Chr05	6172350	6172849	hyper	up_10000	6166576	6176576	Glyma.05G063600
Chr05	6173100	6173299	hyper	up_10000	6166576	6176576	Glyma.05G063600
Chr05	6173900	6174149	hyper	up_10000	6166576	6176576	Glyma.05G063600
Chr05	6386200	6386549	hyper	Gene	6382387	6386752	Glyma.05G064900
Chr05	6446650	6446999	hyper	up_10000	6439191	6449191	Glyma.05G065700
Chr05	6712000	6712199	hyper	intergenic
Chr05	6725500	6725799	hyper	up_10000	6721397	6731397	Glyma.05G066800
Chr05	6994600	6994799	hyper	TE	Copia	6989205	6995500
Chr05	7025550	7025799	hyper	intergenic
Chr05	7457900	7458149	hyper	intergenic
Chr05	8069000	8069449	hyper	up_10000	8059457	8069457	Glyma.05G072500
Chr05	8071250	8071499	hyper	Gene	8069457	8071713	Glyma.05G072500
Chr05	8072250	8072549	hyper	down_10000	8071713	8081713	Glyma.05G072500
Chr05	8418100	8418749	hyper	Gene	8417924	8418760	Glyma.05G073900
Chr05	8418850	8419099	hyper	down_10000	8418760	8428760	Glyma.05G073900
Chr05	8458100	8458449	hyper	TE	Copia	8454944	8472123
Chr05	9446000	9446199	hyper	down_10000	9443508	9453508	Glyma.05G075700
Chr05	9775000	9775199	hyper	up_10000	9765300	9775300	Glyma.05G076500
Chr05	9778000	9778249	hyper	intergenic
Chr05	9902300	9902549	hyper	intergenic
Chr05	9957950	9958299	hyper	up_10000	9953387	9963387	Glyma.05G077000
Chr05	10049400	10049699	hyper	Gene	10045168	10050341	Glyma.05G077300
Chr05	10611950	10612149	hyper	intergenic
Chr05	10861550	10861899	hyper	up_10000	10856069	10866069	Glyma.05G079200
Chr05	10866350	10866649	hyper	Gene	10866069	10868709	Glyma.05G079200
Chr05	10866850	10867099	hyper	Gene	10866069	10868709	Glyma.05G079200
Chr05	11307500	11307699	hyper	Gene	11307078	11309449	Glyma.05G079700
Chr05	13164400	13164749	hyper	down_10000	13156796	13166796	Glyma.05G082600
Chr05	13272400	13272699	hyper	Gene	13266407	13273671	Glyma.05G083000
Chr05	13890850	13891049	hyper	Gene	13880897	13891133	Glyma.05G083600
Chr05	16019400	16019599	hyper	TE	EnSpm	16002856	16035829
Chr05	16036900	16037149	hyper	up_10000	16028601	16038601	Glyma.05G086400
Chr05	18183300	18184049	hyper	intergenic
Chr05	18375150	18375349	hyper	intergenic
Chr05	20597400	20597599	hyper	up_10000	20592173	20602173	Glyma.05G090700
Chr05	20955250	20955499	hyper	up_10000	20946915	20956915	Glyma.05G091000
Chr05	20958150	20958349	hyper	Gene	20956915	20958303	Glyma.05G091000
Chr05	23716650	23716899	hyper	TE	Gypsy	23700287	23720588
Chr05	25813850	25814349	hyper	up_10000	25812558	25822558	Glyma.05G097700
Chr05	25845700	25845899	hyper	intergenic
Chr05	26783300	26783649	hyper	intergenic
Chr05	27177950	27178399	hyper	up_10000	27170042	27180042	Glyma.05G102600
Chr05	27178550	27178749	hyper	up_10000	27170042	27180042	Glyma.05G102600
Chr05	27295750	27296099	hyper	intergenic
Chr05	27502700	27502999	hyper	intergenic
Chr05	27505000	27505249	hyper	intergenic
Chr05	27589050	27589449	hyper	intergenic
Chr05	29017000	29017249	hyper	Gene	29015791	29032484	Glyma.05G109400
Chr05	29250950	29251249	hyper	TE	TGM	29248915	29253013
Chr05	30933150	30933649	hyper	Gene	30933577	30936536	Glyma.05G116600
Chr05	31188200	31188499	hyper	intergenic
Chr05	31577900	31578399	hyper	up_10000	31569474	31579474	Glyma.05G122200
Chr05	32322300	32322499	hyper	Gene	32322265	32326970	Glyma.05G130300
Chr05	32676000	32676199	hyper	up_10000	32670694	32680694	Glyma.05G133800
Chr05	33045050	33045399	hyper	Gene	33045264	33049538	Glyma.05G137900
Chr05	33505400	33505699	hyper	TE	MuDR	33495971	33505683
Chr05	33615300	33615549	hyper	up_10000	33608872	33618872	Glyma.05G142500
Chr05	36020550	36020799	hyper	down_10000	36019624	36029624	Glyma.05G169800
Chr05	36153850	36154149	hyper	Gene	36153736	36156413	Glyma.05G171300
Chr05	36248500	36248699	hyper	Gene	36248385	36249020	Glyma.05G172500
Chr05	37020650	37020899	hyper	up_10000	37012765	37022765	Glyma.05G182200
Chr05	37096300	37096599	hyper	Gene	37095165	37096878	Glyma.05G183500
Chr05	38017150	38017449	hyper	up_10000	38015701	38025701	Glyma.05G195900
Chr05	38153450	38153699	hyper	up_10000	38150262	38160262	Glyma.05G197200
Chr05	38171050	38171499	hyper	up_10000	38169228	38179228	Glyma.05G197400
Chr05	39135200	39135499	hyper	Gene	39130588	39135380	Glyma.05G209300
Chr05	40642100	40642349	hyper	Gene	40638693	40643358	Glyma.05G228400
Chr06	9400	9599	hyper	Gene	1764	15071	Glyma.06G000100
Chr06	10750	11099	hyper	Gene	1764	15071	Glyma.06G000100
Chr06	171850	172149	hyper	Gene	171121	172366	Glyma.06G001800
Chr06	559750	560049	hyper	up_10000	551498	561498	Glyma.06G007400
Chr06	906300	906549	hyper	up_10000	902864	912864	Glyma.06G012200
Chr06	1298500	1298899	hyper	up_10000	1292639	1302639	Glyma.06G017600
Chr06	1746800	1747099	hyper	up_10000	1743197	1753197	Glyma.06G023300
Chr06	1812000	1812699	hyper	up_10000	1805307	1815307	Glyma.06G024000
Chr06	1812950	1813299	hyper	up_10000	1805307	1815307	Glyma.06G024000
Chr06	1875100	1875399	hyper	up_10000	1873596	1883596	Glyma.06G025000
Chr06	2764350	2764699	hyper	Gene	2763988	2765469	Glyma.06G036000
Chr06	2960750	2960949	hyper	up_10000	2953434	2963434	Glyma.06G039100
Chr06	3201400	3201599	hyper	down_10000	3197140	3207140	Glyma.06G042300
Chr06	4716550	4716799	hyper	Gene	4716713	4718976	Glyma.06G062500
Chr06	4814150	4814399	hyper	Gene	4813282	4818340	Glyma.06G063500
Chr06	4865500	4865899	hyper	up_10000	4857690	4867690	Glyma.06G063900
Chr06	5312500	5312849	hyper	Gene	5311935	5313768	Glyma.06G069300
Chr06	5382300	5382599	hyper	Gene	5381397	5387924	Glyma.06G070300
Chr06	9298400	9298999	hyper	up_10000	9290343	9300343	Glyma.06G114600
Chr06	9648600	9648899	hyper	Gene	9644661	9650144	Glyma.06G118500
Chr06	9659550	9659799	hyper	up_10000	9650144	9660144	Glyma.06G118500
Chr06	9769450	9769699	hyper	up_10000	9760109	9770109	Glyma.06G120100
Chr06	10923450	10923699	hyper	up_10000	10919016	10929016	Glyma.06G132500
Chr06	11114400	11114599	hyper	up_10000	11110998	11120998	Glyma.06G135200
Chr06	11261500	11261799	hyper	Gene	11261314	11266797	Glyma.06G138000
Chr06	11635800	11636099	hyper	Gene	11634918	11636457	Glyma.06G142900
Chr06	12478700	12479149	hyper	Gene	12478823	12482337	Glyma.06G152900
Chr06	12870100	12870399	hyper	Gene	12862853	12870830	Glyma.06G156700
Chr06	12899900	12900349	hyper	up_10000	12891928	12901928	Glyma.06G157000
Chr06	12900900	12901099	hyper	up_10000	12891928	12901928	Glyma.06G157000
Chr06	12990550	12990799	hyper	Gene	12990260	12996066	Glyma.06G158200
Chr06	14726550	14726849	hyper	Gene	14721784	14732606	Glyma.06G174400
Chr06	15967050	15967299	hyper	down_10000	15957828	15967828	Glyma.06G184400
Chr06	16259450	16259649	hyper	up_10000	16252777	16262777	Glyma.06G186800
Chr06	17158450	17158699	hyper	Gene	17154238	17158838	Glyma.06G193300
Chr06	17868650	17868949	hyper	intergenic
Chr06	18059500	18059749	hyper	Gene	18056521	18059505	Glyma.06G198400
Chr06	18525150	18525349	hyper	TE	Gypsy	18522067	18525156
Chr06	18927100	18927449	hyper	down_10000	18924890	18934890	Glyma.06G202900
Chr06	18927950	18928149	hyper	down_10000	18924890	18934890	Glyma.06G202900
Chr06	19305450	19305899	hyper	down_10000	19297068	19307068	Glyma.06G204600
Chr06	19398300	19398499	hyper	up_10000	19396481	19406481	Glyma.06G205200
Chr06	20322600	20322899	hyper	Gene	20321666	20323023	Glyma.06G208300
Chr06	21900900	21901199	hyper	TE	Gypsy	21894448	21917038
Chr06	25291650	25291999	hyper	down_10000	25285827	25295827	Glyma.06G220000
Chr06	28997400	28997699	hyper	down_10000	28996707	29006707	Glyma.06G222400
Chr06	30991150	30991399	hyper	Gene	30990650	30994490	Glyma.06G225200
Chr06	34429400	34429649	hyper	TE	Copia	34429648	34434483
Chr06	35273250	35273449	hyper	TE	Gypsy	35250176	35277086
Chr06	38732950	38733199	hyper	Gene	38731983	38738260	Glyma.06G237400
Chr06	38969950	38970199	hyper	up_10000	38962750	38972750	Glyma.06G238400
Chr06	39412650	39412999	hyper	down_10000	39404015	39414015	Glyma.06G239600
Chr06	39681300	39681649	hyper	down_10000	39679889	39689889	Glyma.06G240500
Chr06	39688100	39688299	hyper	down_10000	39679889	39689889	Glyma.06G240500
Chr06	39749200	39749549	hyper	intergenic
Chr06	40160800	40161099	hyper	Gene	40160987	40168751	Glyma.06G242100
Chr06	40786300	40786499	hyper	Gene	40786425	40792821	Glyma.06G244300
Chr06	41542900	41543349	hyper	up_10000	41536540	41546540	Glyma.06G245900
Chr06	41607000	41607299	hyper	down_10000	41602482	41612482	Glyma.06G246300
Chr06	41730550	41730899	hyper	up_10000	41729324	41739324	Glyma.06G247300
Chr06	42175550	42175799	hyper	intergenic
Chr06	43685500	43686249	hyper	TE	EnSpm	43682789	43687519
Chr06	45157400	45157749	hyper	TE	Gypsy	45155578	45157838
Chr06	45423850	45424149	hyper	TE	EnSpm	45424113	45426449
Chr06	45429850	45430149	hyper	up_10000	45426417	45436417	Glyma.06G266200
Chr06	45576600	45576949	hyper	intergenic
Chr06	45756750	45757049	hyper	TE	L1	45756799	45763026
Chr06	45757250	45757549	hyper	TE	L1	45756799	45763026
Chr06	45757700	45758249	hyper	TE	L1	45756799	45763026
Chr06	45972500	45972699	hyper	up_10000	45963609	45973609	Glyma.06G270400
Chr06	46815850	46816049	hyper	Gene	46806983	46817130	Glyma.06G276900
Chr06	47525550	47525849	hyper	up_10000	47517698	47527698	Glyma.06G286700
Chr06	47639150	47639349	hyper	down_10000	47631466	47641466	Glyma.06G287400
Chr06	47677350	47677549	hyper	TE	Copia	47677389	47688852
Chr06	47693100	47693399	hyper	TE	EnSpm	47680150	47712769
Chr06	47712250	47712649	hyper	TE	EnSpm	47680150	47712769
Chr06	47898450	47898749	hyper	Gene	47897433	47899059	Glyma.06G290100
Chr06	47990800	47991149	hyper	up_10000	47983006	47993006	Glyma.06G291100
Chr06	48189550	48189849	hyper	Gene	48189563	48189901	Glyma.06G293100
Chr06	50268050	50268349	hyper	up_10000	50261529	50271529	Glyma.06G313900
Chr06	51028650	51029149	hyper	up_10000	51027094	51037094	Glyma.06G321800
Chr07	372350	372699	hyper	up_10000	369959	379959	Glyma.07G004700
Chr07	3923150	3923399	hyper	up_10000	3918461	3928461	Glyma.07G046800
Chr07	3924100	3924399	hyper	up_10000	3918461	3928461	Glyma.07G046800
Chr07	4109300	4109499	hyper	Gene	4102968	4114174	Glyma.07G048500
Chr07	5599450	5599699	hyper	TE	Unknow	5599180	5603098
Chr07	5756250	5756449	hyper	up_10000	5752915	5762915	Glyma.07G064400
Chr07	5757000	5757199	hyper	up_10000	5752915	5762915	Glyma.07G064400
Chr07	7142050	7142299	hyper	TE	Gypsy	7140227	7142487
Chr07	7683200	7683499	hyper	up_10000	7676761	7686761	Glyma.07G083300
Chr07	7732350	7732699	hyper	down_10000	7724611	7734611	Glyma.07G083600
Chr07	8260250	8260549	hyper	up_10000	8259419	8269419	Glyma.07G088500
Chr07	8278700	8278899	hyper	up_10000	8271130	8281130	Glyma.07G088800
Chr07	8419750	8419949	hyper	Gene	8416943	8421355	Glyma.07G089800
Chr07	8551050	8551449	hyper	Gene	8550657	8552335	Glyma.07G091600
Chr07	9132050	9132349	hyper	up_10000	9129095	9139095	Glyma.07G097300
Chr07	10104800	10105199	hyper	up_10000	10104290	10114290	Glyma.07G104600
Chr07	10105350	10105699	hyper	up_10000	10104290	10114290	Glyma.07G104600
Chr07	10369300	10369499	hyper	up_10000	10366042	10376042	Glyma.07G106700
Chr07	10602500	10602799	hyper	Gene	10602117	10606079	Glyma.07G107900
Chr07	11448250	11448499	hyper	down_10000	11444819	11454819	Glyma.07G111300
Chr07	11527700	11527949	hyper	up_10000	11518260	11528260	Glyma.07G111500
Chr07	11767450	11767899	hyper	intergenic
Chr07	11795750	11795949	hyper	up_10000	11792223	11802223	Glyma.07G113200
Chr07	11838850	11839199	hyper	Gene	11839017	11839566	Glyma.07G113700
Chr07	11839450	11839699	hyper	Gene	11839017	11839566	Glyma.07G113700
Chr07	11936400	11936599	hyper	down_10000	11935485	11945485	Glyma.07G114200
Chr07	12013900	12014199	hyper	intergenic
Chr07	12281700	12281899	hyper	TE	EnSpm	12276143	12300508
Chr07	12282000	12282349	hyper	TE	EnSpm	12276143	12300508
Chr07	12399750	12399999	hyper	intergenic
Chr07	13079450	13079649	hyper	down_10000	13077387	13087387	Glyma.07G117000
Chr07	13784600	13784849	hyper	intergenic
Chr07	14265650	14265899	hyper	Gene	14251035	14268964	Glyma.07G121900
Chr07	15236200	15236449	hyper	up_10000	15231813	15241813	Glyma.07G127100
Chr07	16405850	16406049	hyper	up_10000	16399498	16409498	Glyma.07G138100
Chr07	16794450	16795049	hyper	Gene	16794658	16795128	Glyma.07G141700
Chr07	16798550	16798749	hyper	TE	EnSpm	16796432	16806639
Chr07	16905400	16905799	hyper	Gene	16903514	16908375	Glyma.07G142300
Chr07	17087750	17087949	hyper	Gene	17086504	17092348	Glyma.07G143500
Chr07	17474950	17475299	hyper	up_10000	17470178	17480178	Glyma.07G145900
Chr07	17485700	17485949	hyper	up_10000	17475956	17485956	Glyma.07G146000
Chr07	17736350	17736699	hyper	up_10000	17730293	17740293	Glyma.07G147200
Chr07	17797300	17797699	hyper	Gene	17797634	17797916	Glyma.07G147900
Chr07	18011500	18011799	hyper	TE	Gypsy	18001680	18029536
Chr07	18836300	18836549	hyper	intergenic
Chr07	19265300	19265849	hyper	Gene	19264254	19266269	Glyma.07G156800
Chr07	19266200	19266549	hyper	Gene	19264254	19266269	Glyma.07G156800
Chr07	19930250	19930549	hyper	Gene	19929760	19932759	Glyma.07G158900
Chr07	19931700	19932049	hyper	Gene	19929760	19932759	Glyma.07G158900
Chr07	20663300	20663649	hyper	down_10000	20659434	20669434	Glyma.07G160100
Chr07	21518850	21519449	hyper	Gene	21519333	21521133	Glyma.07G162700
Chr07	21646900	21647149	hyper	up_10000	21646645	21656645	Glyma.07G163400
Chr07	21860950	21861149	hyper	intergenic
Chr07	27068550	27069199	hyper	Gene	27068681	27075093	Glyma.07G167700
Chr07	28441600	28441799	hyper	intergenic
Chr07	31698450	31698799	hyper	intergenic
Chr07	31700150	31700499	hyper	down_10000	31698738	31708738	Glyma.07G175200
Chr07	32931750	32931999	hyper	down_10000	32928086	32938086	Glyma.07G176300
Chr07	34229300	34229599	hyper	up_10000	34226535	34236535	Glyma.07G178700
Chr07	34490450	34490799	hyper	up_10000	34482313	34492313	Glyma.07G179600
Chr07	34818950	34819199	hyper	intergenic
Chr07	35076450	35076749	hyper	down_10000	35069877	35079877	Glyma.07G182900
Chr07	35141950	35142299	hyper	Gene	35142096	35143052	Glyma.07G183800
Chr07	35261950	35262199	hyper	Gene	35252307	35264714	Glyma.07G185000
Chr07	35384650	35384949	hyper	up_10000	35379381	35389381	Glyma.07G186500
Chr07	35515950	35516199	hyper	intergenic
Chr07	36175100	36175399	hyper	intergenic
Chr07	36204100	36204349	hyper	TE	Unknow	36190653	36205005
Chr07	36805200	36805599	hyper	up_10000	36799093	36809093	Glyma.07G199300
Chr07	37158350	37158649	hyper	up_10000	37156660	37166660	Glyma.07G202300
Chr07	37308550	37308849	hyper	intergenic
Chr07	38445150	38445499	hyper	up_10000	38442086	38452086	Glyma.07G212700
Chr07	38451200	38451649	hyper	up_10000	38442086	38452086	Glyma.07G212700
Chr07	38531400	38531749	hyper	up_10000	38522643	38532643	Glyma.07G213100
Chr07	38680300	38680549	hyper	up_10000	38670809	38680809	Glyma.07G214600
Chr07	39648350	39648549	hyper	up_10000	39642466	39652466	Glyma.07G221100
Chr07	39832350	39832549	hyper	Gene	39816146	39832889	Glyma.07G222400
Chr07	40539250	40539499	hyper	up_10000	40537833	40547833	Glyma.07G227600
Chr07	41744050	41744399	hyper	Gene	41728944	41744655	Glyma.07G235800
Chr07	42539350	42539849	hyper	up_10000	42536602	42546602	Glyma.07G246500
Chr07	43078150	43078449	hyper	Gene	43074137	43082281	Glyma.07G253700
Chr07	43610000	43610499	hyper	up_10000	43601999	43611999	Glyma.07G260800
Chr08	880600	880949	hyper	up_10000	872192	882192	Glyma.08G010900
Chr08	1551400	1551599	hyper	down_10000	1547018	1557018	Glyma.08G018900
Chr08	2362750	2362999	hyper	Gene	2361515	2365796	Glyma.08G029500
Chr08	2443200	2443449	hyper	Gene	2442999	2450127	Glyma.08G030800
Chr08	2470250	2470749	hyper	Gene	2465745	2470494	Glyma.08G031200
Chr08	4282000	4282349	hyper	up_10000	4280318	4290318	Glyma.08G055600
Chr08	4978350	4978649	hyper	Gene	4977696	4979377	Glyma.08G065000
Chr08	5399250	5399599	hyper	up_10000	5392843	5402843	Glyma.08G070800
Chr08	5497400	5497599	hyper	Gene	5496732	5505069	Glyma.08G071900
Chr08	6688500	6688699	hyper	Gene	6687539	6693143	Glyma.08G088400
Chr08	6690700	6690899	hyper	Gene	6687539	6693143	Glyma.08G088400
Chr08	6924550	6924899	hyper	intergenic
Chr08	8815450	8815799	hyper	Gene	8813513	8816792	Glyma.08G115100
Chr08	8962550	8962799	hyper	Gene	8961418	8963555	Glyma.08G116500
Chr08	9174750	9174949	hyper	up_10000	9172229	9182229	Glyma.08G118600
Chr08	10787500	10787799	hyper	up_10000	10784589	10794589	Glyma.08G141100
Chr08	11142100	11142399	hyper	Gene	11139657	11142335	Glyma.08G146400
Chr08	11297600	11297999	hyper	Gene	11291040	11298606	Glyma.08G148100
Chr08	11767550	11767899	hyper	down_10000	11762319	11772319	Glyma.08G152800
Chr08	11770900	11771099	hyper	down_10000	11762319	11772319	Glyma.08G152800
Chr08	11771500	11771749	hyper	down_10000	11762319	11772319	Glyma.08G152800
Chr08	11774500	11774799	hyper	down_10000	11770677	11780677	Glyma.08G152900
Chr08	12312750	12313099	hyper	up_10000	12304656	12314656	Glyma.08G158800
Chr08	12346500	12346899	hyper	Gene	12346454	12350084	Glyma.08G159200
Chr08	12347000	12347199	hyper	Gene	12346454	12350084	Glyma.08G159200
Chr08	13159950	13160249	hyper	Gene	13159170	13162667	Glyma.08G166800
Chr08	13395100	13395399	hyper	up_10000	13393510	13403510	Glyma.08G168800
Chr08	13395850	13396099	hyper	up_10000	13393510	13403510	Glyma.08G168800
Chr08	13396300	13396499	hyper	up_10000	13393510	13403510	Glyma.08G168800
Chr08	13429100	13429399	hyper	up_10000	13423814	13433814	Glyma.08G168900
Chr08	13619000	13619699	hyper	Gene	13619069	13623528	Glyma.08G171100
Chr08	14164500	14164849	hyper	up_10000	14162601	14172601	Glyma.08G176600
Chr08	14933300	14933599	hyper	Gene	14928690	14937539	Glyma.08G186400
Chr08	14995550	14995749	hyper	Gene	14994031	14996353	Glyma.08G187200
Chr08	15148850	15149049	hyper	up_10000	15144812	15154812	Glyma.08G188900
Chr08	15268900	15269149	hyper	Gene	15267879	15271723	Glyma.08G190000
Chr08	15332400	15332599	hyper	Gene	15331217	15335639	Glyma.08G190600
Chr08	15409400	15409649	hyper	down_10000	15402116	15412116	Glyma.08G191500
Chr08	16435350	16435599	hyper	Gene	16434147	16436426	Glyma.08G202400
Chr08	17275700	17275999	hyper	Gene	17270990	17278208	Glyma.08G214000
Chr08	17366650	17366899	hyper	Gene	17366648	17367531	Glyma.08G214700
Chr08	17367150	17367449	hyper	Gene	17366648	17367531	Glyma.08G214700
Chr08	17635500	17635849	hyper	up_10000	17634009	17644009	Glyma.08G217200
Chr08	17811650	17811999	hyper	up_10000	17803887	17813887	Glyma.08G219000
Chr08	17840450	17840649	hyper	Gene	17837504	17842580	Glyma.08G219300
Chr08	17928350	17928699	hyper	up_10000	17918960	17928960	Glyma.08G220600
Chr08	18226450	18226799	hyper	down_10000	18224385	18234385	Glyma.08G224800
Chr08	19048500	19048799	hyper	up_10000	19043865	19053865	Glyma.08G231800
Chr08	19367200	19367449	hyper	Gene	19364232	19367220	Glyma.08G233300
Chr08	19638600	19639049	hyper	up_10000	19629162	19639162	Glyma.08G234500
Chr08	19733550	19733899	hyper	down_10000	19727680	19737680	Glyma.08G234900
Chr08	19973600	19973799	hyper	up_10000	19967446	19977446	Glyma.08G236200
Chr08	20043000	20043349	hyper	up_10000	20038243	20048243	Glyma.08G236600
Chr08	20044400	20044749	hyper	up_10000	20038243	20048243	Glyma.08G236600
Chr08	20748500	20748949	hyper	up_10000	20746756	20756756	Glyma.08G242400
Chr08	21733750	21734349	hyper	up_10000	21726323	21736323	Glyma.08G249100
Chr08	21833900	21834249	hyper	down_10000	21830291	21840291	Glyma.08G249900
Chr08	21896300	21896499	hyper	Gene	21893620	21904683	Glyma.08G250400
Chr08	22516200	22516499	hyper	Gene	22516271	22516534	Glyma.08G254700
Chr08	22596050	22596249	hyper	down_10000	22589514	22599514	Glyma.08G255200
Chr08	22766150	22766399	hyper	down_10000	22756491	22766491	Glyma.08G255900
Chr08	23216050	23216399	hyper	TE	MuDR	23216025	23225781
Chr08	28535850	28536349	hyper	Gene	28535933	28537216	Glyma.08G263300
Chr08	28755700	28755949	hyper	up_10000	28754947	28764947	Glyma.08G263700
Chr08	28936300	28936499	hyper	Gene	28919528	28936546	Glyma.08G264000
Chr08	29747000	29747299	hyper	down_10000	29745432	29755432	Glyma.08G264100
Chr08	29901200	29901449	hyper	up_10000	29900904	29910904	Glyma.08G264600
Chr08	33591650	33592499	hyper	TE	Gypsy	33582787	33599864
Chr08	34889400	34889599	hyper	up_10000	34882898	34892898	Glyma.08G270200
Chr08	34930950	34931249	hyper	intergenic
Chr08	35469850	35470249	hyper	intergenic
Chr08	35470450	35470649	hyper	intergenic
Chr08	35632250	35632499	hyper	down_10000	35629488	35639488	Glyma.08G272000
Chr08	35676550	35676999	hyper	Gene	35676404	35677231	Glyma.08G272300
Chr08	35683650	35683949	hyper	up_10000	35677231	35687231	Glyma.08G272300
Chr08	35742950	35743249	hyper	up_10000	35733748	35743748	Glyma.08G272800
Chr08	35761300	35761649	hyper	Gene	35761249	35768488	Glyma.08G273000
Chr08	35894650	35894999	hyper	intergenic
Chr08	35895550	35895799	hyper	intergenic
Chr08	36038600	36038949	hyper	intergenic
Chr08	36421350	36421949	hyper	Gene	36421619	36422453	Glyma.08G275100
Chr08	36435450	36435699	hyper	TE	Helitron	36422800	36435468
Chr08	36440350	36440749	hyper	down_10000	36433561	36443561	Glyma.08G275300
Chr08	36680600	36680849	hyper	TE	DIASPORA	36680730	36688628
Chr08	37610700	37610899	hyper	down_10000	37610620	37620620	Glyma.08G278500
Chr08	37830250	37830499	hyper	up_10000	37829000	37839000	Glyma.08G279700
Chr08	37837850	37838149	hyper	up_10000	37829000	37839000	Glyma.08G279700
Chr08	38544600	38544949	hyper	Gene	38536958	38547052	Glyma.08G281500
Chr08	38926600	38926999	hyper	intergenic
Chr08	39176150	39176399	hyper	up_10000	39168641	39178641	Glyma.08G284100
Chr08	39567850	39568099	hyper	up_10000	39562181	39572181	Glyma.08G285800
Chr08	39863600	39863849	hyper	Gene	39862688	39865201	Glyma.08G287500
Chr08	40879200	40879449	hyper	up_10000	40872453	40882453	Glyma.08G293600
Chr08	41500250	41500449	hyper	intergenic
Chr08	41598700	41598999	hyper	up_10000	41589944	41599944	Glyma.08G298500
Chr08	42149300	42149649	hyper	down_10000	42147365	42157365	Glyma.08G303400
Chr08	42157950	42158249	hyper	up_10000	42151723	42161723	Glyma.08G303500
Chr08	42251000	42251199	hyper	up_10000	42249665	42259665	Glyma.08G304100
Chr08	42363700	42363949	hyper	up_10000	42355725	42365725	Glyma.08G305300
Chr08	42364150	42364349	hyper	up_10000	42355725	42365725	Glyma.08G305300
Chr08	42673700	42673899	hyper	Gene	42654427	42691553	Glyma.08G308200
Chr08	43123950	43124349	hyper	TE	Copia	43121054	43131129
Chr08	43619200	43619449	hyper	up_10000	43617841	43627841	Glyma.08G316200
Chr08	44189050	44189599	hyper	Gene	44188752	44190219	Glyma.08G323400
Chr08	44236950	44237199	hyper	Gene	44235161	44241127	Glyma.08G324200
Chr08	44619050	44619449	hyper	up_10000	44611571	44621571	Glyma.08G328200
Chr08	45183400	45183699	hyper	up_10000	45174878	45184878	Glyma.08G334400
Chr08	45187850	45188149	hyper	down_10000	45187357	45197357	Glyma.08G334400
Chr08	45759300	45759599	hyper	Gene	45759318	45762185	Glyma.08G342000
Chr08	46454450	46454799	hyper	Gene	46454043	46456070	Glyma.08G350800
Chr08	46605150	46605399	hyper	TE	Unknow	46600689	46605344
Chr08	46626400	46626599	hyper	TE	Copia	46617869	46637423
Chr08	46627900	46628149	hyper	TE	Copia	46617869	46637423
Chr08	46975650	46975899	hyper	up_10000	46971559	46981559	Glyma.08G357200
Chr09	17100	17599	hyper	TE	hAT	1713	19455
Chr09	26800	27049	hyper	up_10000	17561	27561	Glyma.09G000100
Chr09	212650	212849	hyper	Gene	212324	215669	Glyma.09G002500
Chr09	520500	520799	hyper	Gene	519700	526490	Glyma.09G007200
Chr09	690400	690649	hyper	Gene	686880	691254	Glyma.09G008800
Chr09	1473150	1473499	hyper	up_10000	1465805	1475805	Glyma.09G018600
Chr09	2495500	2495749	hyper	up_10000	2495110	2505110	Glyma.09G030100
Chr09	2850100	2850349	hyper	Gene	2849414	2850694	Glyma.09G034100
Chr09	3059550	3060049	hyper	down_10000	3054919	3064919	Glyma.09G036600
Chr09	3071400	3071599	hyper	up_10000	3065708	3075708	Glyma.09G036800
Chr09	3080950	3081399	hyper	up_10000	3073216	3083216	Glyma.09G037000
Chr09	3141350	3141799	hyper	up_10000	3137245	3147245	Glyma.09G037400
Chr09	3142150	3142349	hyper	up_10000	3137245	3147245	Glyma.09G037400
Chr09	3143050	3143299	hyper	up_10000	3137245	3147245	Glyma.09G037400
Chr09	4019450	4019749	hyper	Gene	4017769	4020198	Glyma.09G046700
Chr09	4022700	4022949	hyper	up_10000	4020198	4030198	Glyma.09G046700
Chr09	4024200	4024549	hyper	up_10000	4020198	4030198	Glyma.09G046700
Chr09	4241600	4241799	hyper	intergenic
Chr09	4532600	4532799	hyper	up_10000	4527492	4537492	Glyma.09G052000
Chr09	4935350	4935699	hyper	Gene	4934084	4935657	Glyma.09G055300
Chr09	5186650	5186849	hyper	Gene	5173554	5193820	Glyma.09G057400
Chr09	5814400	5814799	hyper	Gene	5812041	5816484	Glyma.09G061500
Chr09	5816000	5816199	hyper	Gene	5812041	5816484	Glyma.09G061500
Chr09	5841200	5841849	hyper	Gene	5841782	5845536	Glyma.09G061800
Chr09	5842300	5842649	hyper	Gene	5841782	5845536	Glyma.09G061800
Chr09	5845250	5845599	hyper	Gene	5841782	5845536	Glyma.09G061800
Chr09	6092050	6092249	hyper	intergenic
Chr09	6647550	6647849	hyper	up_10000	6641952	6651952	Glyma.09G067200
Chr09	7080900	7081249	hyper	down_10000	7080597	7090597	Glyma.09G069600
Chr09	7611600	7611849	hyper	down_10000	7609132	7619132	Glyma.09G072700
Chr09	7647300	7647649	hyper	TE	Unknow	7632978	7647309
Chr09	7846250	7846499	hyper	intergenic
Chr09	7959050	7959399	hyper	intergenic
Chr09	7987850	7988149	hyper	down_10000	7981940	7991940	Glyma.09G074200
Chr09	8147250	8147499	hyper	TE	Copia	8143488	8159708
Chr09	8191250	8191499	hyper	up_10000	8183511	8193511	Glyma.09G075400
Chr09	8902050	8902349	hyper	up_10000	8898225	8908225	Glyma.09G079100
Chr09	9291000	9291199	hyper	down_10000	9289021	9299021	Glyma.09G080400
Chr09	9416050	9416249	hyper	intergenic
Chr09	9417050	9417349	hyper	up_10000	9416824	9426824	Glyma.09G081100
Chr09	9502450	9502699	hyper	up_10000	9502247	9512247	Glyma.09G081400
Chr09	9509400	9510099	hyper	TE	Gypsy	9505559	9513064
Chr09	9569000	9569249	hyper	Gene	9565292	9570711	Glyma.09G081800
Chr09	11090700	11090899	hyper	intergenic
Chr09	11127150	11127549	hyper	Gene	11123368	11127463	Glyma.09G087100
Chr09	11360900	11361249	hyper	intergenic
Chr09	11372900	11373199	hyper	intergenic
Chr09	12200450	12200749	hyper	up_10000	12194308	12204308	Glyma.09G090700
Chr09	12254450	12254649	hyper	up_10000	12253073	12263073	Glyma.09G091100
Chr09	12357100	12357349	hyper	down_10000	12349874	12359874	Glyma.09G091700
Chr09	13195450	13195799	hyper	up_10000	13187472	13197472	Glyma.09G094400
Chr09	13247000	13247349	hyper	up_10000	13238450	13248450	Glyma.09G094600
Chr09	15165100	15165349	hyper	Gene	15163652	15179358	Glyma.09G096800
Chr09	15168150	15168599	hyper	Gene	15163652	15179358	Glyma.09G096800
Chr09	16605950	16606299	hyper	Gene	16605398	16606896	Glyma.09G098100
Chr09	18241400	18241749	hyper	TE	MuDR	18241724	18258175
Chr09	18347850	18348199	hyper	TE	Unknow	18341247	18355697
Chr09	18523150	18523349	hyper	Gene	18517715	18525270	Glyma.09G102100
Chr09	18705650	18705999	hyper	intergenic
Chr09	18790400	18790599	hyper	intergenic
Chr09	19185350	19185549	hyper	up_10000	19180029	19190029	Glyma.09G103500
Chr09	20329400	20329849	hyper	TE	Unknow	20329438	20336745
Chr09	20356950	20357449	hyper	Gene	20356992	20359486	Glyma.09G107600
Chr09	20454700	20454999	hyper	TE	Ogre	20428688	20458541
Chr09	20486400	20486799	hyper	up_10000	20480748	20490748	Glyma.09G107900
Chr09	20506000	20506199	hyper	up_10000	20503434	20513434	Glyma.09G108100
Chr09	21803600	21803799	hyper	Gene	21802630	21805316	Glyma.09G110200
Chr09	21805150	21805399	hyper	Gene	21802630	21805316	Glyma.09G110200
Chr09	23348700	23348949	hyper	TE	SIRE1	23343482	23362805
Chr09	24749600	24749799	hyper	up_10000	24748667	24758667	Glyma.09G114800
Chr09	25196600	25196999	hyper	up_10000	25193321	25203321	Glyma.09G115600
Chr09	26548950	26549199	hyper	TE	Ogre	26545106	26556794
Chr09	27013650	27013949	hyper	up_10000	27004773	27014773	Glyma.09G116500
Chr09	28633950	28634149	hyper	up_10000	28630768	28640768	Glyma.09G119600
Chr09	29162150	29162499	hyper	down_10000	29155550	29165550	Glyma.09G121100
Chr09	29422450	29422799	hyper	Gene	29418943	29427117	Glyma.09G122500
Chr09	29460350	29460549	hyper	down_10000	29456779	29466779	Glyma.09G122600
Chr09	30050350	30050649	hyper	up_10000	30050165	30060165	Glyma.09G124000
Chr09	30051050	30051299	hyper	Gene	30051144	30053527	Glyma.09G124100
Chr09	32460950	32461449	hyper	up_10000	32455243	32465243	Glyma.09G130100
Chr09	32475550	32475899	hyper	down_10000	32467578	32477578	Glyma.09G130300
Chr09	32477900	32478199	hyper	intergenic
Chr09	32503300	32503549	hyper	down_10000	32494629	32504629	Glyma.09G130400
Chr09	32773500	32773849	hyper	up_10000	32773419	32783419	Glyma.09G131700
Chr09	32904100	32904399	hyper	down_10000	32895167	32905167	Glyma.09G132200
Chr09	33038350	33038549	hyper	down_10000	33032648	33042648	Glyma.09G132700
Chr09	33055700	33055999	hyper	up_10000	33050076	33060076	Glyma.09G132800
Chr09	33475650	33475899	hyper	TE	Gypsy	33475767	33480746
Chr09	33745550	33745749	hyper	down_10000	33737320	33747320	Glyma.09G135700
Chr09	33746300	33747049	hyper	down_10000	33737320	33747320	Glyma.09G135700
Chr09	33895200	33895499	hyper	down_10000	33895062	33905062	Glyma.09G136900
Chr09	36187600	36187899	hyper	intergenic
Chr09	36941350	36941599	hyper	up_10000	36931841	36941841	Glyma.09G149400
Chr09	37128000	37128199	hyper	up_10000	37121931	37131931	Glyma.09G150400
Chr09	37137350	37137549	hyper	down_10000	37129326	37139326	Glyma.09G150500
Chr09	37819350	37819699	hyper	up_10000	37810690	37820690	Glyma.09G155100
Chr09	38339800	38340099	hyper	up_10000	38335270	38345270	Glyma.09G159500
Chr09	38340650	38340949	hyper	up_10000	38335270	38345270	Glyma.09G159500
Chr09	38345950	38346149	hyper	Gene	38345270	38355187	Glyma.09G159500
Chr09	38898600	38898949	hyper	up_10000	38894956	38904956	Glyma.09G164800
Chr09	40248450	40248649	hyper	up_10000	40245392	40255392	Glyma.09G177800
Chr09	40970600	40970949	hyper	up_10000	40963711	40973711	Glyma.09G184400
Chr09	42339900	42340249	hyper	up_10000	42333396	42343396	Glyma.09G199000
Chr09	43684750	43685049	hyper	Gene	43683230	43688533	Glyma.09G213100
Chr09	44257600	44257899	hyper	TE	Unknow	44257464	44257745
Chr09	45152350	45152549	hyper	TE	Unknow	45141259	45156185
Chr09	45716000	45716399	hyper	up_10000	45711448	45721448	Glyma.09G234600
Chr09	47047150	47047499	hyper	Gene	47043438	47047426	Glyma.09G249400
Chr09	49816000	49816349	hyper	Gene	49807253	49828140	Glyma.09G282500
Chr09	50111300	50111649	hyper	up_10000	50104485	50114485	Glyma.09G285600
Chr09	50178650	50179399	hyper	TE	Gypsy	50177744	50184416
Chr10	2726850	2727099	hyper	Gene	2726526	2727783	Glyma.10G031300
Chr10	3398700	3398899	hyper	up_10000	3395342	3405342	Glyma.10G038200
Chr10	4173000	4173199	hyper	up_10000	4164211	4174211	Glyma.10G046400
Chr10	4173300	4173499	hyper	up_10000	4164211	4174211	Glyma.10G046400
Chr10	4179200	4179899	hyper	intergenic
Chr10	4773550	4773849	hyper	up_10000	4771920	4781920	Glyma.10G052700
Chr10	5504550	5504999	hyper	Gene	5504163	5505438	Glyma.10G059600
Chr10	5629100	5629299	hyper	Gene	5627469	5630849	Glyma.10G060600
Chr10	5877150	5877449	hyper	Gene	5877098	5880973	Glyma.10G062500
Chr10	6315100	6315349	hyper	intergenic
Chr10	6511550	6511999	hyper	intergenic
Chr10	7057750	7058049	hyper	intergenic
Chr10	7847500	7847849	hyper	down_10000	7841440	7851440	Glyma.10G075700
Chr10	7906200	7906499	hyper	up_10000	7903031	7913031	Glyma.10G076000
Chr10	7958100	7958349	hyper	Gene	7957604	7959326	Glyma.10G076400
Chr10	9148950	9149249	hyper	down_10000	9147592	9157592	Glyma.10G079500
Chr10	15183050	15183399	hyper	intergenic
Chr10	16206600	16206799	hyper	intergenic
Chr10	16380000	16380199	hyper	intergenic
Chr10	16637850	16638049	hyper	Gene	16636721	16641563	Glyma.10G097600
Chr10	17759100	17759349	hyper	intergenic
Chr10	19300100	19300349	hyper	down_10000	19291605	19301605	Glyma.10G101400
Chr10	19301550	19301799	hyper	down_10000	19292911	19302911	Glyma.10G101500
Chr10	21765700	21765899	hyper	down_10000	21761617	21771617	Glyma.10G103300
Chr10	21784100	21784449	hyper	intergenic
Chr10	22756000	22756299	hyper	intergenic
Chr10	23434850	23435049	hyper	Gene	23426259	23437177	Glyma.10G105300
Chr10	23435350	23435549	hyper	Gene	23426259	23437177	Glyma.10G105300
Chr10	24513900	24514149	hyper	up_10000	24513589	24523589	Glyma.10G107900
Chr10	25538900	25539149	hyper	down_10000	25536216	25546216	Glyma.10G109800
Chr10	25838100	25838599	hyper	intergenic
Chr10	28516450	28516849	hyper	intergenic
Chr10	28794950	28795249	hyper	up_10000	28794444	28804444	Glyma.10G115600
Chr10	28818300	28818599	hyper	up_10000	28815996	28825996	Glyma.10G115700
Chr10	29499950	29500449	hyper	up_10000	29492498	29502498	Glyma.10G117400
Chr10	29619300	29619599	hyper	Gene	29618778	29620536	Glyma.10G117900
Chr10	29633750	29634049	hyper	down_10000	29628103	29638103	Glyma.10G118000
Chr10	30525350	30525699	hyper	Gene	30522225	30525686	Glyma.10G120000
Chr10	30696450	30696999	hyper	up_10000	30690502	30700502	Glyma.10G120300
Chr10	31708800	31709199	hyper	Gene	31709163	31713416	Glyma.10G122800
Chr10	32258200	32258599	hyper	up_10000	32248885	32258885	Glyma.10G123600
Chr10	32264850	32265199	hyper	down_10000	32261058	32271058	Glyma.10G123600
Chr10	32618350	32618549	hyper	up_10000	32608812	32618812	Glyma.10G124900
Chr10	32922850	32923099	hyper	Gene	32921677	32925457	Glyma.10G125700
Chr10	32923650	32923899	hyper	Gene	32921677	32925457	Glyma.10G125700
Chr10	33248500	33248949	hyper	intergenic
Chr10	33950250	33950449	hyper	intergenic
Chr10	34267100	34267399	hyper	down_10000	34260997	34270997	Glyma.10G128800
Chr10	34268700	34269049	hyper	down_10000	34260997	34270997	Glyma.10G128800
Chr10	34279700	34280049	hyper	intergenic
Chr10	34462400	34462599	hyper	intergenic
Chr10	35301200	35301499	hyper	Gene	35300278	35302179	Glyma.10G130400
Chr10	35527600	35527899	hyper	Gene	35526793	35531590	Glyma.10G131700
Chr10	35761450	35761799	hyper	down_10000	35759603	35769603	Glyma.10G132900
Chr10	36615350	36615549	hyper	Gene	36614685	36619793	Glyma.10G135700
Chr10	37207300	37207499	hyper	up_10000	37198745	37208745	Glyma.10G138400
Chr10	37429900	37430249	hyper	up_10000	37427610	37437610	Glyma.10G140900
Chr10	37707600	37708199	hyper	up_10000	37706329	37716329	Glyma.10G142600
Chr10	37823400	37823799	hyper	down_10000	37822080	37832080	Glyma.10G143600
Chr10	38237850	38238149	hyper	down_10000	38235625	38245625	Glyma.10G147000
Chr10	38764600	38764899	hyper	Gene	38763782	38773163	Glyma.10G153000
Chr10	39689250	39689599	hyper	up_10000	39684483	39694483	Glyma.10G162700
Chr10	40203150	40203549	hyper	Gene	40202446	40204795	Glyma.10G167800
Chr10	40225650	40226249	hyper	Gene	40225029	40227322	Glyma.10G168100
Chr10	40266500	40266849	hyper	Gene	40264251	40266686	Glyma.10G168400
Chr10	40482350	40482699	hyper	up_10000	40474482	40484482	Glyma.10G171100
Chr10	40857600	40857799	hyper	up_10000	40849222	40859222	Glyma.10G175100
Chr10	40935500	40935749	hyper	up_10000	40930750	40940750	Glyma.10G175300
Chr10	41121500	41121899	hyper	Gene	41121159	41122219	Glyma.10G177900
Chr10	41931000	41931199	hyper	up_10000	41928530	41938530	Glyma.10G186300
Chr10	43736300	43736549	hyper	Gene	43735279	43740262	Glyma.10G205600
Chr10	43736850	43737199	hyper	Gene	43735279	43740262	Glyma.10G205600
Chr10	44471350	44471599	hyper	Gene	44463500	44472062	Glyma.10G212000
Chr10	45100150	45100449	hyper	down_10000	45100122	45110122	Glyma.10G219100
Chr10	45468800	45469499	hyper	up_10000	45462243	45472243	Glyma.10G223700
Chr10	45893050	45893299	hyper	Gene	45893094	45895914	Glyma.10G228800
Chr10	45894450	45894649	hyper	Gene	45893094	45895914	Glyma.10G228800
Chr10	48143300	48143599	hyper	Gene	48142968	48144444	Glyma.10G254000
Chr10	48537100	48537299	hyper	down_10000	48534411	48544411	Glyma.10G259400
Chr10	49961250	49961649	hyper	Gene	49957957	49963801	Glyma.10G277400
Chr11	14500	14799	hyper	Gene	14155	24130	Glyma.11G000300
Chr11	233800	234149	hyper	down_10000	233670	243670	Glyma.11G003400
Chr11	238300	238599	hyper	down_10000	233670	243670	Glyma.11G003400
Chr11	2190050	2190349	hyper	Gene	2188990	2191389	Glyma.11G030200
Chr11	2451450	2451749	hyper	Gene	2450855	2462500	Glyma.11G033600
Chr11	3122900	3123099	hyper	up_10000	3115280	3125280	Glyma.11G042500
Chr11	3136700	3137049	hyper	up_10000	3127703	3137703	Glyma.11G042700
Chr11	3520650	3521049	hyper	Gene	3520732	3521175	Glyma.11G047100
Chr11	4148650	4148849	hyper	Gene	4148120	4148967	Glyma.11G055000
Chr11	4183350	4183649	hyper	up_10000	4174028	4184028	Glyma.11G055400
Chr11	4308800	4309049	hyper	Gene	4304933	4309655	Glyma.11G057000
Chr11	5021150	5021449	hyper	Gene	5021150	5028011	Glyma.11G067000
Chr11	5121950	5122249	hyper	Gene	5120552	5123733	Glyma.11G068200
Chr11	5135100	5135449	hyper	up_10000	5127300	5137300	Glyma.11G068400
Chr11	5634400	5634599	hyper	up_10000	5631398	5641398	Glyma.11G075300
Chr11	5683700	5683949	hyper	up_10000	5681483	5691483	Glyma.11G076100
Chr11	7808650	7809049	hyper	up_10000	7805159	7815159	Glyma.11G102700
Chr11	7809550	7809999	hyper	up_10000	7805159	7815159	Glyma.11G102700
Chr11	7810300	7810799	hyper	up_10000	7805159	7815159	Glyma.11G102700
Chr11	7815850	7816049	hyper	Gene	7814914	7827407	Glyma.11G102900
Chr11	8076100	8076449	hyper	Gene	8075327	8078489	Glyma.11G106100
Chr11	8474000	8474299	hyper	up_10000	8465126	8475126	Glyma.11G110800
Chr11	8621650	8621899	hyper	Gene	8612255	8625256	Glyma.11G112700
Chr11	9192300	9192649	hyper	up_10000	9187507	9197507	Glyma.11G120400
Chr11	9257100	9257299	hyper	up_10000	9251513	9261513	Glyma.11G121300
Chr11	9485800	9486099	hyper	Gene	9478447	9486065	Glyma.11G124800
Chr11	9677650	9677949	hyper	Gene	9677269	9678125	Glyma.11G127500
Chr11	10083650	10083949	hyper	Gene	10083308	10084893	Glyma.11G131800
Chr11	10103750	10104049	hyper	up_10000	10097579	10107579	Glyma.11G131900
Chr11	10269250	10269649	hyper	Gene	10267333	10269816	Glyma.11G134400
Chr11	10436750	10437149	hyper	Gene	10436889	10437389	Glyma.11G137200
Chr11	11811200	11811749	hyper	down_10000	11810660	11820660	Glyma.11G150600
Chr11	12108450	12108749	hyper	up_10000	12107305	12117305	Glyma.11G152300
Chr11	12335600	12335949	hyper	up_10000	12334685	12344685	Glyma.11G153400
Chr11	12789300	12789499	hyper	up_10000	12786890	12796890	Glyma.11G155800
Chr11	13822200	13822399	hyper	intergenic
Chr11	14423100	14423349	hyper	up_10000	14414094	14424094	Glyma.11G159500
Chr11	14897950	14898149	hyper	down_10000	14895396	14905396	Glyma.11G161500
Chr11	15503850	15504199	hyper	down_10000	15496969	15506969	Glyma.11G164200
Chr11	15905000	15905299	hyper	Gene	15890687	15912099	Glyma.11G165900
Chr11	17589200	17589399	hyper	intergenic
Chr11	17934050	17934399	hyper	Gene	17933930	17936688	Glyma.11G169300
Chr11	18257750	18257949	hyper	up_10000	18257420	18267420	Glyma.11G170600
Chr11	18342550	18342749	hyper	up_10000	18333004	18343004	Glyma.11G170800
Chr11	18999100	18999349	hyper	up_10000	18996690	19006690	Glyma.11G174000
Chr11	21261050	21261399	hyper	intergenic
Chr11	21779150	21779349	hyper	intergenic
Chr11	24474850	24475199	hyper	up_10000	24472560	24482560	Glyma.11G179200
Chr11	24713150	24713799	hyper	down_10000	24704140	24714140	Glyma.11G180700
Chr11	24720300	24720649	hyper	Gene	24714140	24720483	Glyma.11G180700
Chr11	25926400	25926649	hyper	Gene	25926613	25930356	Glyma.11G187300
Chr11	26054750	26055149	hyper	Gene	26049613	26055137	Glyma.11G188800
Chr11	26457900	26458649	hyper	Gene	26457102	26463326	Glyma.11G191400
Chr11	26949200	26949449	hyper	up_10000	26941034	26951034	Glyma.11G195800
Chr11	27077600	27077799	hyper	down_10000	27075323	27085323	Glyma.11G196500
Chr11	27145850	27146199	hyper	up_10000	27142682	27152682	Glyma.11G197000
Chr11	27259200	27259399	hyper	intergenic
Chr11	27404000	27404599	hyper	Gene	27396401	27404508	Glyma.11G197600
Chr11	27406450	27406699	hyper	up_10000	27399382	27409382	Glyma.11G197700
Chr11	27470050	27470249	hyper	Gene	27469452	27478048	Glyma.11G197900
Chr11	27725850	27726149	hyper	up_10000	27723995	27733995	Glyma.11G199200
Chr11	28718900	28719099	hyper	down_10000	28718821	28728821	Glyma.11G205200
Chr11	29095650	29095899	hyper	intergenic
Chr11	29415450	29415699	hyper	intergenic
Chr11	29416200	29416399	hyper	intergenic
Chr11	29506100	29506349	hyper	up_10000	29504278	29514278	Glyma.11G207600
Chr11	30110550	30110799	hyper	up_10000	30106749	30116749	Glyma.11G209400
Chr11	30181050	30181249	hyper	Gene	30180779	30182096	Glyma.11G209800
Chr11	30181350	30181649	hyper	Gene	30180779	30182096	Glyma.11G209800
Chr11	30758800	30759399	hyper	up_10000	30750227	30760227	Glyma.11G214000
Chr11	30966450	30966649	hyper	intergenic
Chr11	31015700	31015999	hyper	up_10000	31010041	31020041	Glyma.11G215900
Chr11	31310600	31310899	hyper	Gene	31310304	31311371	Glyma.11G218400
Chr11	31479850	31480149	hyper	up_10000	31478973	31488973	Glyma.11G219900
Chr11	32825550	32825799	hyper	Gene	32824430	32829570	Glyma.11G232900
Chr11	32946500	32946749	hyper	up_10000	32939578	32949578	Glyma.11G234200
Chr11	32948800	32949149	hyper	up_10000	32939578	32949578	Glyma.11G234200
Chr11	32950550	32950799	hyper	down_10000	32947014	32957014	Glyma.11G234300
Chr11	32958750	32959099	hyper	up_10000	32957532	32967532	Glyma.11G234300
Chr11	32982900	32983249	hyper	down_10000	32982422	32992422	Glyma.11G234600
Chr11	33096700	33097299	hyper	up_10000	33088885	33098885	Glyma.11G236100
Chr11	33149850	33150199	hyper	up_10000	33147281	33157281	Glyma.11G236600
Chr11	33842600	33842799	hyper	up_10000	33838505	33848505	Glyma.11G244600
Chr11	33843700	33844049	hyper	Gene	33843240	33846970	Glyma.11G244700
Chr11	34224050	34224299	hyper	Gene	34222927	34225035	Glyma.11G250600
Chr12	696100	696299	hyper	Gene	694413	698670	Glyma.12G009600
Chr12	1706050	1706249	hyper	up_10000	1704543	1714543	Glyma.12G023200
Chr12	1804350	1804599	hyper	up_10000	1797036	1807036	Glyma.12G024700
Chr12	2163100	2163349	hyper	Gene	2155156	2165019	Glyma.12G028900
Chr12	2192700	2193049	hyper	Gene	2192414	2205662	Glyma.12G029500
Chr12	2579300	2579599	hyper	Gene	2579104	2579755	Glyma.12G034600
Chr12	3947150	3947499	hyper	Gene	3946253	3949354	Glyma.12G054600
Chr12	4087550	4087799	hyper	down_10000	4086942	4096942	Glyma.12G056100
Chr12	4309450	4309749	hyper	Gene	4307581	4311393	Glyma.12G059600
Chr12	4487500	4487849	hyper	up_10000	4479122	4489122	Glyma.12G061500
Chr12	4488150	4488349	hyper	up_10000	4479122	4489122	Glyma.12G061500
Chr12	4733450	4733699	hyper	up_10000	4727918	4737918	Glyma.12G064200
Chr12	5438100	5438499	hyper	up_10000	5430181	5440181	Glyma.12G073300
Chr12	6162000	6162349	hyper	up_10000	6156585	6166585	Glyma.12G078800
Chr12	6528450	6528749	hyper	up_10000	6524333	6534333	Glyma.12G082400
Chr12	7221750	7222049	hyper	intergenic
Chr12	7415100	7415399	hyper	up_10000	7408344	7418344	Glyma.12G090500
Chr12	7415800	7415999	hyper	up_10000	7408344	7418344	Glyma.12G090500
Chr12	7778750	7778949	hyper	down_10000	7773085	7783085	Glyma.12G094400
Chr12	7914600	7915099	hyper	up_10000	7905772	7915772	Glyma.12G095000
Chr12	8408300	8408649	hyper	down_10000	8403512	8413512	Glyma.12G097800
Chr12	9702700	9702999	hyper	up_10000	9693027	9703027	Glyma.12G106300
Chr12	9903200	9903399	hyper	up_10000	9901162	9911162	Glyma.12G107900
Chr12	10234500	10235349	hyper	intergenic
Chr12	10687100	10687349	hyper	intergenic
Chr12	11120250	11120699	hyper	up_10000	11117377	11127377	Glyma.12G113300
Chr12	11176800	11177099	hyper	up_10000	11174957	11184957	Glyma.12G113900
Chr12	12578850	12579149	hyper	up_10000	12571391	12581391	Glyma.12G119100
Chr12	13203300	13203499	hyper	intergenic
Chr12	13233650	13233949	hyper	down_10000	13225576	13235576	Glyma.12G122000
Chr12	13472800	13473049	hyper	Gene	13472567	13478348	Glyma.12G123100
Chr12	13473450	13473899	hyper	Gene	13472567	13478348	Glyma.12G123100
Chr12	13742800	13743149	hyper	up_10000	13735262	13745262	Glyma.12G124900
Chr12	13744250	13744599	hyper	up_10000	13735262	13745262	Glyma.12G124900
Chr12	13804250	13804449	hyper	up_10000	13797107	13807107	Glyma.12G125800
Chr12	14022700	14022899	hyper	intergenic
Chr12	14764600	14764799	hyper	up_10000	14758539	14768539	Glyma.12G131000
Chr12	15501450	15501799	hyper	Gene	15486672	15501641	Glyma.12G134000
Chr12	16007950	16008249	hyper	down_10000	16006881	16016881	Glyma.12G136100
Chr12	16333500	16333799	hyper	down_10000	16327173	16337173	Glyma.12G137200
Chr12	16484600	16484799	hyper	Gene	16479350	16488794	Glyma.12G137900
Chr12	17062450	17062799	hyper	Gene	17062727	17066616	Glyma.12G139200
Chr12	18456550	18456749	hyper	intergenic
Chr12	20081400	20081649	hyper	up_10000	20072060	20082060	Glyma.12G146100
Chr12	20267700	20268099	hyper	intergenic
Chr12	20746250	20746449	hyper	intergenic
Chr12	21689800	21690099	hyper	intergenic
Chr12	21946100	21946299	hyper	down_10000	21936945	21946945	Glyma.12G151500
Chr12	22065300	22065899	hyper	up_10000	22064499	22074499	Glyma.12G151900
Chr12	23010650	23010899	hyper	up_10000	23009991	23019991	Glyma.12G152500
Chr12	24146200	24146449	hyper	Gene	24145678	24146477	Glyma.12G154700
Chr12	26845650	26845849	hyper	intergenic
Chr12	29119500	29119699	hyper	up_10000	29112346	29122346	Glyma.12G160800
Chr12	30079050	30079299	hyper	up_10000	30072259	30082259	Glyma.12G161400
Chr12	30231200	30231399	hyper	Gene	30231015	30240720	Glyma.12G161500
Chr12	30312750	30313249	hyper	down_10000	30309990	30319990	Glyma.12G161700
Chr12	30862600	30862899	hyper	Gene	30862399	30862873	Glyma.12G162600
Chr12	30863050	30863299	hyper	up_10000	30859257	30869257	Glyma.12G162700
Chr12	30969600	30969849	hyper	intergenic
Chr12	31527250	31527599	hyper	intergenic
Chr12	32578500	32578849	hyper	up_10000	32577554	32587554	Glyma.12G170800
Chr12	32663000	32663349	hyper	intergenic
Chr12	32909650	32909849	hyper	down_10000	32909463	32919463	Glyma.12G172600
Chr12	33414750	33416099	hyper	down_10000	33409730	33419730	Glyma.12G176200
Chr12	33511250	33511599	hyper	intergenic
Chr12	33550600	33550849	hyper	up_10000	33549675	33559675	Glyma.12G176900
Chr12	33558650	33559299	hyper	up_10000	33549675	33559675	Glyma.12G176900
Chr12	33637000	33637249	hyper	up_10000	33627281	33637281	Glyma.12G177600
Chr12	33638850	33639199	hyper	intergenic
Chr12	33639350	33639549	hyper	intergenic
Chr12	33894100	33894349	hyper	up_10000	33885132	33895132	Glyma.12G179100
Chr12	34340000	34340249	hyper	up_10000	34334607	34344607	Glyma.12G182400
Chr12	34994150	34994449	hyper	Gene	34993429	35001448	Glyma.12G188600
Chr12	35163750	35164099	hyper	up_10000	35155322	35165322	Glyma.12G189800
Chr12	35782250	35782549	hyper	up_10000	35774957	35784957	Glyma.12G196800
Chr12	35945050	35945349	hyper	Gene	35931696	35951699	Glyma.12G198100
Chr12	35954800	35955049	hyper	Gene	35953883	35955032	Glyma.12G198300
Chr12	36444400	36444749	hyper	Gene	36444222	36444837	Glyma.12G204100
Chr12	36553450	36553799	hyper	Gene	36552413	36553680	Glyma.12G205200
Chr12	36890050	36890699	hyper	down_10000	36883108	36893108	Glyma.12G209700
Chr12	37244850	37245099	hyper	up_10000	37242433	37252433	Glyma.12G213500
Chr12	37245250	37245449	hyper	up_10000	37242433	37252433	Glyma.12G213500
Chr12	37246000	37246349	hyper	Gene	37245953	37246701	Glyma.12G213600
Chr12	37246500	37246799	hyper	Gene	37245953	37246701	Glyma.12G213600
Chr12	38037800	38037999	hyper	Gene	38037772	38040558	Glyma.12G221000
Chr12	38125600	38125849	hyper	Gene	38124750	38126155	Glyma.12G221900
Chr12	38141200	38141499	hyper	down_10000	38132491	38142491	Glyma.12G222000
Chr12	38901450	38901799	hyper	Gene	38898296	38902827	Glyma.12G228800
Chr12	39114850	39115149	hyper	up_10000	39112141	39122141	Glyma.12G231200
Chr12	39278150	39278849	hyper	Gene	39274147	39279829	Glyma.12G233600
Chr12	39293150	39293499	hyper	Gene	39288169	39296830	Glyma.12G233700
Chr12	39515300	39515499	hyper	Gene	39506613	39516106	Glyma.12G236300
Chr12	40013950	40014349	hyper	Gene	40010877	40014314	Glyma.12G241800
Chr13	551800	552499	hyper	down_10000	548429	558429	Glyma.13G001700
Chr13	610950	611299	hyper	down_10000	602162	612162	Glyma.13G002100
Chr13	1863150	1863399	hyper	up_10000	1853823	1863823	Glyma.13G006300
Chr13	2607100	2607349	hyper	intergenic
Chr13	2607900	2608249	hyper	intergenic
Chr13	2724950	2725199	hyper	Gene	2722929	2725512	Glyma.13G010000
Chr13	4533500	4533749	hyper	Gene	4530040	4534509	Glyma.13G024500
Chr13	4549100	4549349	hyper	intergenic
Chr13	4648850	4649099	hyper	Gene	4631550	4655647	Glyma.13G024700
Chr13	4727800	4728049	hyper	up_10000	4720528	4730528	Glyma.13G025200
Chr13	4728900	4729349	hyper	up_10000	4720528	4730528	Glyma.13G025200
Chr13	9599450	9600199	hyper	Gene	9599773	9602539	Glyma.13G030100
Chr13	10109850	10110099	hyper	Gene	10108273	10122777	Glyma.13G030800
Chr13	10214250	10214549	hyper	intergenic
Chr13	10447850	10448199	hyper	down_10000	10442475	10452475	Glyma.13G032600
Chr13	10706850	10707149	hyper	Gene	10705589	10708588	Glyma.13G034200
Chr13	11741850	11742199	hyper	up_10000	11739903	11749903	Glyma.13G037800
Chr13	11742950	11743349	hyper	up_10000	11739903	11749903	Glyma.13G037800
Chr13	11865850	11866199	hyper	down_10000	11856633	11866633	Glyma.13G038400
Chr13	12791900	12792099	hyper	intergenic
Chr13	14329950	14330149	hyper	down_10000	14328861	14338861	Glyma.13G047800
Chr13	14417150	14417549	hyper	down_10000	14413574	14423574	Glyma.13G048100
Chr13	14615450	14615649	hyper	down_10000	14612528	14622528	Glyma.13G050200
Chr13	15273450	15273799	hyper	intergenic
Chr13	15576850	15577049	hyper	Gene	15576732	15577220	Glyma.13G058200
Chr13	15718650	15718999	hyper	down_10000	15711867	15721867	Glyma.13G059800
Chr13	15731500	15731749	hyper	Gene	15725417	15733058	Glyma.13G059900
Chr13	16864400	16864749	hyper	Gene	16864171	16866998	Glyma.13G068800
Chr13	17273100	17273449	hyper	down_10000	17266886	17276886	Glyma.13G071800
Chr13	17450100	17450449	hyper	up_10000	17449243	17459243	Glyma.13G073000
Chr13	17451000	17451249	hyper	up_10000	17449243	17459243	Glyma.13G073000
Chr13	19186150	19186499	hyper	down_10000	19185731	19195731	Glyma.13G082400
Chr13	20124550	20124749	hyper	intergenic
Chr13	20136650	20136899	hyper	intergenic
Chr13	20324700	20324949	hyper	up_10000	20323051	20333051	Glyma.13G088900
Chr13	20360450	20360699	hyper	up_10000	20359495	20369495	Glyma.13G089100
Chr13	21000450	21000649	hyper	Gene	20995143	21001535	Glyma.13G094800
Chr13	21173700	21174049	hyper	Gene	21172838	21179791	Glyma.13G096800
Chr13	21217750	21218049	hyper	up_10000	21216983	21226983	Glyma.13G097000
Chr13	21557950	21558299	hyper	Gene	21557626	21565954	Glyma.13G100200
Chr13	22234850	22235149	hyper	up_10000	22230056	22240056	Glyma.13G107900
Chr13	22238300	22238649	hyper	up_10000	22230056	22240056	Glyma.13G107900
Chr13	22652250	22652449	hyper	up_10000	22651932	22661932	Glyma.13G112900
Chr13	23795200	23795499	hyper	up_10000	23788897	23798897	Glyma.13G124500
Chr13	23976150	23976449	hyper	Gene	23974970	23976380	Glyma.13G126400
Chr13	24271750	24272199	hyper	Gene	24269818	24273919	Glyma.13G129900
Chr13	24427400	24427599	hyper	Gene	24426010	24427939	Glyma.13G131700
Chr13	24464850	24465149	hyper	up_10000	24457205	24467205	Glyma.13G132100
Chr13	24547050	24547249	hyper	up_10000	24537523	24547523	Glyma.13G133100
Chr13	24566200	24566449	hyper	Gene	24565600	24567112	Glyma.13G133400
Chr13	24832050	24832349	hyper	up_10000	24823999	24833999	Glyma.13G135800
Chr13	25207700	25207999	hyper	up_10000	25202806	25212806	Glyma.13G139400
Chr13	26345750	26346249	hyper	Gene	26343629	26346743	Glyma.13G150000
Chr13	26419850	26420149	hyper	down_10000	26415049	26425049	Glyma.13G150600
Chr13	26420450	26420749	hyper	down_10000	26415049	26425049	Glyma.13G150600
Chr13	27206150	27206449	hyper	up_10000	27204098	27214098	Glyma.13G156800
Chr13	27230000	27230299	hyper	Gene	27229673	27239008	Glyma.13G157300
Chr13	27259000	27259349	hyper	up_10000	27256686	27266686	Glyma.13G157500
Chr13	28025600	28025899	hyper	up_10000	28021594	28031594	Glyma.13G165400
Chr13	28461300	28461699	hyper	intergenic
Chr13	28540200	28540499	hyper	Gene	28536983	28540336	Glyma.13G171200
Chr13	29339750	29339949	hyper	up_10000	29330616	29340616	Glyma.13G180100
Chr13	29554450	29554799	hyper	up_10000	29549915	29559915	Glyma.13G182300
Chr13	30419000	30419299	hyper	Gene	30418530	30419420	Glyma.13G190600
Chr13	30516550	30516849	hyper	up_10000	30514378	30524378	Glyma.13G191900
Chr13	30774350	30774699	hyper	down_10000	30769223	30779223	Glyma.13G194500
Chr13	30857950	30858349	hyper	up_10000	30852185	30862185	Glyma.13G195200
Chr13	30955300	30955649	hyper	Gene	30955122	30967231	Glyma.13G196100
Chr13	30967450	30967649	hyper	down_10000	30967231	30977231	Glyma.13G196100
Chr13	31691000	31691349	hyper	up_10000	31689851	31699851	Glyma.13G203000
Chr13	31905100	31905349	hyper	Gene	31904584	31905914	Glyma.13G205000
Chr13	32114650	32114849	hyper	up_10000	32110199	32120199	Glyma.13G207600
Chr13	32115400	32115799	hyper	up_10000	32110199	32120199	Glyma.13G207600
Chr13	32122250	32122549	hyper	down_10000	32114827	32124827	Glyma.13G207700
Chr13	32607650	32608049	hyper	Gene	32607200	32609043	Glyma.13G212500
Chr13	32887150	32887349	hyper	Gene	32877770	32891187	Glyma.13G215500
Chr13	33334450	33334799	hyper	Gene	33313732	33336740	Glyma.13G220000
Chr13	33796950	33797249	hyper	up_10000	33794220	33804220	Glyma.13G225000
Chr13	34439600	34439949	hyper	down_10000	34438675	34448675	Glyma.13G233600
Chr13	34711150	34711399	hyper	up_10000	34709380	34719380	Glyma.13G236700
Chr13	35094600	35094999	hyper	down_10000	35093516	35103516	Glyma.13G241000
Chr13	35677750	35677999	hyper	Gene	35677452	35681265	Glyma.13G248800
Chr13	35813250	35813699	hyper	up_10000	35808484	35818484	Glyma.13G250700
Chr13	35875550	35875749	hyper	up_10000	35869347	35879347	Glyma.13G251800
Chr13	35879450	35879799	hyper	Gene	35879681	35880576	Glyma.13G252100
Chr13	35879900	35880099	hyper	Gene	35879681	35880576	Glyma.13G252100
Chr13	36314200	36314499	hyper	up_10000	36307327	36317327	Glyma.13G258800
Chr13	36693900	36694149	hyper	up_10000	36688292	36698292	Glyma.13G263700
Chr13	36733600	36733799	hyper	up_10000	36728882	36738882	Glyma.13G264200
Chr13	38366350	38366649	hyper	up_10000	38359413	38369413	Glyma.13G282300
Chr13	39611900	39612149	hyper	up_10000	39605930	39615930	Glyma.13G297100
Chr13	40355450	40355749	hyper	up_10000	40349879	40359879	Glyma.13G308000
Chr13	40359150	40359449	hyper	up_10000	40349879	40359879	Glyma.13G308000
Chr13	40807100	40807399	hyper	Gene	40803230	40808367	Glyma.13G312900
Chr13	40903500	40903849	hyper	Gene	40902956	40904226	Glyma.13G313700
Chr13	43132300	43132499	hyper	Gene	43126980	43132562	Glyma.13G339000
Chr13	43538250	43538599	hyper	up_10000	43530507	43540507	Glyma.13G344400
Chr13	43728550	43728999	hyper	Gene	43725944	43734950	Glyma.13G347000
Chr13	44269450	44269749	hyper	Gene	44259542	44269664	Glyma.13G354200
Chr13	44819350	44819599	hyper	up_10000	44813128	44823128	Glyma.13G361200
Chr13	45371300	45371599	hyper	Gene	45363123	45372699	Glyma.13G368100
Chr13	45486700	45486999	hyper	up_10000	45480945	45490945	Glyma.13G369400
Chr14	5800	6049	hyper	Gene	100	11873	Glyma.14G000100
Chr14	11350	11699	hyper	Gene	100	11873	Glyma.14G000100
Chr14	121750	122049	hyper	Gene	119800	122134	Glyma.14G001000
Chr14	386750	386999	hyper	up_10000	380064	390064	Glyma.14G004600
Chr14	649650	650199	hyper	up_10000	643016	653016	Glyma.14G008200
Chr14	708050	708349	hyper	Gene	707076	711735	Glyma.14G009200
Chr14	1386450	1386799	hyper	Gene	1383783	1388609	Glyma.14G019300
Chr14	1388750	1388949	hyper	Gene	1384203	1396383	Glyma.14G019400
Chr14	1408800	1409099	hyper	Gene	1407205	1410506	Glyma.14G019900
Chr14	1808850	1809199	hyper	Gene	1802636	1810623	Glyma.14G025200
Chr14	2205400	2205699	hyper	Gene	2204142	2206726	Glyma.14G030400
Chr14	3105850	3106099	hyper	Gene	3105695	3110747	Glyma.14G041200
Chr14	3687000	3687249	hyper	up_10000	3677641	3687641	Glyma.14G047900
Chr14	4351300	4351599	hyper	Gene	4348670	4354711	Glyma.14G054500
Chr14	4351850	4352199	hyper	Gene	4348670	4354711	Glyma.14G054500
Chr14	4729300	4729649	hyper	up_10000	4720413	4730413	Glyma.14G058600
Chr14	4952250	4952449	hyper	up_10000	4944181	4954181	Glyma.14G061200
Chr14	5234700	5234949	hyper	down_10000	5226070	5236070	Glyma.14G064200
Chr14	5381550	5381899	hyper	up_10000	5373337	5383337	Glyma.14G065500
Chr14	6293650	6293999	hyper	up_10000	6286789	6296789	Glyma.14G075100
Chr14	6438450	6438699	hyper	Gene	6433542	6440515	Glyma.14G076700
Chr14	6680150	6680349	hyper	up_10000	6674072	6684072	Glyma.14G078700
Chr14	6880850	6881249	hyper	up_10000	6875215	6885215	Glyma.14G079900
Chr14	6953100	6953449	hyper	up_10000	6948338	6958338	Glyma.14G080400
Chr14	7695500	7695799	hyper	intergenic
Chr14	7696150	7696449	hyper	intergenic
Chr14	8132500	8132849	hyper	down_10000	8131357	8141357	Glyma.14G089300
Chr14	8132950	8133149	hyper	down_10000	8131357	8141357	Glyma.14G089300
Chr14	8399250	8399449	hyper	up_10000	8392389	8402389	Glyma.14G091200
Chr14	8418000	8418349	hyper	intergenic
Chr14	8826650	8826999	hyper	Gene	8824846	8827258	Glyma.14G094900
Chr14	8827100	8827449	hyper	Gene	8824846	8827258	Glyma.14G094900
Chr14	8827550	8828249	hyper	up_10000	8827258	8837258	Glyma.14G094900
Chr14	10042200	10042499	hyper	up_10000	10036353	10046353	Glyma.14G101500
Chr14	11474850	11475199	hyper	intergenic
Chr14	14257300	14257499	hyper	intergenic
Chr14	16137250	16137449	hyper	up_10000	16130054	16140054	Glyma.14G118600
Chr14	16415000	16415399	hyper	intergenic
Chr14	16426500	16426699	hyper	intergenic
Chr14	18872050	18872299	hyper	up_10000	18864769	18874769	Glyma.14G124000
Chr14	20223500	20224449	hyper	Gene	20213841	20228347	Glyma.14G126500
Chr14	21313800	21313999	hyper	down_10000	21311273	21321273	Glyma.14G128300
Chr14	25619200	25619449	hyper	intergenic
Chr14	26893250	26893549	hyper	down_10000	26889515	26899515	Glyma.14G139600
Chr14	26893700	26893899	hyper	down_10000	26889515	26899515	Glyma.14G139600
Chr14	28943800	28943999	hyper	intergenic
Chr14	31450200	31450499	hyper	up_10000	31447409	31457409	Glyma.14G147500
Chr14	31890550	31890749	hyper	Gene	31890157	31892518	Glyma.14G148200
Chr14	32081200	32081549	hyper	Gene	32080867	32100583	Glyma.14G148700
Chr14	32101450	32101849	hyper	down_10000	32100583	32110583	Glyma.14G148700
Chr14	32541600	32541799	hyper	up_10000	32538014	32548014	Glyma.14G150600
Chr14	33154450	33154799	hyper	down_10000	33150828	33160828	Glyma.14G152700
Chr14	33155450	33155699	hyper	down_10000	33150828	33160828	Glyma.14G152700
Chr14	33361850	33362099	hyper	Gene	33361424	33363633	Glyma.14G153400
Chr14	33490850	33491049	hyper	Gene	33489733	33490926	Glyma.14G153800
Chr14	33491600	33491999	hyper	up_10000	33487439	33497439	Glyma.14G153900
Chr14	33660550	33660849	hyper	intergenic
Chr14	37368050	37368349	hyper	down_10000	37359097	37369097	Glyma.14G160600
Chr14	37828850	37829099	hyper	Gene	37817721	37829150	Glyma.14G160900
Chr14	40720400	40720699	hyper	down_10000	40711164	40721164	Glyma.14G164900
Chr14	41627500	41627849	hyper	down_10000	41623720	41633720	Glyma.14G167700
Chr14	41628000	41628399	hyper	down_10000	41623720	41633720	Glyma.14G167700
Chr14	41875150	41875399	hyper	up_10000	41867319	41877319	Glyma.14G169000
Chr14	42117850	42118149	hyper	down_10000	42116681	42126681	Glyma.14G170200
Chr14	42427750	42427949	hyper	intergenic
Chr14	42761900	42762249	hyper	up_10000	42756407	42766407	Glyma.14G172900
Chr14	42832300	42832549	hyper	intergenic
Chr14	42952600	42952799	hyper	up_10000	42950863	42960863	Glyma.14G173900
Chr14	42952900	42953199	hyper	up_10000	42950863	42960863	Glyma.14G173900
Chr14	43741050	43741549	hyper	Gene	43740577	43742476	Glyma.14G177500
Chr14	43742050	43742399	hyper	Gene	43740577	43742476	Glyma.14G177500
Chr14	43755850	43756199	hyper	Gene	43753902	43756914	Glyma.14G177700
Chr14	43854800	43855149	hyper	intergenic
Chr14	43952950	43953199	hyper	intergenic
Chr14	44385100	44385549	hyper	up_10000	44381801	44391801	Glyma.14G181000
Chr14	44653100	44653299	hyper	down_10000	44652322	44662322	Glyma.14G182900
Chr14	44694250	44694499	hyper	Gene	44692179	44704087	Glyma.14G183400
Chr14	45582450	45582699	hyper	up_10000	45574890	45584890	Glyma.14G190900
Chr14	45601650	45601949	hyper	Gene	45598008	45603255	Glyma.14G191300
Chr14	45895650	45895899	hyper	down_10000	45890019	45900019	Glyma.14G193900
Chr14	45897200	45897399	hyper	down_10000	45890019	45900019	Glyma.14G193900
Chr14	47585250	47585549	hyper	Gene	47585356	47585604	Glyma.14G210800
Chr14	47915200	47915449	hyper	Gene	47913234	47925454	Glyma.14G214400
Chr14	48473350	48474049	hyper	down_10000	48464400	48474400	Glyma.14G219600
Chr14	48899150	48899449	hyper	Gene	48892728	48908757	Glyma.14G223700
Chr15	11550	11849	hyper	Gene	9840	19387	Glyma.15G000200
Chr15	1162800	1163049	hyper	Gene	1162487	1163969	Glyma.15G014500
Chr15	1462250	1462449	hyper	up_10000	1458479	1468479	Glyma.15G019200
Chr15	2307600	2307999	hyper	up_10000	2302027	2312027	Glyma.15G028800
Chr15	3382450	3382699	hyper	Gene	3372833	3382848	Glyma.15G043200
Chr15	3631050	3631349	hyper	Gene	3630795	3632030	Glyma.15G045300
Chr15	4946500	4946749	hyper	up_10000	4937661	4947661	Glyma.15G065000
Chr15	5194350	5194699	hyper	up_10000	5190760	5200760	Glyma.15G068100
Chr15	5368700	5368899	hyper	up_10000	5365186	5375186	Glyma.15G070200
Chr15	5438350	5438549	hyper	Gene	5437415	5439585	Glyma.15G070900
Chr15	7433650	7433999	hyper	Gene	7430250	7433816	Glyma.15G095200
Chr15	8351600	8351899	hyper	Gene	8351545	8354672	Glyma.15G106400
Chr15	8925850	8926149	hyper	Gene	8922141	8926889	Glyma.15G113400
Chr15	9063600	9063899	hyper	up_10000	9056711	9066711	Glyma.15G115100
Chr15	9076850	9077149	hyper	Gene	9076848	9077830	Glyma.15G115300
Chr15	9601650	9601999	hyper	up_10000	9592794	9602794	Glyma.15G121500
Chr15	9664800	9664999	hyper	up_10000	9657835	9667835	Glyma.15G122100
Chr15	10017300	10017599	hyper	down_10000	10015082	10025082	Glyma.15G126400
Chr15	10377100	10377299	hyper	up_10000	10369512	10379512	Glyma.15G129500
Chr15	10805000	10805249	hyper	Gene	10803856	10817438	Glyma.15G134500
Chr15	11013600	11013949	hyper	Gene	11013168	11021140	Glyma.15G136300
Chr15	11641800	11641999	hyper	up_10000	11639470	11649470	Glyma.15G142400
Chr15	11788400	11788599	hyper	up_10000	11780380	11790380	Glyma.15G143600
Chr15	11839000	11839349	hyper	up_10000	11833111	11843111	Glyma.15G144000
Chr15	12069850	12070149	hyper	down_10000	12061941	12071941	Glyma.15G146700
Chr15	12083650	12083999	hyper	up_10000	12079129	12089129	Glyma.15G146800
Chr15	12087650	12088049	hyper	up_10000	12079129	12089129	Glyma.15G146800
Chr15	12139200	12139499	hyper	Gene	12132569	12139383	Glyma.15G147100
Chr15	12506750	12507099	hyper	Gene	12497113	12508050	Glyma.15G151000
Chr15	13533200	13533549	hyper	up_10000	13525059	13535059	Glyma.15G159800
Chr15	14885150	14885599	hyper	Gene	14882782	14887339	Glyma.15G167800
Chr15	14885700	14886049	hyper	Gene	14882782	14887339	Glyma.15G167800
Chr15	15150800	15151199	hyper	intergenic
Chr15	15316000	15316199	hyper	up_10000	15313409	15323409	Glyma.15G170200
Chr15	15837100	15837549	hyper	intergenic
Chr15	16556500	16556699	hyper	Gene	16554367	16556826	Glyma.15G175600
Chr15	16917550	16917849	hyper	up_10000	16910585	16920585	Glyma.15G177900
Chr15	17083650	17084199	hyper	up_10000	17074729	17084729	Glyma.15G178700
Chr15	17086000	17086399	hyper	intergenic
Chr15	17431350	17431699	hyper	Gene	17428707	17433487	Glyma.15G180800
Chr15	17462000	17462349	hyper	down_10000	17454061	17464061	Glyma.15G180900
Chr15	17490400	17490799	hyper	up_10000	17487578	17497578	Glyma.15G181000
Chr15	17745400	17745699	hyper	up_10000	17739966	17749966	Glyma.15G181900
Chr15	18434050	18434249	hyper	intergenic
Chr15	18535400	18535599	hyper	intergenic
Chr15	18536000	18536549	hyper	up_10000	18535919	18545919	Glyma.15G184800
Chr15	19286200	19286549	hyper	up_10000	19280058	19290058	Glyma.15G186700
Chr15	19655650	19655849	hyper	down_10000	19650065	19660065	Glyma.15G188200
Chr15	19748250	19748949	hyper	up_10000	19746905	19756905	Glyma.15G188700
Chr15	19750200	19750399	hyper	up_10000	19746905	19756905	Glyma.15G188700
Chr15	20427150	20427399	hyper	intergenic
Chr15	20973750	20974049	hyper	Gene	20964449	20974340	Glyma.15G192400
Chr15	21999750	21999949	hyper	intergenic
Chr15	22000050	22000899	hyper	intergenic
Chr15	22330100	22330349	hyper	Gene	22328239	22330404	Glyma.15G195400
Chr15	22330600	22330799	hyper	up_10000	22330404	22340404	Glyma.15G195400
Chr15	22761700	22761899	hyper	Gene	22760601	22767239	Glyma.15G196800
Chr15	23036200	23036549	hyper	down_10000	23028008	23038008	Glyma.15G197400
Chr15	23036650	23037399	hyper	down_10000	23028008	23038008	Glyma.15G197400
Chr15	24347150	24347349	hyper	Gene	24343773	24347816	Glyma.15G200200
Chr15	26512900	26513149	hyper	Gene	26508790	26523227	Glyma.15G204000
Chr15	30166400	30166849	hyper	intergenic
Chr15	32927950	32928199	hyper	intergenic
Chr15	34074950	34075149	hyper	Gene	34069137	34078469	Glyma.15G213600
Chr15	34097450	34097699	hyper	down_10000	34088941	34098941	Glyma.15G213700
Chr15	36479100	36479449	hyper	Gene	36479108	36480252	Glyma.15G217700
Chr15	37065400	37065599	hyper	up_10000	37064628	37074628	Glyma.15G218200
Chr15	39952000	39952349	hyper	Gene	39951868	39954192	Glyma.15G221300
Chr15	40749000	40749249	hyper	intergenic
Chr15	41222650	41222999	hyper	down_10000	41221761	41231761	Glyma.15G224900
Chr15	41522050	41522299	hyper	down_10000	41515953	41525953	Glyma.15G225900
Chr15	42162450	42162749	hyper	Gene	42161836	42165579	Glyma.15G228000
Chr15	42578900	42579099	hyper	up_10000	42577951	42587951	Glyma.15G228400
Chr15	42701350	42701549	hyper	Gene	42700503	42701516	Glyma.15G228700
Chr15	43685900	43686099	hyper	up_10000	43682926	43692926	Glyma.15G232300
Chr15	43801400	43801649	hyper	up_10000	43801121	43811121	Glyma.15G233100
Chr15	44269050	44269249	hyper	up_10000	44265770	44275770	Glyma.15G235000
Chr15	44968600	44968949	hyper	up_10000	44965982	44975982	Glyma.15G238700
Chr15	45038750	45038949	hyper	down_10000	45033172	45043172	Glyma.15G239400
Chr15	45039300	45039649	hyper	down_10000	45033172	45043172	Glyma.15G239400
Chr15	46529500	46529699	hyper	up_10000	46528296	46538296	Glyma.15G244100
Chr15	48521700	48521949	hyper	Gene	48521720	48528300	Glyma.15G255900
Chr15	48586150	48586449	hyper	Gene	48585830	48587682	Glyma.15G256500
Chr15	48777750	48778049	hyper	Gene	48777878	48788726	Glyma.15G257800
Chr15	49788150	49788499	hyper	intergenic
Chr15	50195000	50195199	hyper	up_10000	50189635	50199635	Glyma.15G266400
Chr15	50633600	50633899	hyper	up_10000	50627589	50637589	Glyma.15G269400
Chr15	50717050	50717299	hyper	Gene	50713922	50718436	Glyma.15G269900
Chr15	50799600	50800099	hyper	down_10000	50790407	50800407	Glyma.15G270800
Chr15	50939500	50939849	hyper	up_10000	50933550	50943550	Glyma.15G272000
Chr15	50952800	50953099	hyper	Gene	50951794	50953900	Glyma.15G272200
Chr15	51178650	51178999	hyper	up_10000	51170334	51180334	Glyma.15G274000
Chr16	840750	841399	hyper	up_10000	833148	843148	Glyma.16G009400
Chr16	1606700	1606899	hyper	Gene	1601748	1607341	Glyma.16G018000
Chr16	2976800	2976999	hyper	Gene	2964569	2985013	Glyma.16G031600
Chr16	3490800	3491099	hyper	Gene	3490887	3497439	Glyma.16G036800
Chr16	4144300	4144799	hyper	up_10000	4137742	4147742	Glyma.16G044100
Chr16	4817850	4818149	hyper	Gene	4817240	4821114	Glyma.16G050300
Chr16	5231500	5231849	hyper	Gene	5230815	5235074	Glyma.16G053800
Chr16	5717450	5717649	hyper	Gene	5711599	5717673	Glyma.16G058300
Chr16	5806200	5806499	hyper	Gene	5806115	5808062	Glyma.16G059400
Chr16	5948000	5948199	hyper	Gene	5947493	5948322	Glyma.16G060600
Chr16	6014600	6014799	hyper	Gene	6011109	6019099	Glyma.16G061600
Chr16	6176800	6177149	hyper	up_10000	6169781	6179781	Glyma.16G062800
Chr16	6806550	6806949	hyper	up_10000	6799801	6809801	Glyma.16G068600
Chr16	7016400	7016649	hyper	up_10000	7008258	7018258	Glyma.16G070200
Chr16	7053450	7053749	hyper	down_10000	7051980	7061980	Glyma.16G070800
Chr16	7460800	7461049	hyper	up_10000	7455834	7465834	Glyma.16G074200
Chr16	7588700	7588999	hyper	up_10000	7585112	7595112	Glyma.16G075300
Chr16	7852100	7852399	hyper	up_10000	7848466	7858466	Glyma.16G076800
Chr16	7948200	7948849	hyper	up_10000	7939438	7949438	Glyma.16G077400
Chr16	8941200	8941599	hyper	intergenic
Chr16	9397850	9398199	hyper	down_10000	9390009	9400009	Glyma.16G083100
Chr16	9398400	9398749	hyper	down_10000	9390009	9400009	Glyma.16G083100
Chr16	9442950	9443249	hyper	Gene	9440570	9461607	Glyma.16G083200
Chr16	9695300	9695599	hyper	Gene	9695447	9700533	Glyma.16G084000
Chr16	9966850	9967249	hyper	up_10000	9958438	9968438	Glyma.16G084800
Chr16	10359900	10360499	hyper	up_10000	10359336	10369336	Glyma.16G085900
Chr16	10471900	10472549	hyper	intergenic
Chr16	10531300	10531599	hyper	down_10000	10526470	10536470	Glyma.16G086600
Chr16	11348650	11348999	hyper	down_10000	11345141	11355141	Glyma.16G088900
Chr16	11490800	11491149	hyper	up_10000	11489037	11499037	Glyma.16G089200
Chr16	13035250	13035549	hyper	up_10000	13031101	13041101	Glyma.16G090400
Chr16	13961900	13962249	hyper	up_10000	13961398	13971398	Glyma.16G091000
Chr16	14574200	14574549	hyper	intergenic
Chr16	14828100	14828349	hyper	Gene	14827786	14831825	Glyma.16G092900
Chr16	16341850	16342099	hyper	intergenic
Chr16	16896750	16897049	hyper	Gene	16891012	16896814	Glyma.16G095100
Chr16	17343550	17343799	hyper	intergenic
Chr16	17722650	17722999	hyper	down_10000	17720668	17730668	Glyma.16G096000
Chr16	18668650	18668899	hyper	down_10000	18666259	18676259	Glyma.16G096700
Chr16	19096400	19096699	hyper	up_10000	19096176	19106176	Glyma.16G099200
Chr16	20259800	20259999	hyper	intergenic
Chr16	21170050	21170349	hyper	intergenic
Chr16	21574000	21574249	hyper	down_10000	21564800	21574800	Glyma.16G106500
Chr16	21701250	21701499	hyper	up_10000	21691908	21701908	Glyma.16G107000
Chr16	21947300	21947549	hyper	down_10000	21941535	21951535	Glyma.16G107800
Chr16	23644600	23644799	hyper	up_10000	23635190	23645190	Glyma.16G109600
Chr16	23645000	23645299	hyper	Gene	23645190	23645819	Glyma.16G109600
Chr16	23645600	23645849	hyper	Gene	23645190	23645819	Glyma.16G109600
Chr16	23646150	23646349	hyper	down_10000	23645819	23655819	Glyma.16G109600
Chr16	23832100	23832299	hyper	down_10000	23823010	23833010	Glyma.16G110000
Chr16	23838750	23839049	hyper	intergenic
Chr16	24642800	24642999	hyper	Gene	24637504	24643500	Glyma.16G111600
Chr16	24643750	24644099	hyper	up_10000	24643500	24653500	Glyma.16G111600
Chr16	24688950	24689249	hyper	intergenic
Chr16	24956950	24957449	hyper	up_10000	24951632	24961632	Glyma.16G112300
Chr16	25065050	25065349	hyper	Gene	25064625	25072914	Glyma.16G112900
Chr16	25127950	25128149	hyper	Gene	25127860	25129825	Glyma.16G113200
Chr16	25292250	25292499	hyper	intergenic
Chr16	25482900	25483149	hyper	Gene	25456379	25485759	Glyma.16G114900
Chr16	25784450	25784649	hyper	down_10000	25784325	25794325	Glyma.16G115900
Chr16	26398950	26399199	hyper	intergenic
Chr16	26401500	26401799	hyper	intergenic
Chr16	27173950	27174249	hyper	up_10000	27166269	27176269	Glyma.16G122700
Chr16	27357100	27357499	hyper	up_10000	27348173	27358173	Glyma.16G124100
Chr16	27382300	27382649	hyper	down_10000	27382018	27392018	Glyma.16G124300
Chr16	27732500	27732799	hyper	down_10000	27730055	27740055	Glyma.16G126100
Chr16	27893400	27893999	hyper	up_10000	27886854	27896854	Glyma.16G127200
Chr16	27994350	27994699	hyper	up_10000	27994128	28004128	Glyma.16G127900
Chr16	27998600	27998949	hyper	up_10000	27994128	28004128	Glyma.16G127900
Chr16	28080450	28080749	hyper	up_10000	28080215	28090215	Glyma.16G128700
Chr16	28082650	28082849	hyper	up_10000	28080215	28090215	Glyma.16G128700
Chr16	28087250	28087599	hyper	up_10000	28080215	28090215	Glyma.16G128700
Chr16	28329850	28330099	hyper	down_10000	28324174	28334174	Glyma.16G130100
Chr16	29261850	29262149	hyper	Gene	29255829	29266445	Glyma.16G135200
Chr16	29296500	29296699	hyper	Gene	29295520	29300873	Glyma.16G135500
Chr16	29298950	29299249	hyper	Gene	29295520	29300873	Glyma.16G135500
Chr16	29337000	29337499	hyper	Gene	29334080	29339313	Glyma.16G136000
Chr16	29347850	29348149	hyper	Gene	29344638	29348857	Glyma.16G136200
Chr16	29358800	29359049	hyper	Gene	29357636	29358998	Glyma.16G136500
Chr16	29398400	29398749	hyper	Gene	29395635	29401564	Glyma.16G136900
Chr16	29427950	29428199	hyper	Gene	29425625	29428912	Glyma.16G137200
Chr16	29438750	29438949	hyper	Gene	29435910	29441170	Glyma.16G137300
Chr16	29753850	29754299	hyper	down_10000	29748574	29758574	Glyma.16G140200
Chr16	29820050	29820299	hyper	Gene	29820235	29821506	Glyma.16G140400
Chr16	29933750	29934049	hyper	up_10000	29927044	29937044	Glyma.16G141300
Chr16	30049500	30049699	hyper	Gene	30045141	30049963	Glyma.16G142100
Chr16	30055700	30056049	hyper	down_10000	30049963	30059963	Glyma.16G142100
Chr16	30352350	30352549	hyper	intergenic
Chr16	30505750	30506099	hyper	Gene	30501031	30506501	Glyma.16G144600
Chr16	30554150	30554499	hyper	up_10000	30551565	30561565	Glyma.16G145000
Chr16	30617400	30617649	hyper	up_10000	30614348	30624348	Glyma.16G145400
Chr16	30706000	30706349	hyper	Gene	30705620	30706439	Glyma.16G146200
Chr16	32049450	32049749	hyper	up_10000	32045008	32055008	Glyma.16G161100
Chr16	32350600	32351099	hyper	up_10000	32348400	32358400	Glyma.16G164600
Chr16	32713050	32713499	hyper	down_10000	32710495	32720495	Glyma.16G167500
Chr16	33293700	33293999	hyper	Gene	33293909	33298200	Glyma.16G172300
Chr16	33733850	33734149	hyper	Gene	33732712	33735090	Glyma.16G176000
Chr16	34045950	34046349	hyper	up_10000	34040157	34050157	Glyma.16G179900
Chr16	35887850	35888249	hyper	up_10000	35884209	35894209	Glyma.16G197600
Chr16	36787050	36787299	hyper	Gene	36786114	36787686	Glyma.16G208300
Chr16	36967600	36967899	hyper	up_10000	36958641	36968641	Glyma.16G210600
Chr17	14650	15399	hyper	up_10000	7407	17407	Glyma.17G000300
Chr17	43750	44199	hyper	up_10000	42667	52667	Glyma.17G000500
Chr17	83300	83599	hyper	Gene	82318	87422	Glyma.17G000800
Chr17	102000	102249	hyper	Gene	94725	156413	Glyma.17G001100
Chr17	473600	473799	hyper	Gene	472591	474012	Glyma.17G004900
Chr17	743750	744049	hyper	up_10000	737848	747848	Glyma.17G009000
Chr17	1399800	1400099	hyper	up_10000	1391810	1401810	Glyma.17G018700
Chr17	1766500	1766699	hyper	Gene	1761218	1767071	Glyma.17G024200
Chr17	2038150	2038349	hyper	up_10000	2033001	2043001	Glyma.17G027500
Chr17	2038700	2038899	hyper	up_10000	2033001	2043001	Glyma.17G027500
Chr17	4045800	4046099	hyper	Gene	4039655	4046333	Glyma.17G053100
Chr17	4815500	4816099	hyper	Gene	4812930	4816734	Glyma.17G062600
Chr17	6009700	6009999	hyper	up_10000	6005863	6015863	Glyma.17G076800
Chr17	6100150	6100499	hyper	up_10000	6099731	6109731	Glyma.17G078100
Chr17	6534900	6535199	hyper	Gene	6533285	6537920	Glyma.17G084700
Chr17	6637050	6637249	hyper	Gene	6636947	6640739	Glyma.17G086100
Chr17	7036700	7036949	hyper	up_10000	7034934	7044934	Glyma.17G090200
Chr17	7314900	7315249	hyper	up_10000	7309668	7319668	Glyma.17G093600
Chr17	8219650	8219949	hyper	up_10000	8218422	8228422	Glyma.17G104400
Chr17	8866100	8866299	hyper	Gene	8864215	8866962	Glyma.17G112400
Chr17	8991200	8991399	hyper	Gene	8989211	8991547	Glyma.17G113600
Chr17	9990200	9990549	hyper	up_10000	9983249	9993249	Glyma.17G125300
Chr17	11043300	11043549	hyper	Gene	11039928	11043330	Glyma.17G136700
Chr17	11506350	11506549	hyper	up_10000	11499413	11509413	Glyma.17G141600
Chr17	11635500	11635799	hyper	Gene	11635263	11637805	Glyma.17G143200
Chr17	12831600	12831949	hyper	Gene	12828582	12832514	Glyma.17G153200
Chr17	12832050	12832399	hyper	Gene	12828582	12832514	Glyma.17G153200
Chr17	12832600	12832849	hyper	up_10000	12832514	12842514	Glyma.17G153200
Chr17	12945150	12945499	hyper	intergenic
Chr17	13197400	13197999	hyper	intergenic
Chr17	13374350	13374599	hyper	Gene	13373365	13376630	Glyma.17G157100
Chr17	13410850	13411099	hyper	up_10000	13407800	13417800	Glyma.17G157300
Chr17	13483600	13483849	hyper	up_10000	13478088	13488088	Glyma.17G157600
Chr17	14490250	14490549	hyper	intergenic
Chr17	14807650	14807899	hyper	up_10000	14806491	14816491	Glyma.17G164700
Chr17	15469700	15469899	hyper	down_10000	15467458	15477458	Glyma.17G167600
Chr17	15728700	15728999	hyper	up_10000	15724593	15734593	Glyma.17G169400
Chr17	16098100	16098349	hyper	up_10000	16091997	16101997	Glyma.17G170700
Chr17	16098900	16099449	hyper	up_10000	16091997	16101997	Glyma.17G170700
Chr17	16255000	16255249	hyper	intergenic
Chr17	20320750	20321099	hyper	intergenic
Chr17	21890950	21891249	hyper	up_10000	21883574	21893574	Glyma.17G181800
Chr17	22566150	22566399	hyper	intergenic
Chr17	23780550	23780799	hyper	intergenic
Chr17	27654600	27654799	hyper	intergenic
Chr17	30491050	30491699	hyper	Gene	30490573	30494474	Glyma.17G196100
Chr17	31264150	31264599	hyper	intergenic
Chr17	31731850	31732049	hyper	Gene	31731965	31738073	Glyma.17G199600
Chr17	32469300	32469599	hyper	intergenic
Chr17	33582250	33582499	hyper	Gene	33582328	33583013	Glyma.17G206000
Chr17	33723250	33723449	hyper	down_10000	33720503	33730503	Glyma.17G206300
Chr17	35038950	35039199	hyper	intergenic
Chr17	35283350	35284149	hyper	up_10000	35278854	35288854	Glyma.17G212900
Chr17	35716400	35716699	hyper	intergenic
Chr17	35746900	35747249	hyper	up_10000	35738248	35748248	Glyma.17G213500
Chr17	36540000	36540249	hyper	Gene	36539669	36540058	Glyma.17G216900
Chr17	37676600	37676899	hyper	up_10000	37667376	37677376	Glyma.17G223500
Chr17	38002400	38002749	hyper	Gene	38002427	38010272	Glyma.17G225800
Chr17	38089700	38089999	hyper	Gene	38075702	38090606	Glyma.17G226400
Chr17	39198800	39199149	hyper	up_10000	39193597	39203597	Glyma.17G236800
Chr17	40280200	40280449	hyper	Gene	40277340	40280463	Glyma.17G247300
Chr17	40566600	40566899	hyper	up_10000	40564000	40574000	Glyma.17G250800
Chr17	41213500	41213799	hyper	Gene	41212455	41213531	Glyma.17G258100
Chr17	41606600	41606999	hyper	Gene	41606725	41609340	Glyma.17G262700
Chr18	181200	181449	hyper	Gene	181021	182369	Glyma.18G002200
Chr18	976300	976649	hyper	down_10000	967800	977800	Glyma.18G013700
Chr18	1635850	1636299	hyper	up_10000	1631008	1641008	Glyma.18G022500
Chr18	1640100	1640349	hyper	up_10000	1639590	1649590	Glyma.18G022400
Chr18	1645800	1646149	hyper	up_10000	1639590	1649590	Glyma.18G022400
Chr18	1651050	1651599	hyper	Gene	1651215	1653524	Glyma.18G022700
Chr18	1654650	1654899	hyper	down_10000	1645711	1655711	Glyma.18G022500
Chr18	1656000	1656399	hyper	down_10000	1649169	1659169	Glyma.18G022600
Chr18	1657250	1657599	hyper	up_10000	1656281	1666281	Glyma.18G022800
Chr18	1657850	1658199	hyper	up_10000	1656281	1666281	Glyma.18G022800
Chr18	1658450	1658699	hyper	up_10000	1656281	1666281	Glyma.18G022800
Chr18	1659350	1659899	hyper	up_10000	1656281	1666281	Glyma.18G022800
Chr18	1662800	1663099	hyper	up_10000	1656281	1666281	Glyma.18G022800
Chr18	1943900	1944099	hyper	Gene	1932330	1944829	Glyma.18G026000
Chr18	1944450	1944699	hyper	Gene	1932330	1944829	Glyma.18G026000
Chr18	2019250	2019449	hyper	Gene	2019095	2021196	Glyma.18G026800
Chr18	2020150	2020399	hyper	Gene	2019095	2021196	Glyma.18G026800
Chr18	2452400	2452649	hyper	down_10000	2443625	2453625	Glyma.18G031700
Chr18	2664150	2664499	hyper	up_10000	2659186	2669186	Glyma.18G034400
Chr18	2772800	2773149	hyper	Gene	2772111	2779308	Glyma.18G035700
Chr18	3728450	3728749	hyper	up_10000	3727012	3737012	Glyma.18G043600
Chr18	4336250	4336599	hyper	up_10000	4332841	4342841	Glyma.18G050300
Chr18	4429600	4429899	hyper	Gene	4429659	4431301	Glyma.18G051200
Chr18	4541350	4541599	hyper	up_10000	4536048	4546048	Glyma.18G052500
Chr18	4575550	4575849	hyper	up_10000	4568069	4578069	Glyma.18G052700
Chr18	5458400	5458699	hyper	Gene	5457321	5469620	Glyma.18G060600
Chr18	5473500	5473749	hyper	Gene	5471610	5474303	Glyma.18G060700
Chr18	5735050	5735299	hyper	Gene	5730464	5735235	Glyma.18G062600
Chr18	5887600	5887949	hyper	up_10000	5883632	5893632	Glyma.18G064700
Chr18	5995050	5995649	hyper	down_10000	5994548	6004548	Glyma.18G065600
Chr18	6676150	6676399	hyper	up_10000	6671661	6681661	Glyma.18G071100
Chr18	6760800	6761299	hyper	down_10000	6755783	6765783	Glyma.18G071900
Chr18	6940800	6941149	hyper	intergenic
Chr18	7153600	7153849	hyper	Gene	7153588	7156931	Glyma.18G075400
Chr18	8000350	8000649	hyper	up_10000	8000219	8010219	Glyma.18G082200
Chr18	8992750	8992949	hyper	Gene	8991445	9001857	Glyma.18G090600
Chr18	8997000	8997249	hyper	Gene	8991445	9001857	Glyma.18G090600
Chr18	9270550	9270899	hyper	up_10000	9267008	9277008	Glyma.18G092200
Chr18	9411650	9411949	hyper	up_10000	9402500	9412500	Glyma.18G093300
Chr18	9530200	9530399	hyper	up_10000	9525673	9535673	Glyma.18G093800
Chr18	9687100	9687349	hyper	Gene	9684424	9689482	Glyma.18G094800
Chr18	10033600	10033899	hyper	down_10000	10027766	10037766	Glyma.18G097200
Chr18	10184100	10184299	hyper	up_10000	10180241	10190241	Glyma.18G098000
Chr18	10283550	10283749	hyper	up_10000	10279151	10289151	Glyma.18G098600
Chr18	10535700	10535999	hyper	down_10000	10534676	10544676	Glyma.18G100300
Chr18	10562700	10563049	hyper	down_10000	10555536	10565536	Glyma.18G100400
Chr18	10563350	10563999	hyper	down_10000	10555536	10565536	Glyma.18G100400
Chr18	10620200	10620499	hyper	up_10000	10610688	10620688	Glyma.18G100500
Chr18	12129600	12129799	hyper	intergenic
Chr18	12218450	12218799	hyper	up_10000	12212011	12222011	Glyma.18G107800
Chr18	12570150	12570349	hyper	up_10000	12566818	12576818	Glyma.18G109100
Chr18	13307900	13308099	hyper	up_10000	13298532	13308532	Glyma.18G111900
Chr18	13760700	13760949	hyper	up_10000	13759141	13769141	Glyma.18G114100
Chr18	13881650	13882149	hyper	intergenic
Chr18	14776000	14776249	hyper	down_10000	14768459	14778459	Glyma.18G119400
Chr18	14821300	14821499	hyper	down_10000	14812118	14822118	Glyma.18G119500
Chr18	15202000	15202199	hyper	intergenic
Chr18	15364900	15365249	hyper	intergenic
Chr18	15365750	15366099	hyper	intergenic
Chr18	15373500	15373799	hyper	intergenic
Chr18	17153150	17153349	hyper	Gene	17153042	17171345	Glyma.18G127700
Chr18	22098350	22098949	hyper	intergenic
Chr18	22099050	22099349	hyper	intergenic
Chr18	22340650	22341199	hyper	intergenic
Chr18	22477800	22478099	hyper	Gene	22472622	22478278	Glyma.18G142700
Chr18	23584450	23584649	hyper	intergenic
Chr18	24362050	24362449	hyper	intergenic
Chr18	24363100	24363299	hyper	intergenic
Chr18	25230400	25230699	hyper	up_10000	25230133	25240133	Glyma.18G147700
Chr18	30091000	30091249	hyper	up_10000	30089497	30099497	Glyma.18G153400
Chr18	31092200	31092499	hyper	Gene	31086388	31094588	Glyma.18G154200
Chr18	34536850	34537199	hyper	intergenic
Chr18	35000650	35000899	hyper	Gene	34999754	35001087	Glyma.18G157100
Chr18	36175800	36176049	hyper	up_10000	36171888	36181888	Glyma.18G159500
Chr18	38120200	38120549	hyper	down_10000	38118852	38128852	Glyma.18G164100
Chr18	38120800	38121049	hyper	down_10000	38118852	38128852	Glyma.18G164100
Chr18	38415300	38415549	hyper	up_10000	38407732	38417732	Glyma.18G164900
Chr18	38510000	38510249	hyper	up_10000	38507508	38517508	Glyma.18G165300
Chr18	39659150	39659399	hyper	down_10000	39654842	39664842	Glyma.18G169600
Chr18	39986500	39986799	hyper	Gene	39984728	39987361	Glyma.18G170300
Chr18	39995900	39996199	hyper	down_10000	39987361	39997361	Glyma.18G170300
Chr18	42329500	42329849	hyper	up_10000	42327195	42337195	Glyma.18G177400
Chr18	43631400	43631599	hyper	intergenic
Chr18	44354000	44354249	hyper	down_10000	44351532	44361532	Glyma.18G184100
Chr18	44415600	44415999	hyper	down_10000	44407633	44417633	Glyma.18G184400
Chr18	45041150	45041499	hyper	intergenic
Chr18	45539850	45540099	hyper	up_10000	45533163	45543163	Glyma.18G188700
Chr18	45860900	45861099	hyper	intergenic
Chr18	46860200	46860499	hyper	Gene	46858462	46861415	Glyma.18G195000
Chr18	46939950	46940249	hyper	Gene	46928352	46940065	Glyma.18G195200
Chr18	47066250	47066599	hyper	down_10000	47060075	47070075	Glyma.18G195900
Chr18	47595900	47596249	hyper	Gene	47594340	47597395	Glyma.18G198200
Chr18	47862200	47862549	hyper	intergenic
Chr18	48159900	48160249	hyper	up_10000	48153734	48163734	Glyma.18G201600
Chr18	48160700	48160899	hyper	up_10000	48153734	48163734	Glyma.18G201600
Chr18	48276450	48276699	hyper	intergenic
Chr18	48431650	48431999	hyper	up_10000	48426318	48436318	Glyma.18G203100
Chr18	48601950	48602149	hyper	intergenic
Chr18	48886650	48886949	hyper	up_10000	48877707	48887707	Glyma.18G205100
Chr18	50811950	50812199	hyper	up_10000	50808873	50818873	Glyma.18G221000
Chr18	51371150	51371499	hyper	Gene	51369441	51374314	Glyma.18G225700
Chr18	51503500	51503749	hyper	Gene	51501034	51504351	Glyma.18G226400
Chr18	52171150	52171399	hyper	up_10000	52164621	52174621	Glyma.18G233100
Chr18	55592400	55592649	hyper	up_10000	55591278	55601278	Glyma.18G273100
Chr18	56558200	56558649	hyper	up_10000	56557078	56567078	Glyma.18G284900
Chr18	56874700	56875199	hyper	Gene	56874667	56877565	Glyma.18G289100
Chr18	56878700	56878999	hyper	up_10000	56873772	56883772	Glyma.18G289200
Chr18	57423200	57423499	hyper	Gene	57422306	57423754	Glyma.18G297100
Chr18	57998200	57998699	hyper	Gene	57998307	58011231	Glyma.18G302200
Chr19	558250	558499	hyper	Gene	554327	559536	Glyma.19G006000
Chr19	579200	579499	hyper	up_10000	572838	582838	Glyma.19G006100
Chr19	1434700	1434949	hyper	down_10000	1433345	1443345	Glyma.19G014900
Chr19	1461900	1462099	hyper	Gene	1461875	1462137	Glyma.19G015100
Chr19	1466000	1466299	hyper	up_10000	1465942	1475942	Glyma.19G015200
Chr19	1497450	1497749	hyper	down_10000	1490237	1500237	Glyma.19G015300
Chr19	2000100	2000299	hyper	up_10000	1993082	2003082	Glyma.19G019000
Chr19	2000650	2000949	hyper	up_10000	1993082	2003082	Glyma.19G019000
Chr19	2712500	2712849	hyper	down_10000	2708865	2718865	Glyma.19G023500
Chr19	2860300	2860499	hyper	intergenic
Chr19	3034450	3034749	hyper	intergenic
Chr19	3072750	3072999	hyper	Gene	3072850	3074583	Glyma.19G024800
Chr19	3347200	3347549	hyper	down_10000	3343744	3353744	Glyma.19G027000
Chr19	3390100	3390449	hyper	down_10000	3382784	3392784	Glyma.19G027200
Chr19	3594150	3594449	hyper	Gene	3593924	3598821	Glyma.19G029000
Chr19	3794150	3794449	hyper	Gene	3794404	3796426	Glyma.19G030700
Chr19	3883850	3884199	hyper	intergenic
Chr19	4025850	4026399	hyper	Gene	4025831	4026895	Glyma.19G031800
Chr19	4195950	4196249	hyper	down_10000	4186959	4196959	Glyma.19G032800
Chr19	4228850	4229149	hyper	down_10000	4228548	4238548	Glyma.19G032900
Chr19	4266950	4267299	hyper	up_10000	4260851	4270851	Glyma.19G033000
Chr19	4272450	4272799	hyper	Gene	4270496	4278256	Glyma.19G033100
Chr19	5636850	5637049	hyper	intergenic
Chr19	5651050	5651449	hyper	down_10000	5642025	5652025	Glyma.19G039400
Chr19	5652450	5652649	hyper	Gene	5652025	5657860	Glyma.19G039400
Chr19	5655850	5656049	hyper	Gene	5652025	5657860	Glyma.19G039400
Chr19	5678250	5678599	hyper	up_10000	5671475	5681475	Glyma.19G039600
Chr19	6181800	6182099	hyper	up_10000	6180442	6190442	Glyma.19G042400
Chr19	6216400	6216649	hyper	up_10000	6214311	6224311	Glyma.19G042600
Chr19	6312550	6312749	hyper	intergenic
Chr19	6313600	6313949	hyper	intergenic
Chr19	6533500	6533849	hyper	Gene	6526761	6534520	Glyma.19G044300
Chr19	6828450	6828699	hyper	intergenic
Chr19	7085800	7086149	hyper	intergenic
Chr19	7167800	7168149	hyper	down_10000	7167195	7177195	Glyma.19G046500
Chr19	7302950	7303299	hyper	Gene	7302271	7303631	Glyma.19G047000
Chr19	9202400	9202749	hyper	down_10000	9192975	9202975	Glyma.19G055000
Chr19	9206650	9207049	hyper	Gene	9202975	9207748	Glyma.19G055000
Chr19	9207650	9207849	hyper	Gene	9202975	9207748	Glyma.19G055000
Chr19	9304800	9305099	hyper	up_10000	9298491	9308491	Glyma.19G055300
Chr19	9586550	9586849	hyper	down_10000	9580002	9590002	Glyma.19G055900
Chr19	9625750	9626099	hyper	intergenic
Chr19	10402300	10402549	hyper	down_10000	10393335	10403335	Glyma.19G057000
Chr19	10446950	10447299	hyper	up_10000	10444970	10454970	Glyma.19G057100
Chr19	10942500	10942699	hyper	intergenic
Chr19	11369450	11369699	hyper	Gene	11368606	11369660	Glyma.19G058900
Chr19	12778750	12778949	hyper	Gene	12778567	12783702	Glyma.19G061400
Chr19	12783700	12784049	hyper	Gene	12778567	12783702	Glyma.19G061400
Chr19	17860300	17860599	hyper	intergenic
Chr19	20999750	21000049	hyper	intergenic
Chr19	22307650	22308299	hyper	intergenic
Chr19	23051200	23051399	hyper	Gene	23050476	23052365	Glyma.19G070300
Chr19	24064550	24064899	hyper	intergenic
Chr19	25386200	25386549	hyper	intergenic
Chr19	25662600	25662899	hyper	Gene	25660955	25663777	Glyma.19G072700
Chr19	25665650	25665999	hyper	up_10000	25663777	25673777	Glyma.19G072700
Chr19	25666100	25666349	hyper	up_10000	25663777	25673777	Glyma.19G072700
Chr19	26191850	26192049	hyper	Gene	26191061	26192340	Glyma.19G073100
Chr19	26194700	26194999	hyper	down_10000	26192340	26202340	Glyma.19G073100
Chr19	27126650	27126849	hyper	down_10000	27125069	27135069	Glyma.19G074700
Chr19	27923000	27923199	hyper	up_10000	27919517	27929517	Glyma.19G077600
Chr19	28394750	28394999	hyper	down_10000	28394624	28404624	Glyma.19G078900
Chr19	28952000	28952799	hyper	Gene	28951608	28952748	Glyma.19G079900
Chr19	29102800	29103149	hyper	Gene	29089692	29106432	Glyma.19G080700
Chr19	29663950	29664249	hyper	Gene	29663902	29667176	Glyma.19G081800
Chr19	29790150	29790699	hyper	up_10000	29786705	29796705	Glyma.19G082200
Chr19	29923650	29923849	hyper	up_10000	29913917	29923917	Glyma.19G082400
Chr19	30021650	30022449	hyper	Gene	30019127	30022324	Glyma.19G082800
Chr19	30377800	30378099	hyper	down_10000	30370203	30380203	Glyma.19G084600
Chr19	30378700	30379699	hyper	down_10000	30370203	30380203	Glyma.19G084600
Chr19	31217350	31217549	hyper	intergenic
Chr19	31232500	31232699	hyper	up_10000	31230804	31240804	Glyma.19G087700
Chr19	31401300	31401699	hyper	down_10000	31395668	31405668	Glyma.19G088200
Chr19	32101150	32101449	hyper	Gene	32100749	32101826	Glyma.19G090400
Chr19	32338600	32338899	hyper	down_10000	32329536	32339536	Glyma.19G090900
Chr19	32427600	32427949	hyper	Gene	32427171	32427905	Glyma.19G091700
Chr19	32776950	32777199	hyper	Gene	32776473	32777144	Glyma.19G092400
Chr19	32836100	32836449	hyper	intergenic
Chr19	33585850	33586349	hyper	Gene	33585196	33597686	Glyma.19G095000
Chr19	34218700	34218999	hyper	Gene	34218274	34220308	Glyma.19G097500
Chr19	34500450	34500749	hyper	up_10000	34496475	34506475	Glyma.19G098900
Chr19	34930850	34931099	hyper	intergenic
Chr19	35557650	35557849	hyper	intergenic
Chr19	35559600	35559799	hyper	up_10000	35558016	35568016	Glyma.19G105500
Chr19	36259950	36260249	hyper	up_10000	36255902	36265902	Glyma.19G109400
Chr19	37441300	37441549	hyper	down_10000	37438964	37448964	Glyma.19G117900
Chr19	37896700	37897349	hyper	down_10000	37894917	37904917	Glyma.19G121000
Chr19	37957150	37957349	hyper	up_10000	37952262	37962262	Glyma.19G121300
Chr19	38191350	38191549	hyper	down_10000	38182533	38192533	Glyma.19G124000
Chr19	38616800	38617099	hyper	up_10000	38616720	38626720	Glyma.19G127500
Chr19	39848200	39848549	hyper	Gene	39845946	39852453	Glyma.19G137200
Chr19	40490650	40490899	hyper	down_10000	40481825	40491825	Glyma.19G143700
Chr19	41566950	41567249	hyper	Gene	41566890	41567498	Glyma.19G155400
Chr19	42288200	42288649	hyper	up_10000	42286133	42296133	Glyma.19G162200
Chr19	43050750	43050949	hyper	Gene	43050652	43055928	Glyma.19G169800
Chr19	43056050	43056399	hyper	up_10000	43050155	43060155	Glyma.19G169700
Chr19	43744050	43744249	hyper	up_10000	43734374	43744374	Glyma.19G178300
Chr19	44107650	44108199	hyper	down_10000	44104404	44114404	Glyma.19G182200
Chr19	44448550	44449099	hyper	up_10000	44441482	44451482	Glyma.19G185900
Chr19	44983650	44983849	hyper	down_10000	44975820	44985820	Glyma.19G192400
Chr19	45416250	45416549	hyper	down_10000	45408287	45418287	Glyma.19G196900
Chr19	45723300	45723499	hyper	up_10000	45718185	45728185	Glyma.19G200400
Chr19	45878950	45879399	hyper	Gene	45877403	45880362	Glyma.19G201600
Chr19	46576900	46577149	hyper	Gene	46576476	46577698	Glyma.19G212000
Chr19	46929350	46929699	hyper	Gene	46928972	46930237	Glyma.19G216200
Chr19	46956700	46956949	hyper	Gene	46956668	46963955	Glyma.19G216600
Chr19	46957400	46957749	hyper	Gene	46956668	46963955	Glyma.19G216600
Chr19	47763300	47763599	hyper	Gene	47760247	47764888	Glyma.19G225800
Chr19	48258400	48258599	hyper	up_10000	48257445	48267445	Glyma.19G232400
Chr19	49052100	49052399	hyper	down_10000	49049597	49059597	Glyma.19G242800
Chr19	49601100	49601349	hyper	up_10000	49593306	49603306	Glyma.19G249900
Chr19	49801500	49801849	hyper	up_10000	49796153	49806153	Glyma.19G252600
Chr19	50296150	50296349	hyper	up_10000	50294885	50304885	Glyma.19G259200
Chr19	50317100	50317699	hyper	Gene	50313492	50317793	Glyma.19G259500
Chr19	50331150	50331449	hyper	Gene	50330586	50331745	Glyma.19G259700
Chr19	50537300	50537599	hyper	up_10000	50527868	50537868	Glyma.19G262600
Chr20	30900	31249	hyper	down_10000	21409	31409	Glyma.20G000300
Chr20	62450	62649	hyper	Gene	61902	71677	Glyma.20G000700
Chr20	192450	192799	hyper	up_10000	191443	201443	Glyma.20G001800
Chr20	454150	454349	hyper	Gene	452692	457443	Glyma.20G004600
Chr20	629000	629249	hyper	up_10000	621573	631573	Glyma.20G006400
Chr20	1005500	1005899	hyper	Gene	1004534	1009669	Glyma.20G012000
Chr20	1009400	1009649	hyper	Gene	1004534	1009669	Glyma.20G012000
Chr20	1016550	1016749	hyper	Gene	1010565	1017683	Glyma.20G012100
Chr20	1742000	1742349	hyper	up_10000	1740132	1750132	Glyma.20G017700
Chr20	3098050	3098249	hyper	down_10000	3094320	3104320	Glyma.20G027400
Chr20	3098400	3098649	hyper	down_10000	3094320	3104320	Glyma.20G027400
Chr20	4641650	4641949	hyper	up_10000	4635406	4645406	Glyma.20G033900
Chr20	5765000	5765199	hyper	intergenic
Chr20	5928350	5928599	hyper	down_10000	5926931	5936931	Glyma.20G038100
Chr20	6295300	6295699	hyper	down_10000	6293943	6303943	Glyma.20G039200
Chr20	6356500	6356849	hyper	down_10000	6355147	6365147	Glyma.20G039300
Chr20	6424550	6424799	hyper	Gene	6424264	6425299	Glyma.20G039500
Chr20	6425950	6426149	hyper	down_10000	6425299	6435299	Glyma.20G039500
Chr20	6427100	6427399	hyper	down_10000	6425299	6435299	Glyma.20G039500
Chr20	7302900	7303149	hyper	up_10000	7300321	7310321	Glyma.20G041500
Chr20	7903400	7903949	hyper	Gene	7902915	7918077	Glyma.20G043400
Chr20	9259200	9259549	hyper	intergenic
Chr20	11981150	11981349	hyper	down_10000	11973566	11983566	Glyma.20G053000
Chr20	11983400	11983599	hyper	Gene	11983566	11990328	Glyma.20G053000
Chr20	11985300	11985599	hyper	Gene	11983566	11990328	Glyma.20G053000
Chr20	12306100	12306449	hyper	down_10000	12302885	12312885	Glyma.20G053600
Chr20	12388650	12389049	hyper	down_10000	12386462	12396462	Glyma.20G053900
Chr20	12953150	12953549	hyper	Gene	12951935	12953326	Glyma.20G055300
Chr20	12954600	12954949	hyper	down_10000	12953326	12963326	Glyma.20G055300
Chr20	13726350	13726699	hyper	Gene	13721322	13726650	Glyma.20G055900
Chr20	13737050	13737399	hyper	up_10000	13737007	13747007	Glyma.20G056100
Chr20	13737600	13737849	hyper	up_10000	13737007	13747007	Glyma.20G056100
Chr20	16719200	16719449	hyper	up_10000	16714289	16724289	Glyma.20G057500
Chr20	18068300	18068749	hyper	Gene	18063874	18068733	Glyma.20G059500
Chr20	19117150	19117399	hyper	intergenic
Chr20	19417600	19417799	hyper	intergenic
Chr20	22396000	22396349	hyper	up_10000	22388737	22398737	Glyma.20G064800
Chr20	22702750	22702949	hyper	intergenic
Chr20	22703750	22704199	hyper	intergenic
Chr20	23210300	23210499	hyper	intergenic
Chr20	23298300	23298549	hyper	down_10000	23291235	23301235	Glyma.20G065900
Chr20	23522250	23522449	hyper	down_10000	23521583	23531583	Glyma.20G066200
Chr20	23536900	23537449	hyper	Gene	23537156	23539424	Glyma.20G066400
Chr20	24403500	24403699	hyper	intergenic
Chr20	25765350	25765749	hyper	up_10000	25762441	25772441	Glyma.20G073000
Chr20	27676450	27676849	hyper	Gene	27672776	27676761	Glyma.20G076400
Chr20	27687500	27687749	hyper	intergenic
Chr20	28346300	28346599	hyper	intergenic
Chr20	28346700	28347049	hyper	intergenic
Chr20	29588900	29589249	hyper	up_10000	29582382	29592382	Glyma.20G079500
Chr20	29589500	29589849	hyper	up_10000	29582382	29592382	Glyma.20G079500
Chr20	29620400	29620649	hyper	Gene	29608038	29627190	Glyma.20G079600
Chr20	30137550	30137849	hyper	down_10000	30129839	30139839	Glyma.20G080600
Chr20	30643850	30644149	hyper	intergenic
Chr20	30647350	30647599	hyper	intergenic
Chr20	30822300	30822599	hyper	Gene	30821925	30823274	Glyma.20G081900
Chr20	30823050	30823249	hyper	Gene	30821925	30823274	Glyma.20G081900
Chr20	31701950	31702199	hyper	down_10000	31697347	31707347	Glyma.20G084900
Chr20	31727550	31727799	hyper	intergenic
Chr20	31980600	31980849	hyper	up_10000	31976249	31986249	Glyma.20G085800
Chr20	32458950	32459149	hyper	intergenic
Chr20	32459250	32459449	hyper	intergenic
Chr20	33241800	33242099	hyper	up_10000	33237170	33247170	Glyma.20G090100
Chr20	33532900	33533249	hyper	up_10000	33531359	33541359	Glyma.20G091600
Chr20	33608350	33608699	hyper	Gene	33608495	33615953	Glyma.20G092600
Chr20	33691200	33691499	hyper	Gene	33687487	33692170	Glyma.20G093600
Chr20	33853550	33853899	hyper	Gene	33851251	33855486	Glyma.20G095500
Chr20	34099250	34099449	hyper	up_10000	34094358	34104358	Glyma.20G097800
Chr20	35470550	35470849	hyper	Gene	35468911	35474203	Glyma.20G112600
Chr20	35754550	35754749	hyper	up_10000	35750702	35760702	Glyma.20G115700
Chr20	36640400	36640749	hyper	up_10000	36631551	36641551	Glyma.20G123700
Chr20	36911450	36911699	hyper	Gene	36907714	36912023	Glyma.20G126900
Chr20	37333750	37333999	hyper	Gene	37333483	37335062	Glyma.20G133200
Chr20	38102750	38103099	hyper	up_10000	38099717	38109717	Glyma.20G142300
Chr20	38274850	38275199	hyper	Gene	38271846	38279381	Glyma.20G144300
Chr20	39012800	39013049	hyper	down_10000	39004555	39014555	Glyma.20G151400
Chr20	39630300	39630599	hyper	Gene	39627697	39630619	Glyma.20G157300
Chr20	39742050	39742349	hyper	up_10000	39734254	39744254	Glyma.20G158900
Chr20	40151900	40152199	hyper	up_10000	40144613	40154613	Glyma.20G163900
Chr20	40253600	40253949	hyper	down_10000	40249490	40259490	Glyma.20G165100
Chr20	40675050	40675349	hyper	up_10000	40666075	40676075	Glyma.20G168900
Chr20	40900900	40901149	hyper	up_10000	40894704	40904704	Glyma.20G171100
Chr20	41304350	41304549	hyper	down_10000	41303247	41313247	Glyma.20G175600
Chr20	42296250	42296499	hyper	Gene	42292639	42297701	Glyma.20G184900
Chr20	44193850	44194099	hyper	Gene	44193667	44200991	Glyma.20G205000
Chr20	44337050	44337399	hyper	up_10000	44333692	44343692	Glyma.20G206500
Chr20	44436000	44436299	hyper	down_10000	44431251	44441251	Glyma.20G207500
Chr20	44588750	44589099	hyper	up_10000	44585049	44595049	Glyma.20G209700
Chr20	45101350	45101649	hyper	Gene	45100276	45116630	Glyma.20G215200
Chr20	45196450	45196749	hyper	up_10000	45192532	45202532	Glyma.20G216000
Chr20	45291200	45291399	hyper	Gene	45282322	45292192	Glyma.20G217200
Chr20	45765450	45766049	hyper	up_10000	45759913	45769913	Glyma.20G223000
Chr20	45959950	45960299	hyper	up_10000	45952704	45962704	Glyma.20G225100
Chr20	46698350	46698699	hyper	Gene	46698301	46713330	Glyma.20G234500
Chr20	46736550	46736799	hyper	up_10000	46733339	46743339	Glyma.20G234600
Chr20	47804600	47804899	hyper	up_10000	47800216	47810216	Glyma.20G249000
Chr20	47835200	47835449	hyper	Gene	47830668	47835873	Glyma.20G249600
scaffold_105	31900	32249	hyper	Gene	28774	32493	Glyma.U000500
scaffold_21	54100	54349	hyper	up_10000	47902	57902	Glyma.U009500
scaffold_21	739750	740099	hyper	up_10000	731289	741289	Glyma.U013100
scaffold_21	1689400	1689749	hyper	intergenic
scaffold_21	1690550	1690749	hyper	intergenic
scaffold_21	2842200	2842399	hyper	down_10000	2833478	2843478	Glyma.U017300
scaffold_21	2894800	2895049	hyper	Gene	2889005	2923432	Glyma.U017400
scaffold_21	2971750	2971999	hyper	intergenic
scaffold_21	3428000	3428249	hyper	up_10000	3424694	3434694	Glyma.U021000
scaffold_21	3558050	3558399	hyper	up_10000	3555149	3565149	Glyma.U022100
scaffold_2140	150	499	hyper	Gene	1	1292	Glyma.U022500
scaffold_2157	850	1049	hyper	intergenic
scaffold_22	857150	857349	hyper	down_10000	853572	863572	Glyma.U023700
scaffold_22	878850	879099	hyper	Gene	863572	879057	Glyma.U023700
scaffold_23	4050	4299	hyper	down_10000	-5029	4971	Glyma.U024900
scaffold_23	247750	248049	hyper	intergenic
scaffold_23	360250	360499	hyper	intergenic
scaffold_23	773650	773949	hyper	down_10000	769042	779042	Glyma.U026100
scaffold_28	125000	125249	hyper	Gene	124291	127399	Glyma.U029400
scaffold_28	354850	355149	hyper	Gene	352016	355181	Glyma.U031400
scaffold_31	21200	21449	hyper	intergenic
scaffold_31	148650	148949	hyper	up_10000	142782	152782	Glyma.U032100
scaffold_31	150750	151299	hyper	up_10000	142782	152782	Glyma.U032100
scaffold_32	80500	80749	hyper	Gene	73492	81520	Glyma.U033400
scaffold_32	82150	82599	hyper	up_10000	81520	91520	Glyma.U033400
scaffold_32	209200	209399	hyper	Gene	197150	220019	Glyma.U034500
scaffold_353	5650	5999	hyper	up_10000	-2902	7098	Glyma.U036600
scaffold_392	7350	7549	hyper	intergenic
scaffold_442	9750	10099	hyper	Gene	4942	10906	Glyma.U039300
scaffold_76	10900	11249	hyper	intergenic
scaffold_76	52050	52249	hyper	intergenic
scaffold_76	79650	79999	hyper	intergenic

## Sheet: CHG-hypo
Supplementary Table 3 Differentially Methylated Region (DMRs) in the small and large seed group
Chr	start	end	type	location	Gene or TE position
Chr01	1488850	1489049	hypo	Gene	1485325	1491704	Glyma.01G015000
Chr01	4712400	4712799	hypo	Gene	4707961	4714222	Glyma.01G043300
Chr01	4713100	4714249	hypo	Gene	4707961	4714222	Glyma.01G043300
Chr01	11954100	11954449	hypo	down_10000	11948132	11958132	Glyma.01G070000
Chr01	11954650	11954849	hypo	down_10000	11948132	11958132	Glyma.01G070000
Chr01	11954950	11955249	hypo	down_10000	11948132	11958132	Glyma.01G070000
Chr01	11955700	11956099	hypo	down_10000	11948132	11958132	Glyma.01G070000
Chr01	11956350	11956899	hypo	down_10000	11948132	11958132	Glyma.01G070000
Chr01	13096900	13097199	hypo	down_10000	13094031	13104031	Glyma.01G072000
Chr01	20442550	20442799	hypo	down_10000	20438861	20448861	Glyma.01G078700
Chr01	20442900	20443149	hypo	down_10000	20438861	20448861	Glyma.01G078700
Chr01	28161500	28161849	hypo	intergenic
Chr01	28162150	28162349	hypo	intergenic
Chr01	28164400	28164649	hypo	TE	RTE	28164648	28165178
Chr01	30924800	30925349	hypo	intergenic
Chr01	34587050	34587299	hypo	intergenic
Chr01	34635450	34636099	hypo	intergenic
Chr01	35576950	35577299	hypo	down_10000	35568860	35578860	Glyma.01G105300
Chr01	35577800	35578149	hypo	down_10000	35568860	35578860	Glyma.01G105300
Chr01	39452000	39452199	hypo	TE	MuDR	39433484	39455225
Chr01	40235550	40235849	hypo	intergenic
Chr01	40236950	40237299	hypo	intergenic
Chr01	40703450	40703799	hypo	down_10000	40700495	40710495	Glyma.01G118100
Chr01	43588000	43588249	hypo	intergenic
Chr01	45389550	45389899	hypo	down_10000	45384224	45394224	Glyma.01G133600
Chr01	48510200	48510549	hypo	Gene	48510046	48512573	Glyma.01G147900
Chr01	48511250	48511699	hypo	Gene	48510046	48512573	Glyma.01G147900
Chr01	48512450	48513349	hypo	TE	Copia	48513188	48524184
Chr01	49958250	49958599	hypo	Gene	49956121	49958722	Glyma.01G161500
Chr01	52064000	52064299	hypo	Gene	52063744	52070632	Glyma.01G185300
Chr01	54932250	54932499	hypo	Gene	54913356	54934465	Glyma.01G219800
Chr01	56739250	56739549	hypo	Gene	56738634	56739475	Glyma.01G245000
Chr02	1838400	1838649	hypo	Gene	1838183	1846478	Glyma.02G020300
Chr02	1839050	1839399	hypo	Gene	1838183	1846478	Glyma.02G020300
Chr02	2832500	2832699	hypo	Gene	2831244	2833073	Glyma.02G030800
Chr02	5470400	5470599	hypo	Gene	5469806	5470439	Glyma.02G060300
Chr02	6116650	6116999	hypo	Gene	6116379	6117379	Glyma.02G069500
Chr02	7997650	7997949	hypo	Gene	7997792	8001669	Glyma.02G090600
Chr02	7998150	7999499	hypo	Gene	7997792	8001669	Glyma.02G090600
Chr02	8000450	8000799	hypo	Gene	7997792	8001669	Glyma.02G090600
Chr02	8000900	8001849	hypo	Gene	7997792	8001669	Glyma.02G090600
Chr02	11105850	11106199	hypo	TE	Gypsy	11102346	11130798
Chr02	14362150	14362449	hypo	Gene	14362037	14363195	Glyma.02G138600
Chr02	16683750	16684049	hypo	TE	Gypsy	16680077	16688357
Chr02	35322200	35322399	hypo	down_10000	35314242	35324242	Glyma.02G189400
Chr02	35324050	35324249	hypo	Gene	35324242	35327499	Glyma.02G189400
Chr02	36364500	36364849	hypo	down_10000	36357807	36367807	Glyma.02G192300
Chr02	39344200	39344449	hypo	Gene	39341234	39345801	Glyma.02G208400
Chr02	40534150	40534349	hypo	up_10000	40532301	40542301	Glyma.02G218100
Chr02	43946250	43946449	hypo	Gene	43946404	43947298	Glyma.02G252400
Chr02	45058000	45058299	hypo	up_10000	45049819	45059819	Glyma.02G265600
Chr02	45728400	45728849	hypo	up_10000	45720843	45730843	Glyma.02G274100
Chr02	46576850	46577299	hypo	TE	Gypsy	46577279	46582563
Chr02	47032800	47033049	hypo	Gene	47032515	47036279	Glyma.02G290800
Chr02	47160350	47160649	hypo	Gene	47153091	47160573	Glyma.02G292500
Chr02	47412600	47412949	hypo	TE	Copia	47408680	47412617
Chr03	708300	708599	hypo	down_10000	700974	710974	Glyma.03G007500
Chr03	1938300	1938649	hypo	intergenic
Chr03	8366050	8366349	hypo	up_10000	8361431	8371431	Glyma.03G058600
Chr03	8752000	8752199	hypo	up_10000	8749685	8759685	Glyma.03G060300
Chr03	14556950	14557199	hypo	intergenic
Chr03	15846850	15847299	hypo	intergenic
Chr03	21962500	21962849	hypo	Gene	21942696	21965876	Glyma.03G081300
Chr03	23346350	23346699	hypo	down_10000	23343260	23353260	Glyma.03G083800
Chr03	24465250	24465549	hypo	down_10000	24456511	24466511	Glyma.03G084900
Chr03	25185500	25185799	hypo	intergenic
Chr03	25187000	25187249	hypo	intergenic
Chr03	25187550	25187749	hypo	intergenic
Chr03	31644150	31644649	hypo	Gene	31631299	31645629	Glyma.03G111400
Chr03	31648000	31648299	hypo	TE	Unknow	31645352	31650279
Chr03	31696650	31696949	hypo	TE	TGM	31693292	31696724
Chr03	31781400	31781999	hypo	TE	Gypsy	31776640	31783104
Chr03	33011450	33011849	hypo	up_10000	33009892	33019892	Glyma.03G119200
Chr03	33213900	33214449	hypo	Gene	33212882	33216232	Glyma.03G120600
Chr03	33214550	33214999	hypo	Gene	33212882	33216232	Glyma.03G120600
Chr03	33215500	33216049	hypo	Gene	33212882	33216232	Glyma.03G120600
Chr03	36930100	36930299	hypo	up_10000	36926470	36936470	Glyma.03G154200
Chr03	37345200	37345499	hypo	Gene	37342906	37348721	Glyma.03G158000
Chr03	39888000	39888399	hypo	down_10000	39884819	39894819	Glyma.03G187700
Chr03	39888850	39889149	hypo	down_10000	39884819	39894819	Glyma.03G187700
Chr03	45180500	45180799	hypo	up_10000	45173221	45183221	Glyma.03G257100
Chr04	679700	679899	hypo	Gene	678546	681929	Glyma.04G008800
Chr04	1903400	1903749	hypo	down_10000	1895904	1905904	Glyma.04G023800
Chr04	8386400	8386649	hypo	up_10000	8379589	8389589	Glyma.04G094200
Chr04	8649900	8650149	hypo	TE	Gypsy	8641956	8657128
Chr04	10453650	10453849	hypo	TE	EnSpm	10432123	10456306
Chr04	10454750	10454949	hypo	TE	EnSpm	10432123	10456306
Chr04	10591700	10591949	hypo	intergenic
Chr04	10601300	10601599	hypo	intergenic
Chr04	10798700	10798999	hypo	TE	EnSpm	10771967	10803366
Chr04	10800600	10800799	hypo	TE	EnSpm	10771967	10803366
Chr04	10928650	10928999	hypo	TE	Gypsy	10905870	10947252
Chr04	12764650	12764949	hypo	up_10000	12761145	12771145	Glyma.04G113100
Chr04	12776850	12777099	hypo	up_10000	12772826	12782826	Glyma.04G113300
Chr04	12924600	12924799	hypo	up_10000	12920625	12930625	Glyma.04G113800
Chr04	12940100	12940299	hypo	TE	Copia	12933859	12947948
Chr04	13778250	13778449	hypo	Gene	13774897	13822716	Glyma.04G117400
Chr04	14816000	14816199	hypo	up_10000	14808003	14818003	Glyma.04G120500
Chr04	16383650	16383849	hypo	Gene	16368438	16390781	Glyma.04G124800
Chr04	16383950	16384149	hypo	Gene	16368438	16390781	Glyma.04G124800
Chr04	18565850	18566449	hypo	Gene	18565199	18566767	Glyma.04G131500
Chr04	22562800	22563299	hypo	down_10000	22557969	22567969	Glyma.04G139700
Chr04	22563450	22563749	hypo	down_10000	22557969	22567969	Glyma.04G139700
Chr04	22731800	22732099	hypo	TE	L1	22726283	22752073
Chr04	22732700	22732899	hypo	TE	L1	22726283	22752073
Chr04	27575400	27575649	hypo	up_10000	27572928	27582928	Glyma.04G146700
Chr04	27822100	27822299	hypo	TE	Gypsy	27808588	27828749
Chr04	27827800	27827999	hypo	TE	Gypsy	27808588	27828749
Chr04	27828650	27828999	hypo	TE	Gypsy	27808588	27828749
Chr04	27829550	27832199	hypo	TE	Unknow	27830648	27848678
Chr04	27832600	27832799	hypo	TE	Unknow	27830648	27848678
Chr04	27845300	27845699	hypo	TE	Unknow	27830648	27848678
Chr04	27845800	27847449	hypo	TE	Unknow	27830648	27848678
Chr04	27850700	27852549	hypo	TE	Gypsy	27849298	27863887
Chr04	27852650	27853749	hypo	TE	Gypsy	27849298	27863887
Chr04	27857400	27859599	hypo	TE	Gypsy	27849298	27863887
Chr04	27859800	27864699	hypo	TE	Gypsy	27849298	27863887
Chr04	27865650	27867299	hypo	TE	Gypsy	27864603	27905001
Chr04	27867400	27867799	hypo	TE	Gypsy	27864603	27905001
Chr04	27873850	27874199	hypo	TE	Gypsy	27864603	27905001
Chr04	27874850	27875649	hypo	TE	Gypsy	27864603	27905001
Chr04	27876100	27876649	hypo	TE	Gypsy	27864603	27905001
Chr04	27877200	27877999	hypo	TE	Gypsy	27864603	27905001
Chr04	27878150	27879099	hypo	TE	Gypsy	27864603	27905001
Chr04	27879450	27880499	hypo	TE	Gypsy	27864603	27905001
Chr04	27882250	27882449	hypo	TE	Gypsy	27864603	27905001
Chr04	27883350	27885349	hypo	TE	Gypsy	27864603	27905001
Chr04	27885500	27885749	hypo	TE	Gypsy	27864603	27905001
Chr04	27886250	27886599	hypo	TE	Gypsy	27864603	27905001
Chr04	27886700	27887899	hypo	TE	Gypsy	27864603	27905001
Chr04	27895150	27895399	hypo	TE	Gypsy	27864603	27905001
Chr04	27908050	27913649	hypo	TE	Gypsy	27906725	27935397
Chr04	27913750	27915799	hypo	TE	Gypsy	27906725	27935397
Chr04	27921300	27922999	hypo	TE	Gypsy	27906725	27935397
Chr04	27923250	27924899	hypo	TE	Gypsy	27906725	27935397
Chr04	27925950	27926649	hypo	TE	Gypsy	27906725	27935397
Chr04	27927300	27928149	hypo	TE	Gypsy	27906725	27935397
Chr04	27928250	27928749	hypo	TE	Gypsy	27906725	27935397
Chr04	27932550	27933149	hypo	TE	Gypsy	27906725	27935397
Chr04	27933450	27933849	hypo	TE	Gypsy	27906725	27935397
Chr04	27934050	27934399	hypo	TE	Gypsy	27906725	27935397
Chr04	27934600	27934949	hypo	TE	Gypsy	27906725	27935397
Chr04	27935300	27938599	hypo	TE	Gypsy	27906725	27935397
Chr04	27941550	27943349	hypo	TE	Gypsy	27935565	27942556
Chr04	27994400	27994599	hypo	intergenic
Chr04	28073200	28073499	hypo	TE	Ogre	28060059	28073511
Chr04	28073750	28073949	hypo	intergenic
Chr04	28079750	28079999	hypo	intergenic
Chr04	28091500	28091699	hypo	intergenic
Chr04	28168950	28169299	hypo	TE	Gypsy	28164668	28171249
Chr04	28227400	28227599	hypo	intergenic
Chr04	28310900	28311099	hypo	TE	Ogre	28311004	28312635
Chr04	28330350	28330599	hypo	TE	Gypsy	28323118	28331889
Chr04	28335450	28335649	hypo	intergenic
Chr04	29338150	29338499	hypo	up_10000	29335689	29345689	Glyma.04G147100
Chr04	29339200	29339449	hypo	up_10000	29335689	29345689	Glyma.04G147100
Chr04	29339650	29339899	hypo	up_10000	29335689	29345689	Glyma.04G147100
Chr04	34590250	34590449	hypo	intergenic
Chr04	36554700	36554949	hypo	Gene	36553440	36573730	Glyma.04G156200
Chr04	38045000	38045199	hypo	TE	Unknow	38042889	38052743
Chr04	38266900	38267149	hypo	TE	Unknow	38263837	38271589
Chr04	46829350	46829649	hypo	up_10000	46822160	46832160	Glyma.04G196300
Chr04	47890850	47891099	hypo	down_10000	47890343	47900343	Glyma.04G206300
Chr04	48739950	48740149	hypo	up_10000	48734386	48744386	Glyma.04G216100
Chr04	49007450	49007849	hypo	Gene	49003316	49010609	Glyma.04G219100
Chr04	49113600	49113899	hypo	up_10000	49104993	49114993	Glyma.04G220500
Chr04	49692350	49692599	hypo	Gene	49692001	49694593	Glyma.04G227400
Chr04	50987450	50987799	hypo	Gene	50985920	50996012	Glyma.04G241900
Chr05	4449200	4449449	hypo	up_10000	4448004	4458004	Glyma.05G049800
Chr05	5688350	5688549	hypo	up_10000	5683989	5693989	Glyma.05G060800
Chr05	5690100	5690299	hypo	up_10000	5683989	5693989	Glyma.05G060800
Chr05	6663550	6663899	hypo	intergenic
Chr05	7935750	7936099	hypo	up_10000	7927975	7937975	Glyma.05G072000
Chr05	13081200	13081499	hypo	Gene	13080936	13086698	Glyma.05G082500
Chr05	24971600	24971849	hypo	intergenic
Chr05	30228000	30228499	hypo	Gene	30225104	30228197	Glyma.05G114100
Chr05	35398500	35398799	hypo	Gene	35398084	35400111	Glyma.05G162900
Chr05	40810300	40810699	hypo	Gene	40807297	40810541	Glyma.05G230100
Chr06	321050	321299	hypo	Gene	314754	324911	Glyma.06G003600
Chr06	10440300	10440649	hypo	Gene	10435277	10448595	Glyma.06G127400
Chr06	11869450	11869699	hypo	up_10000	11866022	11876022	Glyma.06G145400
Chr06	12478100	12478299	hypo	up_10000	12468823	12478823	Glyma.06G152900
Chr06	15465250	15465449	hypo	up_10000	15458084	15468084	Glyma.06G181200
Chr06	15625750	15626049	hypo	Gene	15610782	15625927	Glyma.06G182300
Chr06	17962000	17962299	hypo	Gene	17957916	17962068	Glyma.06G197600
Chr06	18064650	18065349	hypo	up_10000	18059505	18069505	Glyma.06G198400
Chr06	23810100	23810449	hypo	TE	Ogre	23804317	23814740
Chr06	26530450	26530799	hypo	TE	EnSpm	26527256	26534025
Chr06	32005900	32006199	hypo	intergenic
Chr06	32016350	32016649	hypo	TE	Gypsy	32007932	32032195
Chr06	32176250	32176549	hypo	TE	Gypsy	32170591	32184254
Chr06	32347550	32349649	hypo	TE	Gypsy	32347500	32359800
Chr06	32351750	32353299	hypo	TE	Gypsy	32347500	32359800
Chr06	32377450	32378049	hypo	TE	Gypsy	32368500	32392791
Chr06	32378700	32379699	hypo	TE	Gypsy	32368500	32392791
Chr06	32379850	32380099	hypo	TE	Gypsy	32368500	32392791
Chr06	32380300	32380649	hypo	TE	Gypsy	32368500	32392791
Chr06	32381500	32382199	hypo	TE	Gypsy	32368500	32392791
Chr06	32382300	32382499	hypo	TE	Gypsy	32368500	32392791
Chr06	32386550	32386799	hypo	TE	Gypsy	32368500	32392791
Chr06	32387450	32387999	hypo	TE	Gypsy	32368500	32392791
Chr06	32388100	32388599	hypo	TE	Gypsy	32368500	32392791
Chr06	32388950	32389149	hypo	TE	Gypsy	32368500	32392791
Chr06	32389250	32389449	hypo	TE	Gypsy	32368500	32392791
Chr06	32390650	32391549	hypo	TE	Gypsy	32368500	32392791
Chr06	32392600	32393349	hypo	TE	Gypsy	32368500	32392791
Chr06	32393700	32394349	hypo	intergenic
Chr06	32395850	32396099	hypo	intergenic
Chr06	32396850	32397099	hypo	intergenic
Chr06	32397950	32398299	hypo	intergenic
Chr06	32400000	32400349	hypo	intergenic
Chr06	32400750	32403049	hypo	intergenic
Chr06	32405200	32405399	hypo	intergenic
Chr06	32411500	32411699	hypo	intergenic
Chr06	32412750	32412949	hypo	intergenic
Chr06	32413050	32413849	hypo	intergenic
Chr06	32415400	32415849	hypo	intergenic
Chr06	32421550	32421899	hypo	intergenic
Chr06	32441250	32441599	hypo	TE	Gypsy	32436410	32449370
Chr06	37525700	37525899	hypo	down_10000	37523944	37533944	Glyma.06G234000
Chr06	44200050	44200399	hypo	up_10000	44196030	44206030	Glyma.06G257800
Chr06	44431600	44431899	hypo	Gene	44428378	44439680	Glyma.06G259400
Chr06	45340950	45341149	hypo	down_10000	45333543	45343543	Glyma.06G265500
Chr06	45692750	45693049	hypo	TE	EnSpm	45680554	45692888
Chr06	47704500	47704749	hypo	TE	EnSpm	47680150	47712769
Chr06	50863500	50863699	hypo	TE	Unknow	50862685	50874956
Chr07	2913350	2913649	hypo	Gene	2912351	2914409	Glyma.07G035900
Chr07	4666550	4666799	hypo	Gene	4664115	4667326	Glyma.07G053200
Chr07	5985300	5985649	hypo	TE	Unknow	5985617	6013726
Chr07	11537200	11537549	hypo	TE	EnSpm	11535540	11539440
Chr07	13726350	13726649	hypo	Gene	13723761	13726378	Glyma.07G119700
Chr07	15928200	15928549	hypo	up_10000	15923230	15933230	Glyma.07G134300
Chr07	16021500	16021799	hypo	up_10000	16015313	16025313	Glyma.07G135000
Chr07	18217100	18217449	hypo	intergenic
Chr07	18665800	18665999	hypo	down_10000	18656145	18666145	Glyma.07G153000
Chr07	19053000	19053199	hypo	Gene	19051618	19059777	Glyma.07G155000
Chr07	19629050	19629399	hypo	TE	EnSpm	19599021	19630735
Chr07	21300550	21300799	hypo	down_10000	21297161	21307161	Glyma.07G161700
Chr07	24065750	24065999	hypo	intergenic
Chr07	27705150	27706599	hypo	TE	Unknow	27705062	27707493
Chr07	27706800	27707499	hypo	TE	Unknow	27705062	27707493
Chr07	33416200	33416499	hypo	TE	Copia	33408726	33420018
Chr07	33417400	33417699	hypo	TE	Copia	33408726	33420018
Chr07	35798450	35798849	hypo	up_10000	35793619	35803619	Glyma.07G190000
Chr07	36575950	36576149	hypo	Gene	36576033	36576730	Glyma.07G197300
Chr07	37597200	37597549	hypo	Gene	37597183	37597509	Glyma.07G206700
Chr07	37598700	37598999	hypo	up_10000	37592050	37602050	Glyma.07G206500
Chr07	37886300	37886599	hypo	down_10000	37880146	37890146	Glyma.07G209000
Chr07	39211200	39211449	hypo	Gene	39204835	39213014	Glyma.07G218800
Chr07	41912450	41912799	hypo	Gene	41911006	41921123	Glyma.07G237900
Chr07	42000950	42001199	hypo	Gene	41997939	42002698	Glyma.07G239000
Chr07	42559400	42559649	hypo	Gene	42559018	42562109	Glyma.07G246600
Chr07	44380000	44380249	hypo	up_10000	44378712	44388712	Glyma.07G271400
Chr08	1927600	1927949	hypo	up_10000	1918988	1928988	Glyma.08G024100
Chr08	5257800	5258099	hypo	TE	TGM	5255593	5261795
Chr08	6299000	6299799	hypo	TE	hAT	6294707	6299840
Chr08	7769300	7769499	hypo	Gene	7762803	7770986	Glyma.08G101100
Chr08	9543650	9543899	hypo	Gene	9542620	9546627	Glyma.08G124300
Chr08	10775900	10776299	hypo	Gene	10775660	10777084	Glyma.08G141000
Chr08	12357600	12357949	hypo	Gene	12357416	12362946	Glyma.08G159400
Chr08	12358100	12358499	hypo	Gene	12357416	12362946	Glyma.08G159400
Chr08	13536700	13536949	hypo	TE	Unknow	13532251	13539638
Chr08	13659000	13659299	hypo	Gene	13656449	13663301	Glyma.08G171700
Chr08	18903050	18903249	hypo	down_10000	18898641	18908641	Glyma.08G230700
Chr08	18903450	18903699	hypo	down_10000	18898641	18908641	Glyma.08G230700
Chr08	20052800	20053049	hypo	Gene	20051144	20053515	Glyma.08G236700
Chr08	20119200	20119649	hypo	intergenic
Chr08	20119750	20120099	hypo	intergenic
Chr08	20897550	20897749	hypo	up_10000	20893205	20903205	Glyma.08G243600
Chr08	21250850	21251049	hypo	TE	EnSpm	21244258	21258055
Chr08	29474250	29474499	hypo	TE	Unknow	29474190	29479381
Chr08	32398450	32398799	hypo	intergenic
Chr08	32400050	32400699	hypo	intergenic
Chr08	32423950	32424149	hypo	intergenic
Chr08	33322600	33322849	hypo	TE	Unknow	33320855	33326698
Chr08	34353350	34354099	hypo	up_10000	34345383	34355383	Glyma.08G268200
Chr08	34355450	34355699	hypo	Gene	34355383	34356147	Glyma.08G268200
Chr08	34356100	34356599	hypo	Gene	34355383	34356147	Glyma.08G268200
Chr08	34356850	34357199	hypo	down_10000	34356147	34366147	Glyma.08G268200
Chr08	34528200	34528449	hypo	TE	MuDR	34528398	34539247
Chr08	34935500	34935699	hypo	intergenic
Chr08	35385250	35385599	hypo	up_10000	35384480	35394480	Glyma.08G271300
Chr08	37237650	37237999	hypo	down_10000	37236028	37246028	Glyma.08G277500
Chr08	39456900	39457349	hypo	up_10000	39452451	39462451	Glyma.08G285300
Chr08	40465700	40466149	hypo	Gene	40465339	40466816	Glyma.08G290800
Chr08	41903500	41904249	hypo	Gene	41902602	41903831	Glyma.08G300900
Chr08	41905450	41905649	hypo	up_10000	41903160	41913160	Glyma.08G301100
Chr08	42139850	42140599	hypo	Gene	42139097	42147365	Glyma.08G303400
Chr08	44253150	44253499	hypo	up_10000	44249880	44259880	Glyma.08G324400
Chr08	45097100	45097299	hypo	Gene	45094432	45098715	Glyma.08G333700
Chr09	1862450	1862699	hypo	TE	L1	1856142	1870820
Chr09	4695550	4695849	hypo	TE	Copia	4690782	4695553
Chr09	5096600	5096949	hypo	TE	RTE	5095643	5096610
Chr09	5097500	5097749	hypo	Gene	5096698	5097811	Glyma.09G056500
Chr09	5097950	5098499	hypo	up_10000	5088515	5098515	Glyma.09G056400
Chr09	7692550	7692749	hypo	down_10000	7687529	7697529	Glyma.09G073200
Chr09	10161150	10161349	hypo	TE	L1	10156771	10168855
Chr09	10241950	10242399	hypo	TE	RTE	10239392	10244182
Chr09	12865100	12865299	hypo	Gene	12864545	12870511	Glyma.09G093400
Chr09	19488200	19488449	hypo	up_10000	19479095	19489095	Glyma.09G104700
Chr09	27027300	27028149	hypo	TE	Gypsy	27019945	27032962
Chr09	33887750	33888049	hypo	Gene	33874840	33895062	Glyma.09G136900
Chr09	34645000	34645599	hypo	up_10000	34641358	34651358	Glyma.09G139300
Chr09	35951700	35952099	hypo	intergenic
Chr09	35952550	35952899	hypo	intergenic
Chr09	37116700	37116999	hypo	TE	Copia	37110649	37116719
Chr09	38194400	38194649	hypo	up_10000	38187428	38197428	Glyma.09G158500
Chr09	38278150	38278349	hypo	up_10000	38274737	38284737	Glyma.09G159200
Chr09	38310400	38310949	hypo	intergenic
Chr09	39231650	39231949	hypo	down_10000	39225917	39235917	Glyma.09G168000
Chr09	45298950	45299149	hypo	Gene	45294878	45300909	Glyma.09G228800
Chr10	2011900	2012099	hypo	Gene	2011478	2012683	Glyma.10G023100
Chr10	3103050	3103299	hypo	up_10000	3101239	3111239	Glyma.10G035400
Chr10	5873150	5873649	hypo	up_10000	5870340	5880340	Glyma.10G062400
Chr10	10225400	10225649	hypo	intergenic
Chr10	10248450	10248949	hypo	down_10000	10246173	10256173	Glyma.10G083500
Chr10	11963400	11963699	hypo	Gene	11958591	11963976	Glyma.10G089700
Chr10	12289600	12289849	hypo	down_10000	12288173	12298173	Glyma.10G091000
Chr10	16201350	16201549	hypo	intergenic
Chr10	16543150	16543449	hypo	up_10000	16541678	16551678	Glyma.10G097400
Chr10	16683650	16683899	hypo	Gene	16680844	16687053	Glyma.10G097800
Chr10	24731300	24731649	hypo	intergenic
Chr10	25940400	25940599	hypo	Gene	25940327	25942423	Glyma.10G110700
Chr10	27476550	27476849	hypo	down_10000	27470618	27480618	Glyma.10G113100
Chr10	27477300	27477599	hypo	down_10000	27470618	27480618	Glyma.10G113100
Chr10	34524150	34524449	hypo	intergenic
Chr10	34524950	34525149	hypo	intergenic
Chr10	34525800	34526149	hypo	intergenic
Chr10	34526450	34526799	hypo	intergenic
Chr10	35052200	35052499	hypo	intergenic
Chr10	35091000	35091299	hypo	intergenic
Chr10	35262250	35262449	hypo	intergenic
Chr10	36724800	36725549	hypo	down_10000	36721118	36731118	Glyma.10G135900
Chr10	36725850	36726199	hypo	down_10000	36721118	36731118	Glyma.10G135900
Chr10	36726450	36726849	hypo	down_10000	36721118	36731118	Glyma.10G135900
Chr10	36727050	36727349	hypo	down_10000	36721118	36731118	Glyma.10G135900
Chr10	36727450	36728649	hypo	down_10000	36721118	36731118	Glyma.10G135900
Chr10	39905400	39905599	hypo	up_10000	39902782	39912782	Glyma.10G164800
Chr10	40124500	40124799	hypo	up_10000	40120839	40130839	Glyma.10G166700
Chr10	40334750	40334999	hypo	up_10000	40325998	40335998	Glyma.10G168900
Chr10	43780650	43780849	hypo	up_10000	43779345	43789345	Glyma.10G206300
Chr10	46449950	46450199	hypo	down_10000	46442617	46452617	Glyma.10G235000
Chr11	1030500	1030699	hypo	Gene	1029017	1031439	Glyma.11G014900
Chr11	7798800	7799099	hypo	Gene	7788635	7800778	Glyma.11G102600
Chr11	8818800	8819099	hypo	up_10000	8816226	8826226	Glyma.11G115400
Chr11	12787000	12787349	hypo	up_10000	12786890	12796890	Glyma.11G155800
Chr11	16988300	16988699	hypo	up_10000	16982710	16992710	Glyma.11G168100
Chr11	16989850	16990149	hypo	up_10000	16982710	16992710	Glyma.11G168100
Chr11	18185050	18185299	hypo	intergenic
Chr11	20662000	20662549	hypo	intergenic
Chr11	22342750	22342999	hypo	up_10000	22336271	22346271	Glyma.11G177300
Chr11	28624050	28624499	hypo	Gene	28610754	28625551	Glyma.11G204800
Chr11	28624750	28625099	hypo	Gene	28610754	28625551	Glyma.11G204800
Chr11	29197400	29197699	hypo	up_10000	29194791	29204791	Glyma.11G206700
Chr11	29445300	29445599	hypo	down_10000	29437370	29447370	Glyma.11G207200
Chr11	29460900	29461399	hypo	Gene	29452563	29461608	Glyma.11G207300
Chr11	29759600	29759899	hypo	down_10000	29759224	29769224	Glyma.11G208100
Chr11	29804500	29804699	hypo	intergenic
Chr11	31306450	31306649	hypo	Gene	31306297	31306629	Glyma.11G218300
Chr11	34295000	34295299	hypo	up_10000	34289333	34299333	Glyma.11G251500
Chr12	443800	444049	hypo	Gene	442208	447025	Glyma.12G005900
Chr12	2591500	2591849	hypo	up_10000	2582653	2592653	Glyma.12G034800
Chr12	2593900	2594249	hypo	Gene	2593355	2594235	Glyma.12G035400
Chr12	3186150	3186349	hypo	Gene	3183449	3187542	Glyma.12G043900
Chr12	5099900	5100249	hypo	up_10000	5096559	5106559	Glyma.12G069600
Chr12	5972250	5972549	hypo	up_10000	5964375	5974375	Glyma.12G077300
Chr12	6539350	6539599	hypo	Gene	6534333	6540620	Glyma.12G082400
Chr12	7749850	7750149	hypo	Gene	7747150	7751419	Glyma.12G094200
Chr12	10589100	10589649	hypo	down_10000	10580267	10590267	Glyma.12G110800
Chr12	13471950	13472199	hypo	up_10000	13464371	13474371	Glyma.12G123000
Chr12	18345650	18345899	hypo	Gene	18345360	18345806	Glyma.12G142500
Chr12	20731850	20732499	hypo	Gene	20731334	20734426	Glyma.12G148100
Chr12	20732700	20733099	hypo	Gene	20731334	20734426	Glyma.12G148100
Chr12	20733900	20734499	hypo	Gene	20731334	20734426	Glyma.12G148100
Chr12	24277000	24277199	hypo	Gene	24276939	24277100	Glyma.12G155100
Chr13	1009750	1010149	hypo	up_10000	1005966	1015966	Glyma.13G003500
Chr13	1010400	1010849	hypo	up_10000	1005966	1015966	Glyma.13G003500
Chr13	1011750	1011949	hypo	up_10000	1005966	1015966	Glyma.13G003500
Chr13	1094350	1094649	hypo	intergenic
Chr13	1880400	1880649	hypo	up_10000	1876780	1886780	Glyma.13G006500
Chr13	2472850	2473049	hypo	Gene	2470607	2473684	Glyma.13G008600
Chr13	6207800	6207999	hypo	intergenic
Chr13	6312850	6313049	hypo	intergenic
Chr13	6327700	6327899	hypo	intergenic
Chr13	8440300	8440499	hypo	down_10000	8433652	8443652	Glyma.13G029000
Chr13	10653700	10653999	hypo	down_10000	10646555	10656555	Glyma.13G034000
Chr13	10655400	10655749	hypo	down_10000	10646555	10656555	Glyma.13G034000
Chr13	11545700	11545999	hypo	up_10000	11540552	11550552	Glyma.13G037000
Chr13	12357550	12358199	hypo	intergenic
Chr13	14414800	14414999	hypo	down_10000	14413574	14423574	Glyma.13G048100
Chr13	15332200	15332449	hypo	Gene	15329124	15335727	Glyma.13G055700
Chr13	17654450	17654749	hypo	up_10000	17646741	17656741	Glyma.13G073900
Chr13	17716300	17716649	hypo	Gene	17715730	17720618	Glyma.13G074600
Chr13	18113300	18113549	hypo	down_10000	18112954	18122954	Glyma.13G076700
Chr13	18326500	18326749	hypo	up_10000	18325396	18335396	Glyma.13G077700
Chr13	20750600	20750949	hypo	Gene	20749074	20754015	Glyma.13G092700
Chr13	23085800	23086049	hypo	up_10000	23084554	23094554	Glyma.13G117700
Chr13	24679800	24680349	hypo	Gene	24677399	24693129	Glyma.13G134400
Chr13	29452400	29452999	hypo	Gene	29437662	29457349	Glyma.13G181200
Chr13	29968250	29969549	hypo	up_10000	29968087	29978087	Glyma.13G186000
Chr13	31536250	31536449	hypo	Gene	31531733	31539944	Glyma.13G201700
Chr13	38832500	38832799	hypo	Gene	38832605	38832814	Glyma.13G287900
Chr13	38848100	38848449	hypo	up_10000	38839495	38849495	Glyma.13G288000
Chr13	38852300	38852499	hypo	intergenic
Chr13	42268900	42269099	hypo	Gene	42266563	42271620	Glyma.13G328000
Chr13	43056250	43056599	hypo	up_10000	43047732	43057732	Glyma.13G337600
Chr14	2128550	2128749	hypo	Gene	2126633	2133000	Glyma.14G029100
Chr14	10481100	10481899	hypo	down_10000	10476060	10486060	Glyma.14G103800
Chr14	10482150	10483299	hypo	down_10000	10476060	10486060	Glyma.14G103800
Chr14	10483750	10484099	hypo	down_10000	10476060	10486060	Glyma.14G103800
Chr14	10485000	10485799	hypo	down_10000	10476060	10486060	Glyma.14G103800
Chr14	11108150	11108499	hypo	up_10000	11100158	11110158	Glyma.14G106200
Chr14	11155000	11155499	hypo	up_10000	11152220	11162220	Glyma.14G106400
Chr14	11156850	11157099	hypo	up_10000	11152220	11162220	Glyma.14G106400
Chr14	11157600	11157899	hypo	up_10000	11152220	11162220	Glyma.14G106400
Chr14	11949000	11949299	hypo	down_10000	11946413	11956413	Glyma.14G108600
Chr14	12045850	12046099	hypo	intergenic
Chr14	12046500	12046799	hypo	intergenic
Chr14	12276150	12276399	hypo	intergenic
Chr14	12276600	12276949	hypo	intergenic
Chr14	13236650	13236999	hypo	down_10000	13227346	13237346	Glyma.14G112900
Chr14	13508250	13508599	hypo	intergenic
Chr14	16998850	16999099	hypo	intergenic
Chr14	19957900	19958149	hypo	up_10000	19952614	19962614	Glyma.14G126100
Chr14	19958650	19958999	hypo	up_10000	19952614	19962614	Glyma.14G126100
Chr14	19959800	19960249	hypo	up_10000	19952614	19962614	Glyma.14G126100
Chr14	19960500	19960949	hypo	Gene	19960723	19961393	Glyma.14G126000
Chr14	19961150	19961349	hypo	Gene	19960723	19961393	Glyma.14G126000
Chr14	22424450	22424699	hypo	up_10000	22416938	22426938	Glyma.14G131200
Chr14	24067800	24068149	hypo	Gene	24062315	24068437	Glyma.14G136300
Chr14	24669350	24669649	hypo	Gene	24669458	24673031	Glyma.14G137700
Chr14	24669750	24669999	hypo	Gene	24669458	24673031	Glyma.14G137700
Chr14	28829950	28830349	hypo	up_10000	28829768	28839768	Glyma.14G142700
Chr14	31404600	31404799	hypo	Gene	31403835	31405594	Glyma.14G147100
Chr14	31810550	31810849	hypo	intergenic
Chr14	32627850	32628549	hypo	intergenic
Chr14	34990700	34990999	hypo	Gene	34985140	34995244	Glyma.14G158000
Chr14	34991150	34992049	hypo	Gene	34985140	34995244	Glyma.14G158000
Chr14	34992300	34992549	hypo	Gene	34985140	34995244	Glyma.14G158000
Chr14	35334550	35334749	hypo	intergenic
Chr14	41853350	41853549	hypo	intergenic
Chr14	45534500	45534849	hypo	up_10000	45525397	45535397	Glyma.14G190200
Chr14	48698750	48698999	hypo	down_10000	48691598	48701598	Glyma.14G222000
Chr15	4510400	4510649	hypo	Gene	4507281	4512274	Glyma.15G058300
Chr15	7267050	7267499	hypo	up_10000	7258440	7268440	Glyma.15G093600
Chr15	7392900	7393149	hypo	Gene	7384145	7395023	Glyma.15G094700
Chr15	12703050	12703399	hypo	up_10000	12695379	12705379	Glyma.15G153000
Chr15	13314650	13315299	hypo	down_10000	13309792	13319792	Glyma.15G158500
Chr15	13704450	13704649	hypo	down_10000	13702222	13712222	Glyma.15G161000
Chr15	15546850	15547149	hypo	down_10000	15539376	15549376	Glyma.15G170800
Chr15	15611800	15611999	hypo	down_10000	15606370	15616370	Glyma.15G171000
Chr15	18758450	18758949	hypo	down_10000	18754104	18764104	Glyma.15G185600
Chr15	20311250	20311549	hypo	down_10000	20305203	20315203	Glyma.15G190400
Chr15	21417100	21417449	hypo	Gene	21417164	21419641	Glyma.15G193700
Chr15	22678250	22679199	hypo	Gene	22678321	22689978	Glyma.15G196500
Chr15	23537200	23537549	hypo	Gene	23535027	23540510	Glyma.15G198800
Chr15	24256200	24256549	hypo	up_10000	24247215	24257215	Glyma.15G200000
Chr15	24257000	24257949	hypo	Gene	24257215	24258041	Glyma.15G200000
Chr15	24258250	24258599	hypo	down_10000	24258041	24268041	Glyma.15G200000
Chr15	24684000	24684549	hypo	up_10000	24681032	24691032	Glyma.15G201200
Chr15	24689800	24690299	hypo	up_10000	24681032	24691032	Glyma.15G201200
Chr15	24699050	24699399	hypo	down_10000	24698167	24708167	Glyma.15G201200
Chr15	24728500	24728749	hypo	up_10000	24724338	24734338	Glyma.15G201300
Chr15	38436650	38436899	hypo	Gene	38433708	38438520	Glyma.15G219600
Chr15	38701650	38701899	hypo	intergenic
Chr15	40770350	40770799	hypo	Gene	40769986	40773406	Glyma.15G223800
Chr15	42112200	42112399	hypo	intergenic
Chr15	43608650	43608999	hypo	down_10000	43603943	43613943	Glyma.15G231900
Chr15	43941800	43941999	hypo	intergenic
Chr15	44326000	44326249	hypo	Gene	44320970	44329382	Glyma.15G235600
Chr15	44567450	44567749	hypo	Gene	44554207	44577373	Glyma.15G236500
Chr15	46836700	46837099	hypo	Gene	46829270	46851722	Glyma.15G245800
Chr15	48436250	48436499	hypo	Gene	48435425	48442725	Glyma.15G255100
Chr15	50106750	50106999	hypo	up_10000	50097393	50107393	Glyma.15G265900
Chr15	50366000	50366499	hypo	up_10000	50364191	50374191	Glyma.15G267400
Chr15	51360750	51361149	hypo	up_10000	51355557	51365557	Glyma.15G275100
Chr15	51394300	51394549	hypo	down_10000	51393963	51403963	Glyma.15G275400
Chr15	51662950	51663149	hypo	down_10000	51659364	51669364	Glyma.15G276900
Chr15	51663450	51663649	hypo	down_10000	51659364	51669364	Glyma.15G276900
Chr15	51696950	51697149	hypo	down_10000	51691666	51701666	Glyma.15G277100
Chr15	51697400	51697949	hypo	down_10000	51691666	51701666	Glyma.15G277100
Chr16	1249900	1250199	hypo	Gene	1243163	1253803	Glyma.16G014200
Chr16	2149650	2149949	hypo	up_10000	2139957	2149957	Glyma.16G022800
Chr16	3621350	3621549	hypo	Gene	3617280	3622647	Glyma.16G038300
Chr16	5148350	5148549	hypo	Gene	5146087	5149402	Glyma.16G053100
Chr16	5674300	5674549	hypo	Gene	5674056	5677758	Glyma.16G058000
Chr16	5675200	5676899	hypo	Gene	5674056	5677758	Glyma.16G058000
Chr16	5747300	5747549	hypo	down_10000	5740833	5750833	Glyma.16G058600
Chr16	6159100	6159449	hypo	down_10000	6155262	6165262	Glyma.16G062800
Chr16	9305550	9305899	hypo	down_10000	9300673	9310673	Glyma.16G082700
Chr16	9307100	9307749	hypo	down_10000	9300673	9310673	Glyma.16G082700
Chr16	9834350	9834599	hypo	intergenic
Chr16	10392100	10392449	hypo	up_10000	10383874	10393874	Glyma.16G086000
Chr16	10524950	10525299	hypo	Gene	10524949	10526470	Glyma.16G086600
Chr16	10525500	10525799	hypo	Gene	10524949	10526470	Glyma.16G086600
Chr16	10526050	10526399	hypo	Gene	10524949	10526470	Glyma.16G086600
Chr16	10526650	10526999	hypo	down_10000	10526470	10536470	Glyma.16G086600
Chr16	10527100	10527299	hypo	down_10000	10526470	10536470	Glyma.16G086600
Chr16	17705200	17705649	hypo	Gene	17694666	17720668	Glyma.16G096000
Chr16	17706750	17707249	hypo	Gene	17694666	17720668	Glyma.16G096000
Chr16	18799500	18799849	hypo	Gene	18799491	18800362	Glyma.16G097000
Chr16	18800300	18800649	hypo	Gene	18799491	18800362	Glyma.16G097000
Chr16	19940650	19940899	hypo	up_10000	19939279	19949279	Glyma.16G100500
Chr16	21252200	21252499	hypo	Gene	21252360	21252725	Glyma.16G105000
Chr16	24241650	24241999	hypo	intergenic
Chr16	24427600	24428149	hypo	down_10000	24424158	24434158	Glyma.16G110900
Chr16	27486050	27486299	hypo	intergenic
Chr16	28468350	28468549	hypo	down_10000	28465163	28475163	Glyma.16G130700
Chr16	29235500	29235899	hypo	intergenic
Chr16	29844950	29845199	hypo	down_10000	29839178	29849178	Glyma.16G140600
Chr16	30784550	30784849	hypo	Gene	30784420	30784746	Glyma.16G147100
Chr16	30920000	30920549	hypo	Gene	30918981	30920840	Glyma.16G148600
Chr16	31920800	31921149	hypo	up_10000	31915522	31925522	Glyma.16G159500
Chr16	31975150	31975399	hypo	Gene	31975015	31977282	Glyma.16G160300
Chr16	33793700	33793999	hypo	down_10000	33788543	33798543	Glyma.16G176600
Chr16	35247200	35247549	hypo	Gene	35245155	35249824	Glyma.16G190000
Chr16	35247850	35248049	hypo	Gene	35245155	35249824	Glyma.16G190000
Chr16	35298950	35299299	hypo	Gene	35297047	35300167	Glyma.16G190500
Chr16	35304150	35304699	hypo	Gene	35301957	35305361	Glyma.16G190600
Chr16	37029300	37030349	hypo	Gene	37025604	37033777	Glyma.16G211400
Chr16	37235300	37235499	hypo	up_10000	37226898	37236898	Glyma.16G214600
Chr17	92050	92249	hypo	up_10000	84725	94725	Glyma.17G001100
Chr17	3730750	3731049	hypo	Gene	3730768	3733522	Glyma.17G049000
Chr17	8523650	8523899	hypo	Gene	8523224	8523998	Glyma.17G108600
Chr17	11648750	11648949	hypo	Gene	11641152	11649330	Glyma.17G143300
Chr17	13363500	13363699	hypo	Gene	13362603	13365001	Glyma.17G156900
Chr17	14277050	14277249	hypo	up_10000	14268250	14278250	Glyma.17G162200
Chr17	16417850	16418149	hypo	up_10000	16417792	16427792	Glyma.17G171400
Chr17	17928050	17928749	hypo	up_10000	17920110	17930110	Glyma.17G173500
Chr17	19124550	19125099	hypo	up_10000	19124375	19134375	Glyma.17G177700
Chr17	21600300	21600549	hypo	intergenic
Chr17	22119600	22119999	hypo	down_10000	22112480	22122480	Glyma.17G182000
Chr17	22409700	22409999	hypo	intergenic
Chr17	22945950	22946299	hypo	down_10000	22937232	22947232	Glyma.17G183300
Chr17	23581150	23581499	hypo	up_10000	23573950	23583950	Glyma.17G185600
Chr17	23583500	23583749	hypo	up_10000	23573950	23583950	Glyma.17G185600
Chr17	23586650	23586999	hypo	Gene	23584802	23586743	Glyma.17G185800
Chr17	23587100	23588149	hypo	up_10000	23586743	23596743	Glyma.17G185800
Chr17	23594000	23594249	hypo	Gene	23594217	23595526	Glyma.17G186300
Chr17	23597300	23597549	hypo	up_10000	23589899	23599899	Glyma.17G185900
Chr17	23619500	23619899	hypo	down_10000	23611191	23621191	Glyma.17G186400
Chr17	24351250	24351599	hypo	Gene	24349430	24353930	Glyma.17G188100
Chr17	24351900	24352449	hypo	Gene	24349430	24353930	Glyma.17G188100
Chr17	25917150	25917349	hypo	intergenic
Chr17	26548600	26548949	hypo	up_10000	26540828	26550828	Glyma.17G190000
Chr17	27301900	27302099	hypo	down_10000	27296651	27306651	Glyma.17G191500
Chr17	30495500	30495749	hypo	up_10000	30494474	30504474	Glyma.17G196100
Chr17	32137750	32138299	hypo	up_10000	32132987	32142987	Glyma.17G201900
Chr17	36057400	36057699	hypo	up_10000	36054871	36064871	Glyma.17G214600
Chr18	6318450	6318799	hypo	intergenic
Chr18	6321050	6321249	hypo	intergenic
Chr18	6321500	6322099	hypo	intergenic
Chr18	6323150	6323349	hypo	intergenic
Chr18	6324300	6324699	hypo	intergenic
Chr18	8013150	8013549	hypo	down_10000	8007489	8017489	Glyma.18G082300
Chr18	8061700	8061899	hypo	Gene	8061135	8063909	Glyma.18G082400
Chr18	8063050	8063849	hypo	Gene	8061135	8063909	Glyma.18G082400
Chr18	8085250	8085449	hypo	up_10000	8076416	8086416	Glyma.18G082500
Chr18	8262850	8263099	hypo	Gene	8261235	8263101	Glyma.18G084200
Chr18	10178150	10178549	hypo	Gene	10177442	10180241	Glyma.18G098000
Chr18	10193950	10194249	hypo	up_10000	10187299	10197299	Glyma.18G098200
Chr18	12344800	12344999	hypo	up_10000	12339093	12349093	Glyma.18G108200
Chr18	12346000	12346199	hypo	up_10000	12339093	12349093	Glyma.18G108200
Chr18	12346350	12346649	hypo	up_10000	12339093	12349093	Glyma.18G108200
Chr18	13045400	13045599	hypo	intergenic
Chr18	15782200	15782549	hypo	up_10000	15776606	15786606	Glyma.18G123100
Chr18	19012600	19012999	hypo	Gene	19011025	19013600	Glyma.18G133300
Chr18	20533000	20533349	hypo	intergenic
Chr18	23076500	23076749	hypo	Gene	23063131	23078420	Glyma.18G143700
Chr18	32226850	32227349	hypo	down_10000	32218820	32228820	Glyma.18G155000
Chr18	38754250	38754599	hypo	down_10000	38750025	38760025	Glyma.18G165900
Chr18	41244450	41244799	hypo	up_10000	41234985	41244985	Glyma.18G173900
Chr18	44143550	44143849	hypo	intergenic
Chr18	44396600	44396949	hypo	up_10000	44388974	44398974	Glyma.18G184300
Chr18	46854950	46855249	hypo	Gene	46855096	46855729	Glyma.18G194900
Chr18	46930400	46930949	hypo	Gene	46928352	46940065	Glyma.18G195200
Chr18	46954750	46955049	hypo	up_10000	46951230	46961230	Glyma.18G195300
Chr18	47157550	47158849	hypo	intergenic
Chr18	47497100	47497399	hypo	down_10000	47489402	47499402	Glyma.18G197800
Chr18	47793850	47794099	hypo	up_10000	47791168	47801168	Glyma.18G199200
Chr18	48571650	48571999	hypo	Gene	48571610	48571858	Glyma.18G203700
Chr18	49356950	49357299	hypo	Gene	49355102	49359492	Glyma.18G209000
Chr18	49464500	49464799	hypo	Gene	49454002	49472273	Glyma.18G209600
Chr18	51542400	51542699	hypo	Gene	51507715	51550797	Glyma.18G226500
Chr18	51580450	51580899	hypo	Gene	51579516	51580722	Glyma.18G226700
Chr18	52349200	52349449	hypo	up_10000	52345036	52355036	Glyma.18G234900
Chr18	52748300	52748549	hypo	up_10000	52740924	52750924	Glyma.18G238600
Chr18	52786450	52786699	hypo	Gene	52786341	52791907	Glyma.18G239000
Chr18	54328350	54328599	hypo	Gene	54327982	54328746	Glyma.18G257500
Chr18	55412050	55412299	hypo	Gene	55411917	55419846	Glyma.18G270600
Chr19	602250	602799	hypo	up_10000	600632	610632	Glyma.19G006300
Chr19	1093850	1094149	hypo	Gene	1093804	1097100	Glyma.19G011300
Chr19	3721100	3721449	hypo	up_10000	3719213	3729213	Glyma.19G029900
Chr19	4291900	4292199	hypo	up_10000	4287953	4297953	Glyma.19G033200
Chr19	4342200	4342399	hypo	down_10000	4339570	4349570	Glyma.19G033700
Chr19	4810100	4810349	hypo	intergenic
Chr19	5356750	5358649	hypo	Gene	5356194	5357468	Glyma.19G038200
Chr19	5358800	5361099	hypo	down_10000	5355097	5365097	Glyma.19G038100
Chr19	6479200	6479549	hypo	Gene	6474307	6487275	Glyma.19G044000
Chr19	6486950	6487399	hypo	Gene	6474307	6487275	Glyma.19G044000
Chr19	7767000	7767199	hypo	Gene	7766593	7767750	Glyma.19G049000
Chr19	8266400	8267099	hypo	up_10000	8263243	8273243	Glyma.19G050900
Chr19	10521100	10521299	hypo	intergenic
Chr19	10522200	10522649	hypo	intergenic
Chr19	10522900	10523599	hypo	intergenic
Chr19	11079100	11079299	hypo	intergenic
Chr19	11105550	11105749	hypo	down_10000	11100758	11110758	Glyma.19G057700
Chr19	11139150	11139449	hypo	intergenic
Chr19	11141700	11141899	hypo	down_10000	11141585	11151585	Glyma.19G057800
Chr19	11142000	11142499	hypo	down_10000	11141585	11151585	Glyma.19G057800
Chr19	11147300	11147649	hypo	down_10000	11141585	11151585	Glyma.19G057800
Chr19	11173700	11173949	hypo	intergenic
Chr19	11180150	11180499	hypo	up_10000	11179687	11189687	Glyma.19G058100
Chr19	11255100	11255299	hypo	Gene	11255122	11257126	Glyma.19G058300
Chr19	11320800	11321049	hypo	up_10000	11320762	11330762	Glyma.19G058800
Chr19	11383000	11383299	hypo	up_10000	11380975	11390975	Glyma.19G059000
Chr19	11385900	11386099	hypo	up_10000	11380975	11390975	Glyma.19G059000
Chr19	11498300	11498499	hypo	Gene	11498196	11500188	Glyma.19G059300
Chr19	11519200	11519449	hypo	up_10000	11518219	11528219	Glyma.19G059500
Chr19	11761050	11761249	hypo	up_10000	11752475	11762475	Glyma.19G059900
Chr19	12254250	12254699	hypo	Gene	12254332	12256762	Glyma.19G061000
Chr19	17229500	17229699	hypo	up_10000	17228708	17238708	Glyma.19G065600
Chr19	23418900	23419099	hypo	intergenic
Chr19	23437650	23437899	hypo	intergenic
Chr19	25619950	25620199	hypo	Gene	25619825	25620195	Glyma.19G072600
Chr19	30216050	30216299	hypo	Gene	30213587	30220153	Glyma.19G083800
Chr19	30216550	30216799	hypo	Gene	30213587	30220153	Glyma.19G083800
Chr19	30217000	30217249	hypo	Gene	30213587	30220153	Glyma.19G083800
Chr19	30217600	30218349	hypo	Gene	30213587	30220153	Glyma.19G083800
Chr19	31617400	31617749	hypo	intergenic
Chr19	31618600	31619149	hypo	intergenic
Chr19	32204950	32205649	hypo	intergenic
Chr19	32840550	32840899	hypo	intergenic
Chr19	33014300	33014649	hypo	up_10000	33013252	33023252	Glyma.19G093400
Chr19	33035600	33035799	hypo	Gene	33034542	33035812	Glyma.19G093600
Chr19	33036000	33036699	hypo	up_10000	33035812	33045812	Glyma.19G093600
Chr19	34132750	34133049	hypo	up_10000	34126064	34136064	Glyma.19G096900
Chr19	34412700	34412999	hypo	intergenic
Chr19	36517250	36517949	hypo	down_10000	36513544	36523544	Glyma.19G110900
Chr19	37340450	37340699	hypo	down_10000	37332293	37342293	Glyma.19G117200
Chr19	38797450	38797749	hypo	up_10000	38794185	38804185	Glyma.19G128800
Chr19	40207550	40207799	hypo	up_10000	40201038	40211038	Glyma.19G140700
Chr19	42979900	42980299	hypo	Gene	42979433	43001004	Glyma.19G169200
Chr19	45655050	45655249	hypo	Gene	45654736	45659864	Glyma.19G199500
Chr19	49740300	49740499	hypo	Gene	49738901	49743862	Glyma.19G251700
Chr20	408050	408399	hypo	Gene	408090	409197	Glyma.20G004100
Chr20	408500	408799	hypo	Gene	408090	409197	Glyma.20G004100
Chr20	616450	616649	hypo	Gene	615450	621573	Glyma.20G006400
Chr20	1414200	1414449	hypo	up_10000	1408603	1418603	Glyma.20G015600
Chr20	4499950	4500299	hypo	down_10000	4491289	4501289	Glyma.20G033100
Chr20	4763350	4763549	hypo	up_10000	4759814	4769814	Glyma.20G034600
Chr20	5980850	5981799	hypo	Gene	5978914	5982284	Glyma.20G038500
Chr20	5982000	5982299	hypo	Gene	5978914	5982284	Glyma.20G038500
Chr20	8479500	8479749	hypo	up_10000	8471064	8481064	Glyma.20G045600
Chr20	14138400	14138799	hypo	intergenic
Chr20	14161250	14161449	hypo	intergenic
Chr20	24406950	24407299	hypo	intergenic
Chr20	24625050	24625299	hypo	up_10000	24619104	24629104	Glyma.20G069400
Chr20	31782250	31782449	hypo	down_10000	31779804	31789804	Glyma.20G085100
Chr20	32083550	32084199	hypo	down_10000	32080103	32090103	Glyma.20G086200
Chr20	35776400	35776649	hypo	up_10000	35773591	35783591	Glyma.20G115900
Chr20	37411800	37412449	hypo	Gene	37411755	37414892	Glyma.20G134300
Chr20	46715600	46715899	hypo	down_10000	46713330	46723330	Glyma.20G234500
scaffold_105	23950	24149	hypo	Gene	21832	24984	Glyma.U000400
scaffold_110	46300	46549	hypo	Gene	45199	46406	Glyma.U001300
scaffold_134	2450	2799	hypo	intergenic
scaffold_134	3700	3999	hypo	intergenic
scaffold_134	4550	4749	hypo	intergenic
scaffold_134	23600	24049	hypo	intergenic
scaffold_134	24400	24699	hypo	intergenic
scaffold_1340	400	899	hypo	intergenic
scaffold_1340	1000	1299	hypo	intergenic
scaffold_1340	2200	3599	hypo	intergenic
scaffold_1340	3700	4349	hypo	intergenic
scaffold_158	19900	20199	hypo	intergenic
scaffold_158	27400	27599	hypo	intergenic
scaffold_158	30400	30899	hypo	intergenic
scaffold_158	31700	31999	hypo	intergenic
scaffold_158	38050	38499	hypo	intergenic
scaffold_1639	1550	1749	hypo	intergenic
scaffold_197	11300	11649	hypo	Gene	9274	13886	Glyma.U008400
scaffold_21	508200	508399	hypo	Gene	502256	510121	Glyma.U012200
scaffold_21	3539100	3539349	hypo	Gene	3534705	3542432	Glyma.U022000
scaffold_22	118150	118549	hypo	intergenic
scaffold_264	6700	7199	hypo	intergenic
scaffold_323	3400	3599	hypo	intergenic
scaffold_323	12550	12999	hypo	intergenic
scaffold_323	13200	13649	hypo	intergenic
scaffold_486	1000	1349	hypo	intergenic
scaffold_51	154200	154399	hypo	intergenic
scaffold_51	173100	173299	hypo	intergenic
scaffold_58	135050	135399	hypo	intergenic
scaffold_75	47700	48299	hypo	up_10000	39659	49659	Glyma.U042800
scaffold_91	12650	13499	hypo	down_10000	9166	19166	Glyma.U043900
scaffold_91	15850	16599	hypo	down_10000	9166	19166	Glyma.U043900
scaffold_91	18850	19099	hypo	down_10000	9166	19166	Glyma.U043900
scaffold_965	1150	1449	hypo	intergenic
scaffold_965	3300	3499	hypo	intergenic

## Sheet: CHG-hyper
Supplementary Table 3 Differentially Methylated Region (DMRs) in the small and large seed group
Chr	start	end	type	location	Gene or TE position
Chr01	27500	27799	hyper	Gene	27355	28320	Glyma.01G000100
Chr01	34200	34599	hyper	TE	L1	33688	39803
Chr01	36000	36549	hyper	TE	L1	33688	39803
Chr01	40450	40849	hyper	intergenic
Chr01	42000	42299	hyper	intergenic
Chr01	122450	122649	hyper	Gene	116094	127845	Glyma.01G000600
Chr01	204750	205049	hyper	up_10000	195453	205453	Glyma.01G001100
Chr01	488100	488449	hyper	intergenic
Chr01	1164850	1165249	hyper	Gene	1162070	1167484	Glyma.01G012100
Chr01	1225050	1225249	hyper	up_10000	1222056	1232056	Glyma.01G013000
Chr01	2044250	2044549	hyper	Gene	2039275	2056055	Glyma.01G020500
Chr01	3002650	3002899	hyper	Gene	3002314	3007143	Glyma.01G028600
Chr01	4104400	4105049	hyper	down_10000	4096596	4106596	Glyma.01G038400
Chr01	4805550	4805949	hyper	intergenic
Chr01	4971700	4972099	hyper	up_10000	4962924	4972924	Glyma.01G044700
Chr01	4973000	4973449	hyper	Gene	4972924	4974140	Glyma.01G044700
Chr01	4974700	4975099	hyper	down_10000	4974140	4984140	Glyma.01G044700
Chr01	4976250	4976849	hyper	down_10000	4974140	4984140	Glyma.01G044700
Chr01	5000550	5000849	hyper	intergenic
Chr01	5446050	5446449	hyper	up_10000	5438322	5448322	Glyma.01G046800
Chr01	5613800	5614049	hyper	up_10000	5605672	5615672	Glyma.01G048200
Chr01	6251200	6251399	hyper	up_10000	6242995	6252995	Glyma.01G051700
Chr01	6252500	6252849	hyper	up_10000	6242995	6252995	Glyma.01G051700
Chr01	6253200	6254049	hyper	Gene	6252995	6254510	Glyma.01G051700
Chr01	6254350	6254699	hyper	Gene	6252995	6254510	Glyma.01G051700
Chr01	6873050	6873399	hyper	intergenic
Chr01	6873700	6873899	hyper	intergenic
Chr01	7523800	7524049	hyper	down_10000	7515703	7525703	Glyma.01G057200
Chr01	7526950	7527199	hyper	Gene	7525703	7533850	Glyma.01G057200
Chr01	7608550	7609499	hyper	Gene	7604407	7609488	Glyma.01G057700
Chr01	7783500	7783699	hyper	up_10000	7777396	7787396	Glyma.01G058700
Chr01	7783850	7784299	hyper	Gene	7783981	7784431	Glyma.01G058800
Chr01	8376650	8376849	hyper	Gene	8369863	8389521	Glyma.01G060700
Chr01	8429300	8429549	hyper	up_10000	8426335	8436335	Glyma.01G061100
Chr01	8492000	8492249	hyper	TE	L1	8480441	8494726
Chr01	8942700	8943049	hyper	intergenic
Chr01	11999750	12000099	hyper	intergenic
Chr01	12000550	12000899	hyper	intergenic
Chr01	12002450	12003049	hyper	intergenic
Chr01	12004450	12004799	hyper	intergenic
Chr01	12004900	12005199	hyper	intergenic
Chr01	12138950	12139249	hyper	TE	Gypsy	12113435	12143595
Chr01	12283500	12283849	hyper	TE	Gypsy	12221174	12302123
Chr01	12333450	12333649	hyper	TE	Gypsy	12329340	12340173
Chr01	12333750	12334049	hyper	TE	Gypsy	12329340	12340173
Chr01	12862800	12863099	hyper	intergenic
Chr01	13345250	13345499	hyper	Gene	13345158	13358044	Glyma.01G072400
Chr01	13349450	13349849	hyper	Gene	13345158	13358044	Glyma.01G072400
Chr01	14081000	14081299	hyper	TE	L1	14075593	14087958
Chr01	14095500	14095949	hyper	Gene	14046570	14097862	Glyma.01G073400
Chr01	14758000	14758199	hyper	down_10000	14749476	14759476	Glyma.01G074100
Chr01	14758350	14758699	hyper	down_10000	14749476	14759476	Glyma.01G074100
Chr01	16852950	16853249	hyper	intergenic
Chr01	16853450	16854099	hyper	intergenic
Chr01	16854250	16854449	hyper	intergenic
Chr01	16860700	16860999	hyper	intergenic
Chr01	16861100	16862049	hyper	intergenic
Chr01	16866050	16866549	hyper	up_10000	16862671	16872671	Glyma.01G075400
Chr01	16867000	16867399	hyper	up_10000	16862671	16872671	Glyma.01G075400
Chr01	16868600	16868849	hyper	up_10000	16862671	16872671	Glyma.01G075400
Chr01	16869300	16869599	hyper	up_10000	16862671	16872671	Glyma.01G075400
Chr01	16870000	16870199	hyper	up_10000	16862671	16872671	Glyma.01G075400
Chr01	16872900	16873249	hyper	Gene	16872671	16890411	Glyma.01G075400
Chr01	18168650	18168899	hyper	intergenic
Chr01	18169750	18170099	hyper	TE	Unknow	18169775	18172249
Chr01	22688200	22688499	hyper	up_10000	22679420	22689420	Glyma.01G080600
Chr01	24327200	24327399	hyper	up_10000	24320092	24330092	Glyma.01G083500
Chr01	24328500	24328799	hyper	up_10000	24320092	24330092	Glyma.01G083500
Chr01	24329200	24329399	hyper	up_10000	24320092	24330092	Glyma.01G083500
Chr01	24561750	24562099	hyper	down_10000	24552577	24562577	Glyma.01G083900
Chr01	24562250	24562799	hyper	Gene	24562577	24563715	Glyma.01G083900
Chr01	24807950	24808149	hyper	down_10000	24800680	24810680	Glyma.01G084300
Chr01	24808450	24808649	hyper	down_10000	24800680	24810680	Glyma.01G084300
Chr01	25209350	25209599	hyper	up_10000	25200215	25210215	Glyma.01G085200
Chr01	25209900	25210099	hyper	up_10000	25200215	25210215	Glyma.01G085200
Chr01	25550000	25550349	hyper	intergenic
Chr01	25550450	25550799	hyper	intergenic
Chr01	25556500	25556849	hyper	intergenic
Chr01	25578950	25579199	hyper	Gene	25575618	25581130	Glyma.01G086200
Chr01	25674950	25675349	hyper	Gene	25671880	25706311	Glyma.01G086600
Chr01	25701950	25702299	hyper	Gene	25671880	25706311	Glyma.01G086600
Chr01	26225450	26225849	hyper	intergenic
Chr01	26226050	26226249	hyper	intergenic
Chr01	26226500	26226699	hyper	intergenic
Chr01	26226900	26227149	hyper	intergenic
Chr01	26238950	26239449	hyper	down_10000	26231193	26241193	Glyma.01G087100
Chr01	26239650	26240449	hyper	down_10000	26231193	26241193	Glyma.01G087100
Chr01	26978000	26978249	hyper	down_10000	26973898	26983898	Glyma.01G089000
Chr01	27472750	27473099	hyper	Gene	27462754	27476863	Glyma.01G091000
Chr01	27980550	27980799	hyper	down_10000	27974890	27984890	Glyma.01G092500
Chr01	27981050	27981399	hyper	down_10000	27974890	27984890	Glyma.01G092500
Chr01	28187650	28187849	hyper	up_10000	28179205	28189205	Glyma.01G093100
Chr01	28292500	28292999	hyper	Gene	28284751	28302644	Glyma.01G093200
Chr01	28293500	28293799	hyper	Gene	28284751	28302644	Glyma.01G093200
Chr01	28294300	28294549	hyper	Gene	28284751	28302644	Glyma.01G093200
Chr01	28584500	28584699	hyper	intergenic
Chr01	28612950	28613149	hyper	Gene	28613090	28637203	Glyma.01G093900
Chr01	29057650	29057899	hyper	down_10000	29051785	29061785	Glyma.01G094400
Chr01	29058300	29058649	hyper	down_10000	29051785	29061785	Glyma.01G094400
Chr01	29058800	29059249	hyper	down_10000	29051785	29061785	Glyma.01G094400
Chr01	29059600	29059799	hyper	down_10000	29051785	29061785	Glyma.01G094400
Chr01	29060450	29060749	hyper	down_10000	29051785	29061785	Glyma.01G094400
Chr01	29143100	29143349	hyper	down_10000	29135708	29145708	Glyma.01G094600
Chr01	29246700	29247049	hyper	Gene	29243952	29260961	Glyma.01G094800
Chr01	31519650	31519999	hyper	down_10000	31517715	31527715	Glyma.01G096800
Chr01	31521700	31521949	hyper	up_10000	31521506	31531506	Glyma.01G096900
Chr01	32605400	32605699	hyper	intergenic
Chr01	33246200	33246399	hyper	intergenic
Chr01	33359250	33359499	hyper	down_10000	33353185	33363185	Glyma.01G100200
Chr01	33458450	33458799	hyper	intergenic
Chr01	35708000	35708299	hyper	Gene	35707905	35715423	Glyma.01G105900
Chr01	35708400	35708749	hyper	Gene	35707905	35715423	Glyma.01G105900
Chr01	35713000	35714049	hyper	Gene	35707905	35715423	Glyma.01G105900
Chr01	35714700	35715199	hyper	Gene	35707905	35715423	Glyma.01G105900
Chr01	36696950	36697249	hyper	Gene	36692911	36703883	Glyma.01G107500
Chr01	37825600	37825799	hyper	up_10000	37819037	37829037	Glyma.01G111700
Chr01	38062900	38063099	hyper	up_10000	38061568	38071568	Glyma.01G112300
Chr01	40013950	40014249	hyper	intergenic
Chr01	41109550	41109799	hyper	intergenic
Chr01	41264650	41265299	hyper	TE	Unknow	41259349	41274249
Chr01	41268650	41269449	hyper	TE	Unknow	41259349	41274249
Chr01	41269850	41270049	hyper	TE	Unknow	41259349	41274249
Chr01	41270200	41270449	hyper	TE	Unknow	41259349	41274249
Chr01	41274950	41275299	hyper	down_10000	41274854	41284854	Glyma.01G120000
Chr01	41289750	41290099	hyper	up_10000	41280687	41290687	Glyma.01G120100
Chr01	41322400	41322799	hyper	TE	Unknow	41317305	41327403
Chr01	41323050	41323349	hyper	TE	Unknow	41317305	41327403
Chr01	41324800	41325499	hyper	TE	Unknow	41317305	41327403
Chr01	41326250	41326499	hyper	TE	Unknow	41317305	41327403
Chr01	41530250	41530599	hyper	TE	EnSpm	41522463	41548041
Chr01	41895000	41895199	hyper	Gene	41894238	41896660	Glyma.01G121900
Chr01	41896350	41896899	hyper	Gene	41894238	41896660	Glyma.01G121900
Chr01	41897550	41897899	hyper	up_10000	41896660	41906660	Glyma.01G121900
Chr01	42536650	42536999	hyper	Gene	42536233	42543841	Glyma.01G123400
Chr01	42662000	42662199	hyper	intergenic
Chr01	43238300	43238549	hyper	down_10000	43229838	43239838	Glyma.01G125200
Chr01	43243100	43243299	hyper	intergenic
Chr01	43954900	43955099	hyper	down_10000	43945263	43955263	Glyma.01G127700
Chr01	43955300	43955649	hyper	Gene	43955263	43959334	Glyma.01G127700
Chr01	43975700	43975999	hyper	intergenic
Chr01	43984850	43985199	hyper	intergenic
Chr01	44540050	44540299	hyper	intergenic
Chr01	44541200	44541399	hyper	intergenic
Chr01	44551700	44551949	hyper	TE	EnSpm	44547157	44568288
Chr01	44553300	44553499	hyper	TE	EnSpm	44547157	44568288
Chr01	45594350	45594549	hyper	intergenic
Chr01	46179900	46180099	hyper	up_10000	46172704	46182704	Glyma.01G136700
Chr01	46181500	46181699	hyper	up_10000	46172704	46182704	Glyma.01G136700
Chr01	46313300	46313649	hyper	Gene	46306737	46328801	Glyma.01G137300
Chr01	46969000	46969199	hyper	TE	TGM	46965486	46971141
Chr01	47069900	47070149	hyper	intergenic
Chr01	47220900	47221249	hyper	intergenic
Chr01	47325850	47326049	hyper	TE	EnSpm	47312446	47330245
Chr01	47326400	47326699	hyper	TE	EnSpm	47312446	47330245
Chr01	47326900	47328049	hyper	TE	EnSpm	47312446	47330245
Chr01	47328850	47329249	hyper	TE	EnSpm	47312446	47330245
Chr01	47354550	47354749	hyper	TE	RTE	47354537	47361675
Chr01	47374800	47374999	hyper	intergenic
Chr01	47560100	47560349	hyper	up_10000	47559889	47569889	Glyma.01G142500
Chr01	48623350	48623599	hyper	Gene	48618515	48623637	Glyma.01G149300
Chr01	49207450	49207649	hyper	Gene	49202926	49207666	Glyma.01G154600
Chr01	49222800	49223399	hyper	down_10000	49213627	49223627	Glyma.01G154700
Chr01	49437750	49438099	hyper	Gene	49437901	49456091	Glyma.01G156800
Chr01	49565000	49565199	hyper	Gene	49557885	49567435	Glyma.01G157600
Chr01	49565750	49565999	hyper	Gene	49557885	49567435	Glyma.01G157600
Chr01	49862300	49862499	hyper	up_10000	49853271	49863271	Glyma.01G159900
Chr01	50876950	50877249	hyper	Gene	50876709	50877362	Glyma.01G171500
Chr01	51085850	51086199	hyper	up_10000	51082004	51092004	Glyma.01G173900
Chr01	51244750	51245049	hyper	Gene	51244446	51248246	Glyma.01G175700
Chr01	51273800	51274049	hyper	Gene	51267805	51274960	Glyma.01G176000
Chr01	52373750	52374049	hyper	Gene	52371281	52376567	Glyma.01G188500
Chr01	52408450	52408749	hyper	Gene	52405393	52409598	Glyma.01G188900
Chr01	53790850	53791049	hyper	up_10000	53787601	53797601	Glyma.01G205300
Chr01	54033000	54033349	hyper	Gene	54025928	54036694	Glyma.01G208600
Chr01	54294150	54294349	hyper	Gene	54292771	54295324	Glyma.01G211500
Chr01	54581900	54582349	hyper	Gene	54579928	54585779	Glyma.01G215100
Chr01	54791450	54792099	hyper	Gene	54791071	54793301	Glyma.01G217800
Chr01	55871600	55871899	hyper	Gene	55869836	55872417	Glyma.01G231900
Chr01	56003950	56004199	hyper	Gene	56002555	56006440	Glyma.01G233700
Chr01	56488600	56488949	hyper	Gene	56488899	56535775	Glyma.01G241300
Chr01	56733300	56733549	hyper	Gene	56726966	56736562	Glyma.01G244900
Chr01	56796650	56796849	hyper	Gene	56796774	56798311	Glyma.01G245600
Chr01	56808700	56808899	hyper	TE	Copia	56801424	56814770
Chr01	56810350	56810599	hyper	TE	Copia	56801424	56814770
Chr01	56811850	56812049	hyper	TE	Copia	56801424	56814770
Chr01	56813650	56814149	hyper	TE	Copia	56801424	56814770
Chr01	56814400	56814649	hyper	TE	Copia	56801424	56814770
Chr02	38650	38899	hyper	up_10000	30099	40099	Glyma.02G000400
Chr02	226400	226699	hyper	up_10000	223013	233013	Glyma.02G001900
Chr02	226850	227849	hyper	up_10000	223013	233013	Glyma.02G001900
Chr02	228200	228549	hyper	up_10000	223013	233013	Glyma.02G001900
Chr02	228900	229249	hyper	up_10000	223013	233013	Glyma.02G001900
Chr02	229350	229649	hyper	up_10000	223013	233013	Glyma.02G001900
Chr02	1067150	1067349	hyper	Gene	1065010	1073120	Glyma.02G011400
Chr02	1098800	1098999	hyper	up_10000	1090825	1100825	Glyma.02G012100
Chr02	1138100	1138449	hyper	Gene	1135839	1146726	Glyma.02G012800
Chr02	1448750	1448949	hyper	up_10000	1440664	1450664	Glyma.02G016000
Chr02	1449050	1449299	hyper	up_10000	1440664	1450664	Glyma.02G016000
Chr02	1626250	1626599	hyper	up_10000	1622858	1632858	Glyma.02G018800
Chr02	2962050	2962399	hyper	up_10000	2960612	2970612	Glyma.02G032400
Chr02	3077350	3077699	hyper	Gene	3070097	3082604	Glyma.02G033300
Chr02	4033500	4033849	hyper	up_10000	4030113	4040113	Glyma.02G043100
Chr02	4194650	4194999	hyper	up_10000	4192997	4202997	Glyma.02G045500
Chr02	5199650	5199949	hyper	Gene	5198901	5201775	Glyma.02G058000
Chr02	5215800	5216399	hyper	Gene	5212998	5215814	Glyma.02G058100
Chr02	5238800	5239149	hyper	TE	Gypsy	5229525	5241722
Chr02	5252650	5252899	hyper	Gene	5249837	5253261	Glyma.02G058600
Chr02	5390050	5390249	hyper	Gene	5388494	5395213	Glyma.02G059900
Chr02	5551100	5551349	hyper	Gene	5550741	5553382	Glyma.02G061100
Chr02	6066250	6066499	hyper	Gene	6060576	6067227	Glyma.02G069000
Chr02	6765800	6765999	hyper	Gene	6764875	6771211	Glyma.02G078500
Chr02	7291000	7291299	hyper	down_10000	7286481	7296481	Glyma.02G083700
Chr02	7458600	7458899	hyper	Gene	7452800	7459569	Glyma.02G085600
Chr02	7592350	7592849	hyper	intergenic
Chr02	7722900	7723499	hyper	Gene	7717452	7725490	Glyma.02G088200
Chr02	7977900	7978149	hyper	Gene	7957508	7978145	Glyma.02G090400
Chr02	8293100	8293299	hyper	up_10000	8293086	8303086	Glyma.02G093300
Chr02	8388900	8389099	hyper	Gene	8383112	8391839	Glyma.02G093800
Chr02	8390350	8390649	hyper	Gene	8383112	8391839	Glyma.02G093800
Chr02	8390750	8391099	hyper	Gene	8383112	8391839	Glyma.02G093800
Chr02	8391450	8391649	hyper	Gene	8383112	8391839	Glyma.02G093800
Chr02	8636300	8636799	hyper	up_10000	8635860	8645860	Glyma.02G095800
Chr02	9212050	9212549	hyper	up_10000	9210377	9220377	Glyma.02G099100
Chr02	9611250	9611449	hyper	up_10000	9609480	9619480	Glyma.02G101500
Chr02	9708900	9709199	hyper	Gene	9706607	9709983	Glyma.02G102500
Chr02	10445550	10445749	hyper	up_10000	10436366	10446366	Glyma.02G108900
Chr02	11416150	11416499	hyper	Gene	11414738	11416560	Glyma.02G117300
Chr02	11417150	11417449	hyper	up_10000	11409016	11419016	Glyma.02G117100
Chr02	13217350	13217549	hyper	up_10000	13207893	13217893	Glyma.02G129200
Chr02	13533150	13533449	hyper	up_10000	13524843	13534843	Glyma.02G131200
Chr02	13591400	13591749	hyper	up_10000	13589104	13599104	Glyma.02G131700
Chr02	13851100	13851349	hyper	Gene	13850366	13851962	Glyma.02G133800
Chr02	14037000	14037249	hyper	Gene	14032293	14048404	Glyma.02G135700
Chr02	14038350	14038599	hyper	TE	Unknow	14037265	14051231
Chr02	14039750	14039999	hyper	TE	Unknow	14037265	14051231
Chr02	14040100	14040749	hyper	TE	Unknow	14037265	14051231
Chr02	14041450	14041699	hyper	TE	Unknow	14037265	14051231
Chr02	14173900	14174149	hyper	Gene	14164694	14180125	Glyma.02G137000
Chr02	14240450	14240749	hyper	TE	L1	14235960	14252024
Chr02	14391000	14391199	hyper	Gene	14391060	14392438	Glyma.02G139000
Chr02	14663350	14663549	hyper	up_10000	14662554	14672554	Glyma.02G141900
Chr02	16477950	16478299	hyper	Gene	16478055	16478390	Glyma.02G156200
Chr02	16479050	16479249	hyper	down_10000	16478390	16488390	Glyma.02G156200
Chr02	16868400	16868749	hyper	up_10000	16864911	16874911	Glyma.02G157100
Chr02	17259700	17259949	hyper	Gene	17257578	17259827	Glyma.02G158000
Chr02	17325300	17325649	hyper	up_10000	17318152	17328152	Glyma.02G158600
Chr02	17326400	17326699	hyper	up_10000	17318152	17328152	Glyma.02G158600
Chr02	17654550	17654749	hyper	up_10000	17653264	17663264	Glyma.02G159100
Chr02	17792700	17792949	hyper	down_10000	17784585	17794585	Glyma.02G159900
Chr02	18094850	18095099	hyper	up_10000	18091115	18101115	Glyma.02G160100
Chr02	18095200	18095999	hyper	Gene	18095264	18096522	Glyma.02G160200
Chr02	18096500	18096699	hyper	Gene	18095264	18096522	Glyma.02G160200
Chr02	18097150	18097349	hyper	up_10000	18091115	18101115	Glyma.02G160100
Chr02	18098100	18098349	hyper	up_10000	18091115	18101115	Glyma.02G160100
Chr02	21504750	21504999	hyper	TE	Unknow	21504697	21506346
Chr02	21505600	21505899	hyper	TE	Unknow	21504697	21506346
Chr02	22240450	22240749	hyper	up_10000	22236685	22246685	Glyma.02G163500
Chr02	22241350	22241649	hyper	up_10000	22236685	22246685	Glyma.02G163500
Chr02	24519100	24519699	hyper	up_10000	24512377	24522377	Glyma.02G165700
Chr02	24519900	24520149	hyper	up_10000	24512377	24522377	Glyma.02G165700
Chr02	24780500	24780849	hyper	TE	L1	24777380	24780807
Chr02	25278050	25278299	hyper	TE	Copia	25264194	25280360
Chr02	26659300	26659799	hyper	up_10000	26657142	26667142	Glyma.02G170600
Chr02	26807800	26808299	hyper	up_10000	26806653	26816653	Glyma.02G171100
Chr02	27103900	27104149	hyper	down_10000	27094873	27104873	Glyma.02G171800
Chr02	27176100	27176399	hyper	TE	Copia	27172032	27183279
Chr02	27177350	27177599	hyper	TE	Copia	27172032	27183279
Chr02	27375200	27375449	hyper	TE	Gypsy	27371390	27381707
Chr02	27551050	27551249	hyper	down_10000	27547102	27557102	Glyma.02G173200
Chr02	27573550	27574449	hyper	Gene	27573506	27583757	Glyma.02G173300
Chr02	27641050	27641399	hyper	down_10000	27634765	27644765	Glyma.02G173700
Chr02	27642350	27642699	hyper	down_10000	27634765	27644765	Glyma.02G173700
Chr02	27643050	27643349	hyper	down_10000	27634765	27644765	Glyma.02G173700
Chr02	29609200	29609449	hyper	TE	EnSpm	29594875	29613843
Chr02	29727400	29727749	hyper	down_10000	29721014	29731014	Glyma.02G178000
Chr02	30088800	30089299	hyper	intergenic
Chr02	30338900	30339249	hyper	TE	Gypsy	30332328	30343421
Chr02	30339700	30339999	hyper	TE	Gypsy	30332328	30343421
Chr02	30398200	30398549	hyper	down_10000	30393586	30403586	Glyma.02G179300
Chr02	30414700	30415249	hyper	up_10000	30409261	30419261	Glyma.02G179400
Chr02	31065650	31065949	hyper	up_10000	31061874	31071874	Glyma.02G181600
Chr02	31421850	31422099	hyper	TE	Gypsy	31418606	31450786
Chr02	31422550	31422749	hyper	TE	Gypsy	31418606	31450786
Chr02	32010900	32011099	hyper	TE	Unknow	32009296	32010995
Chr02	32419500	32419899	hyper	intergenic
Chr02	32420000	32420199	hyper	intergenic
Chr02	32425300	32425599	hyper	intergenic
Chr02	33481150	33481449	hyper	Gene	33475071	33487058	Glyma.02G186100
Chr02	33481550	33481949	hyper	Gene	33475071	33487058	Glyma.02G186100
Chr02	34023650	34023899	hyper	down_10000	34014695	34024695	Glyma.02G186600
Chr02	34072400	34072649	hyper	down_10000	34063869	34073869	Glyma.02G186700
Chr02	34729450	34729649	hyper	TE	EnSpm	34724558	34748177
Chr02	34730000	34730749	hyper	TE	EnSpm	34724558	34748177
Chr02	34733650	34734599	hyper	TE	EnSpm	34724558	34748177
Chr02	34765200	34765549	hyper	down_10000	34756792	34766792	Glyma.02G187900
Chr02	34766200	34766499	hyper	down_10000	34756792	34766792	Glyma.02G187900
Chr02	35034350	35034549	hyper	TE	EnSpm	35031562	35036200
Chr02	35302200	35302399	hyper	TE	Copia	35294314	35302332
Chr02	35303400	35303899	hyper	Gene	35302370	35304023	Glyma.02G189200
Chr02	35304200	35304549	hyper	Gene	35303379	35311640	Glyma.02G189300
Chr02	36031200	36031399	hyper	intergenic
Chr02	36031950	36032149	hyper	intergenic
Chr02	36200850	36201099	hyper	Gene	36191568	36201510	Glyma.02G191600
Chr02	36201200	36201599	hyper	Gene	36191568	36201510	Glyma.02G191600
Chr02	36641750	36642549	hyper	up_10000	36639936	36649936	Glyma.02G193500
Chr02	37020300	37020599	hyper	up_10000	37013083	37023083	Glyma.02G195900
Chr02	37286000	37286349	hyper	intergenic
Chr02	37340750	37341049	hyper	up_10000	37332768	37342768	Glyma.02G196700
Chr02	37472200	37472449	hyper	Gene	37470154	37473771	Glyma.02G197100
Chr02	37472950	37473249	hyper	Gene	37470154	37473771	Glyma.02G197100
Chr02	37643650	37643949	hyper	Gene	37643199	37646350	Glyma.02G197700
Chr02	37644050	37644299	hyper	Gene	37643199	37646350	Glyma.02G197700
Chr02	37644400	37644699	hyper	Gene	37643199	37646350	Glyma.02G197700
Chr02	37727150	37727349	hyper	intergenic
Chr02	37727650	37728099	hyper	intergenic
Chr02	38030800	38031049	hyper	down_10000	38021340	38031340	Glyma.02G198500
Chr02	38564250	38564599	hyper	Gene	38561011	38565244	Glyma.02G201600
Chr02	38715650	38715999	hyper	Gene	38707852	38719801	Glyma.02G202100
Chr02	38716150	38717049	hyper	Gene	38707852	38719801	Glyma.02G202100
Chr02	38717150	38717749	hyper	Gene	38707852	38719801	Glyma.02G202100
Chr02	38929350	38929699	hyper	Gene	38920714	38930381	Glyma.02G203800
Chr02	38930150	38930449	hyper	Gene	38920714	38930381	Glyma.02G203800
Chr02	39049800	39049999	hyper	Gene	39045905	39052694	Glyma.02G205500
Chr02	40173600	40174249	hyper	up_10000	40171347	40181347	Glyma.02G215500
Chr02	40174950	40175199	hyper	up_10000	40171347	40181347	Glyma.02G215500
Chr02	40175550	40175849	hyper	up_10000	40171347	40181347	Glyma.02G215500
Chr02	40176050	40176399	hyper	up_10000	40171347	40181347	Glyma.02G215500
Chr02	40177050	40177499	hyper	up_10000	40171347	40181347	Glyma.02G215500
Chr02	40177750	40178299	hyper	up_10000	40171347	40181347	Glyma.02G215500
Chr02	40179150	40179799	hyper	up_10000	40171347	40181347	Glyma.02G215500
Chr02	40327650	40327949	hyper	up_10000	40325580	40335580	Glyma.02G216400
Chr02	40397700	40397999	hyper	up_10000	40388945	40398945	Glyma.02G217000
Chr02	40664700	40665249	hyper	up_10000	40658669	40668669	Glyma.02G218600
Chr02	41136900	41137199	hyper	Gene	41136370	41138429	Glyma.02G223600
Chr02	41647300	41647749	hyper	up_10000	41644942	41654942	Glyma.02G229100
Chr02	42370150	42370499	hyper	Gene	42368655	42371620	Glyma.02G236200
Chr02	44431700	44431949	hyper	Gene	44429828	44442518	Glyma.02G257800
Chr02	45874450	45874749	hyper	Gene	45869415	45876447	Glyma.02G275700
Chr02	46290300	46290599	hyper	down_10000	46288756	46298756	Glyma.02G280400
Chr02	46309250	46309499	hyper	up_10000	46299837	46309837	Glyma.02G280500
Chr02	46947000	46947599	hyper	Gene	46946025	46949505	Glyma.02G289800
Chr02	47282050	47282299	hyper	Gene	47280930	47285905	Glyma.02G294600
Chr02	47499800	47499999	hyper	up_10000	47491492	47501492	Glyma.02G297400
Chr02	47524150	47524549	hyper	up_10000	47515110	47525110	Glyma.02G297500
Chr02	47571300	47571549	hyper	TE	Gypsy	47571231	47576342
Chr02	47576050	47576399	hyper	TE	Gypsy	47571231	47576342
Chr02	48048950	48049249	hyper	up_10000	48044896	48054896	Glyma.02G305800
Chr02	48415000	48415199	hyper	Gene	48392067	48439040	Glyma.02G310900
Chr02	48415300	48415949	hyper	Gene	48392067	48439040	Glyma.02G310900
Chr02	48491600	48491949	hyper	Gene	48490874	48498073	Glyma.02G311500
Chr02	48495700	48496449	hyper	Gene	48490874	48498073	Glyma.02G311500
Chr02	48496550	48497049	hyper	Gene	48490874	48498073	Glyma.02G311500
Chr02	48567650	48567849	hyper	TE	Copia	48566955	48573526
Chr03	64450	64799	hyper	up_10000	63922	73922	Glyma.03G000500
Chr03	1018650	1018849	hyper	up_10000	1009789	1019789	Glyma.03G010300
Chr03	1123750	1124049	hyper	TE	MuDR	1107876	1133051
Chr03	1126750	1127049	hyper	TE	MuDR	1107876	1133051
Chr03	1431450	1431799	hyper	Gene	1427595	1433362	Glyma.03G014300
Chr03	2848750	2848999	hyper	TE	Gypsy	2830291	2855506
Chr03	3356500	3356799	hyper	Gene	3356626	3363760	Glyma.03G030300
Chr03	3357150	3357399	hyper	Gene	3356626	3363760	Glyma.03G030300
Chr03	3362750	3363149	hyper	Gene	3356626	3363760	Glyma.03G030300
Chr03	3572300	3572549	hyper	Gene	3567906	3572939	Glyma.03G031700
Chr03	3788000	3788349	hyper	Gene	3786702	3789334	Glyma.03G032800
Chr03	4527300	4527699	hyper	down_10000	4520577	4530577	Glyma.03G037000
Chr03	4528350	4528549	hyper	down_10000	4520577	4530577	Glyma.03G037000
Chr03	4570650	4570999	hyper	TE	Unknow	4565816	4575735
Chr03	4594500	4594749	hyper	TE	hAT	4592857	4600726
Chr03	4596150	4596349	hyper	TE	hAT	4592857	4600726
Chr03	4687650	4688049	hyper	TE	TGM	4677412	4691554
Chr03	4793600	4793949	hyper	TE	Gypsy	4789813	4806231
Chr03	4893550	4894549	hyper	Gene	4890564	4894600	Glyma.03G039300
Chr03	5520150	5520349	hyper	TE	MuDR	5516685	5538880
Chr03	5521250	5521549	hyper	TE	MuDR	5516685	5538880
Chr03	5573700	5574099	hyper	TE	Unknow	5571610	5578552
Chr03	5868750	5869099	hyper	TE	Unknow	5868126	5872149
Chr03	5941700	5942049	hyper	TE	Copia	5941947	5945768
Chr03	5946250	5946549	hyper	Gene	5940787	5951079	Glyma.03G046600
Chr03	6339800	6339999	hyper	TE	Gypsy	6316310	6347969
Chr03	6340550	6340849	hyper	TE	Gypsy	6316310	6347969
Chr03	6984900	6985149	hyper	TE	Copia	6984336	6994224
Chr03	7460050	7460299	hyper	up_10000	7457813	7467813	Glyma.03G054800
Chr03	7709100	7709449	hyper	up_10000	7706624	7716624	Glyma.03G056000
Chr03	8048750	8048949	hyper	down_10000	8044143	8054143	Glyma.03G057200
Chr03	10605450	10606149	hyper	Gene	10601629	10607307	Glyma.03G064400
Chr03	10606750	10607349	hyper	Gene	10601629	10607307	Glyma.03G064400
Chr03	10644900	10645099	hyper	Gene	10644241	10647786	Glyma.03G064600
Chr03	10811100	10811399	hyper	Gene	10808398	10818649	Glyma.03G064800
Chr03	10811650	10812549	hyper	Gene	10808398	10818649	Glyma.03G064800
Chr03	10813050	10813249	hyper	Gene	10808398	10818649	Glyma.03G064800
Chr03	10813650	10813999	hyper	Gene	10808398	10818649	Glyma.03G064800
Chr03	11446700	11447049	hyper	down_10000	11437399	11447399	Glyma.03G065300
Chr03	11453400	11453649	hyper	Gene	11450263	11454605	Glyma.03G065500
Chr03	12268650	12268849	hyper	intergenic
Chr03	12290500	12290799	hyper	intergenic
Chr03	12356300	12356599	hyper	intergenic
Chr03	12358300	12358649	hyper	intergenic
Chr03	12359000	12359199	hyper	intergenic
Chr03	12360400	12360749	hyper	intergenic
Chr03	12362700	12363199	hyper	intergenic
Chr03	12364000	12364349	hyper	intergenic
Chr03	12364550	12364899	hyper	intergenic
Chr03	12366850	12367199	hyper	intergenic
Chr03	12370000	12370199	hyper	intergenic
Chr03	12371450	12371749	hyper	intergenic
Chr03	12382950	12383249	hyper	intergenic
Chr03	12395050	12395349	hyper	TE	Gypsy	12387244	12423528
Chr03	12411750	12412099	hyper	TE	Gypsy	12387244	12423528
Chr03	12415950	12416249	hyper	TE	Gypsy	12387244	12423528
Chr03	12416400	12416849	hyper	TE	Gypsy	12387244	12423528
Chr03	12426250	12426599	hyper	TE	Gypsy	12426288	12436279
Chr03	12431850	12432199	hyper	TE	Gypsy	12426288	12436279
Chr03	12432500	12433249	hyper	TE	Gypsy	12426288	12436279
Chr03	12442500	12442799	hyper	TE	Gypsy	12440631	12467855
Chr03	12443300	12443549	hyper	TE	Gypsy	12440631	12467855
Chr03	12447250	12447649	hyper	TE	Gypsy	12440631	12467855
Chr03	12453100	12453299	hyper	TE	Gypsy	12440631	12467855
Chr03	12463150	12463349	hyper	TE	Gypsy	12440631	12467855
Chr03	12471150	12471399	hyper	intergenic
Chr03	12477500	12478249	hyper	TE	Unknow	12476847	12485070
Chr03	12485600	12485799	hyper	intergenic
Chr03	17467200	17467449	hyper	TE	Copia	17467444	17478122
Chr03	18593200	18593399	hyper	down_10000	18587336	18597336	Glyma.03G075000
Chr03	18593550	18593799	hyper	down_10000	18587336	18597336	Glyma.03G075000
Chr03	18600200	18600549	hyper	up_10000	18598535	18608535	Glyma.03G075000
Chr03	22352900	22353249	hyper	down_10000	22350273	22360273	Glyma.03G081800
Chr03	23356400	23356799	hyper	TE	Unknow	23353279	23356620
Chr03	23357750	23357949	hyper	up_10000	23356556	23366556	Glyma.03G083800
Chr03	23358200	23358549	hyper	up_10000	23356556	23366556	Glyma.03G083800
Chr03	23358650	23358999	hyper	up_10000	23356556	23366556	Glyma.03G083800
Chr03	23359750	23360749	hyper	TE	EnSpm	23359395	23375954
Chr03	23375700	23376099	hyper	TE	EnSpm	23359395	23375954
Chr03	23376650	23376999	hyper	Gene	23376530	23377379	Glyma.03G083900
Chr03	23881650	23881849	hyper	intergenic
Chr03	23882250	23882649	hyper	intergenic
Chr03	23883150	23883499	hyper	intergenic
Chr03	25998350	25998599	hyper	up_10000	25988984	25998984	Glyma.03G087700
Chr03	27907100	27907449	hyper	Gene	27899667	27915318	Glyma.03G094300
Chr03	28455700	28456049	hyper	up_10000	28454508	28464508	Glyma.03G097000
Chr03	28937650	28937949	hyper	TE	hAT	28937723	28941237
Chr03	30398600	30399049	hyper	TE	Unknow	30398605	30401247
Chr03	30399900	30400099	hyper	TE	Unknow	30398605	30401247
Chr03	30479000	30479249	hyper	TE	Gypsy	30467047	30485505
Chr03	30583950	30584199	hyper	down_10000	30574263	30584263	Glyma.03G106600
Chr03	30584350	30584799	hyper	Gene	30584263	30588217	Glyma.03G106600
Chr03	30585200	30585999	hyper	Gene	30584263	30588217	Glyma.03G106600
Chr03	30587150	30587949	hyper	Gene	30584263	30588217	Glyma.03G106600
Chr03	30871350	30871599	hyper	Gene	30864388	30880598	Glyma.03G108200
Chr03	31217150	31217349	hyper	down_10000	31208040	31218040	Glyma.03G109800
Chr03	31217700	31217899	hyper	down_10000	31208040	31218040	Glyma.03G109800
Chr03	31353350	31353699	hyper	down_10000	31349985	31359985	Glyma.03G109900
Chr03	32504950	32505249	hyper	down_10000	32498928	32508928	Glyma.03G116400
Chr03	32506200	32506699	hyper	down_10000	32498928	32508928	Glyma.03G116400
Chr03	32577950	32578299	hyper	intergenic
Chr03	33679850	33680099	hyper	down_10000	33670340	33680340	Glyma.03G124000
Chr03	34746400	34746749	hyper	Gene	34743490	34749819	Glyma.03G132500
Chr03	35842100	35842649	hyper	up_10000	35838917	35848917	Glyma.03G142500
Chr03	35940250	35940449	hyper	up_10000	35931862	35941862	Glyma.03G143600
Chr03	36184050	36184249	hyper	Gene	36181312	36189521	Glyma.03G146500
Chr03	36424450	36424799	hyper	up_10000	36422441	36432441	Glyma.03G148400
Chr03	36427250	36427599	hyper	Gene	36426486	36427771	Glyma.03G148500
Chr03	37457300	37457599	hyper	up_10000	37447902	37457902	Glyma.03G159400
Chr03	37996350	37996799	hyper	Gene	37993566	37999243	Glyma.03G165100
Chr03	38480550	38480849	hyper	Gene	38476617	38493177	Glyma.03G170000
Chr03	38537600	38538099	hyper	up_10000	38528918	38538918	Glyma.03G170500
Chr03	38571600	38571799	hyper	TE	Copia	38564950	38581725
Chr03	38771100	38771449	hyper	up_10000	38763581	38773581	Glyma.03G173800
Chr03	38872150	38872549	hyper	up_10000	38863478	38873478	Glyma.03G175100
Chr03	39110150	39110499	hyper	Gene	39110092	39112027	Glyma.03G178600
Chr03	40201400	40201599	hyper	Gene	40196320	40202529	Glyma.03G191200
Chr03	40263500	40263999	hyper	down_10000	40256744	40266744	Glyma.03G191800
Chr03	40517200	40517399	hyper	Gene	40516775	40517886	Glyma.03G194600
Chr03	40710850	40711199	hyper	Gene	40709426	40711214	Glyma.03G197800
Chr03	40790400	40790749	hyper	Gene	40784534	40791564	Glyma.03G198700
Chr03	40791450	40791749	hyper	Gene	40784534	40791564	Glyma.03G198700
Chr03	41282900	41283199	hyper	Gene	41281503	41290883	Glyma.03G204800
Chr03	44038150	44038449	hyper	up_10000	44036319	44046319	Glyma.03G242300
Chr03	44299050	44299249	hyper	up_10000	44298503	44308503	Glyma.03G245800
Chr03	44699800	44700149	hyper	Gene	44673965	44702804	Glyma.03G251100
Chr03	45101300	45101599	hyper	Gene	45100056	45104354	Glyma.03G256200
Chr03	45258300	45258599	hyper	up_10000	45254457	45264457	Glyma.03G258100
Chr03	45767000	45767249	hyper	TE	Gypsy	45766535	45779761
Chr03	45767450	45767799	hyper	TE	Gypsy	45766535	45779761
Chr03	45768250	45768499	hyper	TE	Gypsy	45766535	45779761
Chr03	45770800	45771049	hyper	TE	Gypsy	45766535	45779761
Chr04	1050	2099	hyper	TE	hAT	20	16837
Chr04	3150	3549	hyper	TE	hAT	20	16837
Chr04	4150	4349	hyper	TE	hAT	20	16837
Chr04	4750	5399	hyper	TE	hAT	20	16837
Chr04	9750	10049	hyper	TE	hAT	20	16837
Chr04	12900	13399	hyper	TE	hAT	20	16837
Chr04	14650	14999	hyper	TE	hAT	20	16837
Chr04	39850	40049	hyper	Gene	32855	45542	Glyma.04G000300
Chr04	228450	228749	hyper	Gene	227965	229998	Glyma.04G002900
Chr04	475250	475499	hyper	Gene	474479	476934	Glyma.04G006000
Chr04	614350	614849	hyper	Gene	614748	615865	Glyma.04G008000
Chr04	949350	949649	hyper	down_10000	942594	952594	Glyma.04G012600
Chr04	949800	950099	hyper	down_10000	942594	952594	Glyma.04G012600
Chr04	1256400	1256699	hyper	Gene	1250315	1260822	Glyma.04G016600
Chr04	1259150	1259449	hyper	Gene	1250315	1260822	Glyma.04G016600
Chr04	1689200	1689399	hyper	Gene	1686507	1689695	Glyma.04G021400
Chr04	1709200	1709449	hyper	up_10000	1699653	1709653	Glyma.04G021700
Chr04	1713800	1714049	hyper	up_10000	1711185	1721185	Glyma.04G021900
Chr04	1922700	1922999	hyper	Gene	1919645	1923318	Glyma.04G023900
Chr04	2967450	2967749	hyper	up_10000	2963234	2973234	Glyma.04G037200
Chr04	3103950	3104199	hyper	Gene	3100083	3105049	Glyma.04G039200
Chr04	3436250	3436499	hyper	Gene	3433939	3437482	Glyma.04G042600
Chr04	3437050	3437249	hyper	Gene	3433939	3437482	Glyma.04G042600
Chr04	3630450	3630799	hyper	Gene	3622849	3633180	Glyma.04G045400
Chr04	3818900	3819249	hyper	Gene	3815489	3822143	Glyma.04G047500
Chr04	3819900	3820199	hyper	Gene	3815489	3822143	Glyma.04G047500
Chr04	4361000	4361299	hyper	Gene	4360436	4366002	Glyma.04G053800
Chr04	4487200	4487649	hyper	up_10000	4482866	4492866	Glyma.04G055600
Chr04	4649550	4649899	hyper	Gene	4646833	4666956	Glyma.04G057400
Chr04	4650050	4650649	hyper	Gene	4646833	4666956	Glyma.04G057400
Chr04	5670850	5671149	hyper	up_10000	5669960	5679960	Glyma.04G067800
Chr04	5735050	5735349	hyper	Gene	5734490	5741121	Glyma.04G068700
Chr04	6103250	6103599	hyper	Gene	6101582	6104340	Glyma.04G073200
Chr04	6115750	6115999	hyper	up_10000	6107936	6117936	Glyma.04G073400
Chr04	6247000	6247299	hyper	Gene	6241218	6247152	Glyma.04G074800
Chr04	6305450	6305799	hyper	up_10000	6302532	6312532	Glyma.04G075200
Chr04	7035000	7035249	hyper	up_10000	7031520	7041520	Glyma.04G083300
Chr04	7504250	7504549	hyper	down_10000	7496300	7506300	Glyma.04G087700
Chr04	7551100	7551449	hyper	up_10000	7547516	7557516	Glyma.04G088100
Chr04	7672000	7672299	hyper	up_10000	7668043	7678043	Glyma.04G088800
Chr04	7786700	7786899	hyper	Gene	7782660	7809186	Glyma.04G089400
Chr04	7946650	7946949	hyper	up_10000	7940648	7950648	Glyma.04G090200
Chr04	8039900	8040299	hyper	up_10000	8036056	8046056	Glyma.04G091400
Chr04	8240550	8240749	hyper	Gene	8230702	8251626	Glyma.04G093100
Chr04	8348000	8348299	hyper	down_10000	8344579	8354579	Glyma.04G093900
Chr04	8373250	8373849	hyper	down_10000	8369599	8379599	Glyma.04G094100
Chr04	8373950	8374449	hyper	Gene	8374091	8379589	Glyma.04G094200
Chr04	8374600	8375799	hyper	Gene	8374091	8379589	Glyma.04G094200
Chr04	8375950	8377299	hyper	Gene	8374091	8379589	Glyma.04G094200
Chr04	8377900	8378099	hyper	Gene	8374091	8379589	Glyma.04G094200
Chr04	8378300	8378649	hyper	Gene	8374091	8379589	Glyma.04G094200
Chr04	8704000	8704349	hyper	Gene	8693806	8724007	Glyma.04G096600
Chr04	8722000	8722249	hyper	Gene	8693806	8724007	Glyma.04G096600
Chr04	8763550	8763749	hyper	Gene	8747857	8778229	Glyma.04G096800
Chr04	8933550	8933749	hyper	up_10000	8925501	8935501	Glyma.04G098500
Chr04	8936500	8936749	hyper	Gene	8935501	8939855	Glyma.04G098500
Chr04	8937250	8937549	hyper	Gene	8935501	8939855	Glyma.04G098500
Chr04	9003000	9003249	hyper	TE	L1	9002179	9008406
Chr04	9092350	9092699	hyper	intergenic
Chr04	9194650	9194849	hyper	up_10000	9188988	9198988	Glyma.04G100200
Chr04	9231700	9231999	hyper	Gene	9231805	9234105	Glyma.04G100500
Chr04	9319550	9319899	hyper	up_10000	9311503	9321503	Glyma.04G101300
Chr04	9750400	9750899	hyper	up_10000	9744045	9754045	Glyma.04G104000
Chr04	9900050	9900249	hyper	up_10000	9893413	9903413	Glyma.04G104500
Chr04	9902700	9902949	hyper	Gene	9902038	9903922	Glyma.04G104600
Chr04	10161500	10161699	hyper	TE	Copia	10161242	10166088
Chr04	10451050	10451349	hyper	TE	EnSpm	10432123	10456306
Chr04	10555850	10556499	hyper	TE	Unknow	10546942	10563210
Chr04	10556700	10556949	hyper	TE	Unknow	10546942	10563210
Chr04	10557050	10557399	hyper	TE	Unknow	10546942	10563210
Chr04	10558650	10558849	hyper	TE	Unknow	10546942	10563210
Chr04	10912950	10913649	hyper	TE	Gypsy	10905870	10947252
Chr04	10913800	10914049	hyper	TE	Gypsy	10905870	10947252
Chr04	10914150	10914499	hyper	TE	Gypsy	10905870	10947252
Chr04	10948100	10948699	hyper	TE	Copia	10927079	10948135
Chr04	11444650	11444849	hyper	intergenic
Chr04	11506300	11506849	hyper	Gene	11501446	11514108	Glyma.04G108100
Chr04	11507200	11507549	hyper	Gene	11501446	11514108	Glyma.04G108100
Chr04	11800550	11800799	hyper	Gene	11800500	11808533	Glyma.04G109500
Chr04	12500250	12500599	hyper	down_10000	12497906	12507906	Glyma.04G111900
Chr04	12814150	12814499	hyper	intergenic
Chr04	13111650	13111849	hyper	Gene	13111104	13115594	Glyma.04G115300
Chr04	13396700	13396949	hyper	Gene	13394764	13397571	Glyma.04G116200
Chr04	13575600	13575899	hyper	TE	L1	13573749	13578294
Chr04	13576550	13576799	hyper	TE	L1	13573749	13578294
Chr04	13582800	13583049	hyper	Gene	13564336	13589776	Glyma.04G116700
Chr04	13724300	13724699	hyper	Gene	13723631	13725855	Glyma.04G117100
Chr04	13725300	13726249	hyper	Gene	13723631	13725855	Glyma.04G117100
Chr04	13788300	13788549	hyper	Gene	13774897	13822716	Glyma.04G117400
Chr04	13849100	13849299	hyper	down_10000	13840279	13850279	Glyma.04G117900
Chr04	13853450	13853799	hyper	up_10000	13852588	13862588	Glyma.04G117900
Chr04	14315750	14316349	hyper	up_10000	14306550	14316550	Glyma.04G119200
Chr04	14316900	14317449	hyper	Gene	14316550	14319263	Glyma.04G119200
Chr04	14629500	14630049	hyper	up_10000	14626271	14636271	Glyma.04G119700
Chr04	14794900	14795549	hyper	up_10000	14786936	14796936	Glyma.04G120300
Chr04	14795850	14796099	hyper	up_10000	14786936	14796936	Glyma.04G120300
Chr04	14796800	14797299	hyper	up_10000	14788643	14798643	Glyma.04G120400
Chr04	15144100	15144399	hyper	up_10000	15137249	15147249	Glyma.04G120900
Chr04	15589150	15589649	hyper	down_10000	15585337	15595337	Glyma.04G122100
Chr04	15589750	15590449	hyper	down_10000	15585337	15595337	Glyma.04G122100
Chr04	15716550	15716849	hyper	up_10000	15715019	15725019	Glyma.04G122500
Chr04	15756600	15756799	hyper	down_10000	15753721	15763721	Glyma.04G122600
Chr04	15938550	15938849	hyper	Gene	15938623	15942113	Glyma.04G123300
Chr04	15939400	15939749	hyper	Gene	15938623	15942113	Glyma.04G123300
Chr04	15954350	15955049	hyper	Gene	15945709	15987722	Glyma.04G123500
Chr04	16239400	16239599	hyper	intergenic
Chr04	17000550	17001049	hyper	Gene	17000680	17005885	Glyma.04G126400
Chr04	17001150	17001599	hyper	Gene	17000680	17005885	Glyma.04G126400
Chr04	17001800	17002149	hyper	Gene	17000680	17005885	Glyma.04G126400
Chr04	17030650	17031949	hyper	Gene	17028434	17031499	Glyma.04G126600
Chr04	17146350	17146699	hyper	down_10000	17142016	17152016	Glyma.04G127200
Chr04	17147250	17148099	hyper	down_10000	17142016	17152016	Glyma.04G127200
Chr04	17701650	17701849	hyper	down_10000	17699580	17709580	Glyma.04G128200
Chr04	17705400	17705849	hyper	down_10000	17699580	17709580	Glyma.04G128200
Chr04	17705950	17706199	hyper	down_10000	17699580	17709580	Glyma.04G128200
Chr04	17706750	17707349	hyper	down_10000	17699580	17709580	Glyma.04G128200
Chr04	18034150	18034399	hyper	Gene	18028813	18036924	Glyma.04G129200
Chr04	18120700	18120899	hyper	Gene	18119616	18122159	Glyma.04G129700
Chr04	18133600	18133849	hyper	TE	EnSpm	18130950	18136612
Chr04	18303950	18304199	hyper	down_10000	18297317	18307317	Glyma.04G130500
Chr04	18306300	18306499	hyper	down_10000	18297317	18307317	Glyma.04G130500
Chr04	18394300	18394499	hyper	up_10000	18391402	18401402	Glyma.04G131100
Chr04	18457250	18457599	hyper	TE	EnSpm	18440925	18462097
Chr04	18458400	18458649	hyper	TE	EnSpm	18440925	18462097
Chr04	18690550	18691249	hyper	Gene	18690352	18691327	Glyma.04G132300
Chr04	18692650	18692899	hyper	up_10000	18691327	18701327	Glyma.04G132300
Chr04	18694000	18694349	hyper	up_10000	18691327	18701327	Glyma.04G132300
Chr04	18729300	18729649	hyper	down_10000	18721214	18731214	Glyma.04G132400
Chr04	18731300	18731649	hyper	intergenic
Chr04	18731850	18732249	hyper	intergenic
Chr04	18732700	18733349	hyper	intergenic
Chr04	19121800	19122049	hyper	TE	Copia	19117746	19122498
Chr04	19298250	19298499	hyper	intergenic
Chr04	19463950	19464199	hyper	Gene	19462810	19467556	Glyma.04G134800
Chr04	19527850	19528199	hyper	intergenic
Chr04	19529000	19529449	hyper	intergenic
Chr04	19529900	19530099	hyper	intergenic
Chr04	19532350	19532549	hyper	intergenic
Chr04	19653750	19654049	hyper	TE	Gypsy	19653279	19666579
Chr04	19662250	19662749	hyper	TE	Gypsy	19653279	19666579
Chr04	19663000	19663249	hyper	TE	Gypsy	19653279	19666579
Chr04	19663350	19663549	hyper	TE	Gypsy	19653279	19666579
Chr04	19663700	19663899	hyper	TE	Gypsy	19653279	19666579
Chr04	20221900	20222099	hyper	up_10000	20220616	20230616	Glyma.04G135800
Chr04	20419600	20420049	hyper	down_10000	20414174	20424174	Glyma.04G136700
Chr04	20605400	20605899	hyper	Gene	20600597	20613989	Glyma.04G137000
Chr04	20606050	20606499	hyper	Gene	20600597	20613989	Glyma.04G137000
Chr04	21348050	21348349	hyper	TE	Copia	21343761	21350497
Chr04	21349750	21350299	hyper	TE	Copia	21343761	21350497
Chr04	21385550	21385849	hyper	up_10000	21384530	21394530	Glyma.04G138200
Chr04	21767200	21767399	hyper	up_10000	21765349	21775349	Glyma.04G138800
Chr04	21767500	21767849	hyper	up_10000	21765349	21775349	Glyma.04G138800
Chr04	21806900	21807099	hyper	down_10000	21798758	21808758	Glyma.04G138900
Chr04	21807400	21807699	hyper	down_10000	21798758	21808758	Glyma.04G138900
Chr04	22960650	22960899	hyper	down_10000	22955611	22965611	Glyma.04G140400
Chr04	23188450	23188749	hyper	intergenic
Chr04	23188950	23189249	hyper	intergenic
Chr04	23189850	23190349	hyper	intergenic
Chr04	23673950	23674349	hyper	TE	Copia	23669740	23674772
Chr04	23679000	23679299	hyper	Gene	23665626	23682229	Glyma.04G141000
Chr04	26166450	26167199	hyper	TE	TGM	26163261	26167909
Chr04	26213150	26213599	hyper	down_10000	26205039	26215039	Glyma.04G143600
Chr04	26215550	26215849	hyper	Gene	26215039	26216181	Glyma.04G143600
Chr04	26305600	26305899	hyper	intergenic
Chr04	26306000	26306399	hyper	intergenic
Chr04	26306600	26306949	hyper	intergenic
Chr04	26307100	26307299	hyper	intergenic
Chr04	26408050	26408349	hyper	down_10000	26405929	26415929	Glyma.04G144700
Chr04	27535600	27536049	hyper	down_10000	27534484	27544484	Glyma.04G146300
Chr04	28745200	28745399	hyper	down_10000	28740437	28750437	Glyma.04G147000
Chr04	28745500	28745749	hyper	down_10000	28740437	28750437	Glyma.04G147000
Chr04	30839050	30839699	hyper	TE	Unknow	30838131	30839745
Chr04	30839850	30840299	hyper	up_10000	30839398	30849398	Glyma.04G148500
Chr04	30840550	30840899	hyper	Gene	30840594	30841494	Glyma.04G148600
Chr04	30841250	30841449	hyper	Gene	30840594	30841494	Glyma.04G148600
Chr04	31139050	31139299	hyper	down_10000	31135159	31145159	Glyma.04G148800
Chr04	32255250	32255999	hyper	up_10000	32254220	32264220	Glyma.04G149700
Chr04	32400850	32401199	hyper	Gene	32401052	32402382	Glyma.04G149800
Chr04	32804250	32804499	hyper	intergenic
Chr04	32805250	32805449	hyper	intergenic
Chr04	32922450	32922749	hyper	up_10000	32915235	32925235	Glyma.04G150700
Chr04	32923500	32924299	hyper	up_10000	32915235	32925235	Glyma.04G150700
Chr04	32990400	32990699	hyper	intergenic
Chr04	33754950	33755149	hyper	intergenic
Chr04	33845300	33845649	hyper	Gene	33845527	33846909	Glyma.04G151700
Chr04	35249900	35250449	hyper	Gene	35243942	35254324	Glyma.04G154000
Chr04	36312050	36312249	hyper	Gene	36312180	36326286	Glyma.04G155500
Chr04	36312400	36312899	hyper	Gene	36312180	36326286	Glyma.04G155500
Chr04	36381850	36382099	hyper	intergenic
Chr04	36382200	36382849	hyper	intergenic
Chr04	36383400	36383599	hyper	intergenic
Chr04	36409850	36410199	hyper	Gene	36408753	36424092	Glyma.04G155600
Chr04	36410700	36410899	hyper	Gene	36408753	36424092	Glyma.04G155600
Chr04	36602750	36602999	hyper	down_10000	36599820	36609820	Glyma.04G156300
Chr04	37102950	37103249	hyper	Gene	37093306	37107287	Glyma.04G157200
Chr04	38572250	38572449	hyper	up_10000	38571145	38581145	Glyma.04G158400
Chr04	38891500	38891699	hyper	intergenic
Chr04	39713550	39713799	hyper	intergenic
Chr04	39713950	39714799	hyper	intergenic
Chr04	39714950	39715149	hyper	intergenic
Chr04	39979300	39979499	hyper	Gene	39978926	39980814	Glyma.04G161300
Chr04	39979750	39980049	hyper	Gene	39978926	39980814	Glyma.04G161300
Chr04	39980150	39980399	hyper	Gene	39978926	39980814	Glyma.04G161300
Chr04	40019700	40020049	hyper	intergenic
Chr04	40466500	40467149	hyper	Gene	40464589	40467748	Glyma.04G163200
Chr04	40970300	40970999	hyper	up_10000	40963232	40973232	Glyma.04G164400
Chr04	41163850	41164149	hyper	intergenic
Chr04	41290500	41290749	hyper	down_10000	41286283	41296283	Glyma.04G165200
Chr04	41291300	41291499	hyper	down_10000	41286283	41296283	Glyma.04G165200
Chr04	41291800	41292149	hyper	down_10000	41286283	41296283	Glyma.04G165200
Chr04	41297200	41297549	hyper	Gene	41296960	41298037	Glyma.04G165300
Chr04	41297650	41297849	hyper	Gene	41296960	41298037	Glyma.04G165300
Chr04	41346250	41346699	hyper	intergenic
Chr04	41581250	41582299	hyper	down_10000	41575594	41585594	Glyma.04G165900
Chr04	41734450	41734749	hyper	Gene	41734321	41735025	Glyma.04G166200
Chr04	41748200	41748549	hyper	up_10000	41743965	41753965	Glyma.04G166400
Chr04	41748850	41749099	hyper	up_10000	41743965	41753965	Glyma.04G166400
Chr04	41932050	41932299	hyper	down_10000	41928604	41938604	Glyma.04G167200
Chr04	42341050	42341399	hyper	down_10000	42336861	42346861	Glyma.04G169000
Chr04	42342050	42342999	hyper	down_10000	42336861	42346861	Glyma.04G169000
Chr04	42396850	42397149	hyper	up_10000	42391416	42401416	Glyma.04G169600
Chr04	42397300	42397499	hyper	up_10000	42391416	42401416	Glyma.04G169600
Chr04	42462050	42462499	hyper	up_10000	42454752	42464752	Glyma.04G170000
Chr04	42462800	42462999	hyper	up_10000	42454752	42464752	Glyma.04G170000
Chr04	42773050	42773399	hyper	TE	Copia	42768528	42773116
Chr04	42845850	42846199	hyper	up_10000	42838553	42848553	Glyma.04G171500
Chr04	43251800	43252149	hyper	up_10000	43250720	43260720	Glyma.04G172800
Chr04	43572300	43572649	hyper	up_10000	43565354	43575354	Glyma.04G174200
Chr04	43700000	43700299	hyper	Gene	43699105	43701117	Glyma.04G174900
Chr04	43700450	43700699	hyper	Gene	43699105	43701117	Glyma.04G174900
Chr04	43703000	43703199	hyper	Gene	43703112	43706420	Glyma.04G175000
Chr04	43910300	43910549	hyper	up_10000	43902060	43912060	Glyma.04G176100
Chr04	44218750	44219149	hyper	up_10000	44212193	44222193	Glyma.04G177900
Chr04	44320650	44320899	hyper	Gene	44320450	44334801	Glyma.04G178700
Chr04	44321450	44322549	hyper	Gene	44320450	44334801	Glyma.04G178700
Chr04	44322650	44322999	hyper	Gene	44320450	44334801	Glyma.04G178700
Chr04	44323950	44324149	hyper	Gene	44320450	44334801	Glyma.04G178700
Chr04	44324350	44325599	hyper	Gene	44320450	44334801	Glyma.04G178700
Chr04	44476550	44477349	hyper	Gene	44476647	44480666	Glyma.04G179800
Chr04	44477500	44477849	hyper	Gene	44476647	44480666	Glyma.04G179800
Chr04	44478450	44479049	hyper	Gene	44476647	44480666	Glyma.04G179800
Chr04	44480100	44480449	hyper	Gene	44476647	44480666	Glyma.04G179800
Chr04	44890150	44890449	hyper	intergenic
Chr04	44890700	44890999	hyper	intergenic
Chr04	44992050	44992349	hyper	TE	L1	44989351	44995531
Chr04	44992450	44992699	hyper	TE	L1	44989351	44995531
Chr04	44992850	44993049	hyper	TE	L1	44989351	44995531
Chr04	45282850	45283199	hyper	TE	Gypsy	45275092	45287665
Chr04	45989500	45989699	hyper	Gene	45988768	45989908	Glyma.04G189000
Chr04	46740250	46740549	hyper	Gene	46733292	46740694	Glyma.04G195600
Chr04	47424200	47424849	hyper	Gene	47421729	47428563	Glyma.04G201300
Chr04	47462300	47462549	hyper	Gene	47460459	47462955	Glyma.04G201700
Chr04	47462750	47463049	hyper	Gene	47460459	47462955	Glyma.04G201700
Chr04	47849400	47849699	hyper	TE	Gypsy	47849057	47851279
Chr04	47883900	47884449	hyper	TE	hAT	47881237	47889945
Chr04	47885200	47885699	hyper	TE	hAT	47881237	47889945
Chr04	48345100	48345449	hyper	Gene	48339964	48361115	Glyma.04G211400
Chr04	48346200	48346749	hyper	Gene	48339964	48361115	Glyma.04G211400
Chr04	48752700	48752949	hyper	up_10000	48744112	48754112	Glyma.04G216200
Chr04	48892750	48893099	hyper	Gene	48878195	48896854	Glyma.04G218100
Chr04	48893550	48894049	hyper	Gene	48878195	48896854	Glyma.04G218100
Chr04	49148300	49148799	hyper	Gene	49148342	49152686	Glyma.04G220700
Chr04	49495800	49496149	hyper	Gene	49495544	49497526	Glyma.04G224500
Chr04	49676900	49677099	hyper	up_10000	49669446	49679446	Glyma.04G227100
Chr04	49941350	49941749	hyper	Gene	49940123	49951215	Glyma.04G230800
Chr04	50705900	50706199	hyper	up_10000	50696969	50706969	Glyma.04G238400
Chr04	51608400	51608899	hyper	up_10000	51599658	51609658	Glyma.04G249200
Chr04	51609050	51609399	hyper	up_10000	51599658	51609658	Glyma.04G249200
Chr04	51609800	51610049	hyper	Gene	51609783	51614292	Glyma.04G249400
Chr04	52360750	52361099	hyper	TE	Unknow	52359772	52363054
Chr04	52371350	52371849	hyper	TE	MuDR	52368288	52389145
Chr04	52372600	52373549	hyper	TE	MuDR	52368288	52389145
Chr04	52374950	52375249	hyper	TE	MuDR	52368288	52389145
Chr04	52378050	52378599	hyper	TE	MuDR	52368288	52389145
Chr04	52379600	52379949	hyper	TE	MuDR	52368288	52389145
Chr04	52380200	52380399	hyper	TE	MuDR	52368288	52389145
Chr04	52380650	52381299	hyper	TE	MuDR	52368288	52389145
Chr05	332550	332849	hyper	TE	L1	332492	338702
Chr05	333150	334049	hyper	TE	L1	332492	338702
Chr05	334850	335499	hyper	TE	L1	332492	338702
Chr05	335700	336049	hyper	TE	L1	332492	338702
Chr05	626000	626299	hyper	up_10000	621690	631690	Glyma.05G006700
Chr05	1234000	1234349	hyper	up_10000	1227836	1237836	Glyma.05G013200
Chr05	1256600	1256949	hyper	down_10000	1253240	1263240	Glyma.05G013400
Chr05	1380150	1380349	hyper	Gene	1379741	1384175	Glyma.05G015100
Chr05	2421350	2421549	hyper	Gene	2420302	2421928	Glyma.05G028000
Chr05	2461600	2462649	hyper	Gene	2460516	2468105	Glyma.05G028600
Chr05	2849650	2850049	hyper	Gene	2848695	2852187	Glyma.05G032600
Chr05	2850200	2850449	hyper	Gene	2848695	2852187	Glyma.05G032600
Chr05	3382950	3383299	hyper	Gene	3377196	3385642	Glyma.05G038000
Chr05	4280950	4281149	hyper	up_10000	4274147	4284147	Glyma.05G047900
Chr05	4284500	4284749	hyper	TE	Unknow	4283000	4284629
Chr05	5622450	5622649	hyper	Gene	5620707	5632648	Glyma.05G060300
Chr05	6010150	6010349	hyper	intergenic
Chr05	6137600	6137849	hyper	up_10000	6134032	6144032	Glyma.05G063500
Chr05	6138800	6139099	hyper	up_10000	6134032	6144032	Glyma.05G063500
Chr05	6139600	6139949	hyper	up_10000	6134032	6144032	Glyma.05G063500
Chr05	6172350	6172799	hyper	up_10000	6166576	6176576	Glyma.05G063600
Chr05	6446550	6446899	hyper	up_10000	6439191	6449191	Glyma.05G065700
Chr05	6481050	6481349	hyper	TE	Unknow	6477986	6488545
Chr05	6768950	6769149	hyper	up_10000	6759710	6769710	Glyma.05G067000
Chr05	6994450	6994799	hyper	TE	Copia	6989205	6995500
Chr05	7025650	7025849	hyper	intergenic
Chr05	7188550	7188949	hyper	TE	Unknow	7185419	7193417
Chr05	7189750	7190149	hyper	TE	Unknow	7185419	7193417
Chr05	7190350	7190699	hyper	TE	Unknow	7185419	7193417
Chr05	7191750	7192199	hyper	TE	Unknow	7185419	7193417
Chr05	7634450	7634999	hyper	up_10000	7629551	7639551	Glyma.05G070900
Chr05	8069000	8069749	hyper	Gene	8069457	8071713	Glyma.05G072500
Chr05	8070500	8070899	hyper	Gene	8069457	8071713	Glyma.05G072500
Chr05	8071200	8071899	hyper	Gene	8069457	8071713	Glyma.05G072500
Chr05	8418500	8418699	hyper	Gene	8417924	8418760	Glyma.05G073900
Chr05	8605050	8605399	hyper	intergenic
Chr05	9521450	9521749	hyper	intergenic
Chr05	9776600	9776799	hyper	intergenic
Chr05	9777900	9778149	hyper	intergenic
Chr05	9902350	9903049	hyper	intergenic
Chr05	10046900	10047149	hyper	Gene	10045168	10050341	Glyma.05G077300
Chr05	10552750	10552949	hyper	Gene	10552254	10554356	Glyma.05G078900
Chr05	10553250	10553499	hyper	Gene	10552254	10554356	Glyma.05G078900
Chr05	10611900	10612199	hyper	intergenic
Chr05	10866800	10867099	hyper	Gene	10866069	10868709	Glyma.05G079200
Chr05	10888500	10888799	hyper	intergenic
Chr05	11579200	11579399	hyper	intergenic
Chr05	12662500	12662699	hyper	Gene	12660412	12665851	Glyma.05G081900
Chr05	12796350	12796549	hyper	Gene	12795781	12801741	Glyma.05G082200
Chr05	14828250	14828449	hyper	TE	Gypsy	14820312	14835494
Chr05	15942400	15942599	hyper	TE	Copia	15935187	15946031
Chr05	15945000	15945199	hyper	TE	Copia	15935187	15946031
Chr05	15995500	15995949	hyper	TE	Unknow	15994731	15998685
Chr05	15996100	15996299	hyper	TE	Unknow	15994731	15998685
Chr05	15998550	15998749	hyper	TE	Unknow	15994731	15998685
Chr05	15999200	15999499	hyper	Gene	15998784	16000957	Glyma.05G086200
Chr05	16019600	16019949	hyper	TE	EnSpm	16002856	16035829
Chr05	16021100	16021449	hyper	TE	EnSpm	16002856	16035829
Chr05	16029750	16030549	hyper	TE	EnSpm	16002856	16035829
Chr05	16139750	16140049	hyper	TE	Gypsy	16135450	16178190
Chr05	16174000	16174349	hyper	TE	Gypsy	16135450	16178190
Chr05	16261450	16261799	hyper	TE	Gypsy	16254152	16267784
Chr05	16349750	16350099	hyper	intergenic
Chr05	16350300	16350549	hyper	TE	Gypsy	16350505	16351520
Chr05	16389600	16389799	hyper	TE	RTE	16389570	16391661
Chr05	16422700	16422899	hyper	intergenic
Chr05	16593050	16593299	hyper	intergenic
Chr05	17900950	17901249	hyper	down_10000	17897990	17907990	Glyma.05G087500
Chr05	17920450	17920649	hyper	Gene	17916944	17927655	Glyma.05G087600
Chr05	19219850	19220099	hyper	up_10000	19219208	19229208	Glyma.05G088900
Chr05	19796350	19796749	hyper	down_10000	19793258	19803258	Glyma.05G089400
Chr05	20597400	20597649	hyper	up_10000	20592173	20602173	Glyma.05G090700
Chr05	20597950	20598249	hyper	up_10000	20592173	20602173	Glyma.05G090700
Chr05	20956050	20956999	hyper	Gene	20956915	20958303	Glyma.05G091000
Chr05	20958100	20958449	hyper	Gene	20956915	20958303	Glyma.05G091000
Chr05	23632400	23632599	hyper	TE	EnSpm	23625489	23633984
Chr05	23714100	23714299	hyper	TE	Gypsy	23700287	23720588
Chr05	24738700	24739049	hyper	Gene	24717006	24740291	Glyma.05G095400
Chr05	25812400	25812749	hyper	Gene	25811131	25812558	Glyma.05G097700
Chr05	25813850	25814199	hyper	up_10000	25812558	25822558	Glyma.05G097700
Chr05	26228650	26228849	hyper	intergenic
Chr05	26230300	26230549	hyper	down_10000	26229255	26239255	Glyma.05G098700
Chr05	26483350	26483599	hyper	Gene	26480524	26483780	Glyma.05G100000
Chr05	26735450	26735849	hyper	down_10000	26727329	26737329	Glyma.05G100700
Chr05	26736050	26736249	hyper	down_10000	26727329	26737329	Glyma.05G100700
Chr05	26736900	26737199	hyper	down_10000	26727329	26737329	Glyma.05G100700
Chr05	26783200	26783499	hyper	intergenic
Chr05	26885100	26885499	hyper	TE	EnSpm	26879728	26893033
Chr05	26886750	26887299	hyper	TE	EnSpm	26879728	26893033
Chr05	26887650	26887949	hyper	TE	EnSpm	26879728	26893033
Chr05	27175450	27175749	hyper	up_10000	27170042	27180042	Glyma.05G102600
Chr05	27178500	27178899	hyper	up_10000	27170042	27180042	Glyma.05G102600
Chr05	27180200	27181049	hyper	Gene	27180042	27182805	Glyma.05G102600
Chr05	27181600	27182699	hyper	Gene	27180042	27182805	Glyma.05G102600
Chr05	27182800	27183199	hyper	Gene	27180042	27182805	Glyma.05G102600
Chr05	27205200	27205699	hyper	up_10000	27201981	27211981	Glyma.05G102800
Chr05	27205850	27206099	hyper	up_10000	27201981	27211981	Glyma.05G102800
Chr05	27295800	27296149	hyper	intergenic
Chr05	27502850	27503099	hyper	intergenic
Chr05	27589600	27589949	hyper	intergenic
Chr05	28211300	28211699	hyper	intergenic
Chr05	28290450	28290749	hyper	down_10000	28289700	28299700	Glyma.05G106200
Chr05	28292900	28293249	hyper	down_10000	28289700	28299700	Glyma.05G106200
Chr05	28293450	28293949	hyper	down_10000	28289700	28299700	Glyma.05G106200
Chr05	28294100	28294499	hyper	down_10000	28289700	28299700	Glyma.05G106200
Chr05	28294600	28295199	hyper	down_10000	28289700	28299700	Glyma.05G106200
Chr05	28295450	28295749	hyper	down_10000	28289700	28299700	Glyma.05G106200
Chr05	28295850	28296199	hyper	down_10000	28289700	28299700	Glyma.05G106200
Chr05	29166650	29167049	hyper	up_10000	29161199	29171199	Glyma.05G109900
Chr05	29571200	29571499	hyper	up_10000	29568946	29578946	Glyma.05G111100
Chr05	29572450	29572649	hyper	up_10000	29568946	29578946	Glyma.05G111100
Chr05	29572950	29573249	hyper	up_10000	29568946	29578946	Glyma.05G111100
Chr05	30579100	30579399	hyper	TE	Unknow	30577934	30580240
Chr05	30633000	30633249	hyper	TE	Gypsy	30627508	30638194
Chr05	30633400	30633799	hyper	TE	Gypsy	30627508	30638194
Chr05	30633900	30634249	hyper	TE	Gypsy	30627508	30638194
Chr05	30634350	30634649	hyper	TE	Gypsy	30627508	30638194
Chr05	30933150	30933399	hyper	up_10000	30923577	30933577	Glyma.05G116600
Chr05	30933500	30933699	hyper	Gene	30933577	30936536	Glyma.05G116600
Chr05	30934600	30934949	hyper	Gene	30933577	30936536	Glyma.05G116600
Chr05	31038850	31039099	hyper	up_10000	31030076	31040076	Glyma.05G117400
Chr05	31188200	31188549	hyper	intergenic
Chr05	31232750	31233099	hyper	Gene	31227257	31236175	Glyma.05G119400
Chr05	31273800	31274149	hyper	up_10000	31267204	31277204	Glyma.05G119800
Chr05	31576500	31576849	hyper	up_10000	31569474	31579474	Glyma.05G122200
Chr05	31797750	31798249	hyper	up_10000	31797311	31807311	Glyma.05G124700
Chr05	32503200	32503499	hyper	Gene	32501157	32504798	Glyma.05G132000
Chr05	32673350	32673549	hyper	up_10000	32670694	32680694	Glyma.05G133800
Chr05	32675900	32676149	hyper	up_10000	32670694	32680694	Glyma.05G133800
Chr05	32978550	32978749	hyper	Gene	32977410	32979485	Glyma.05G137100
Chr05	33045050	33045549	hyper	Gene	33045264	33049538	Glyma.05G137900
Chr05	33295550	33295899	hyper	Gene	33289446	33298425	Glyma.05G140300
Chr05	34366550	34366849	hyper	TE	Unknow	34364502	34366812
Chr05	34677200	34677499	hyper	Gene	34674924	34679741	Glyma.05G153000
Chr05	34787650	34787999	hyper	up_10000	34784816	34794816	Glyma.05G154800
Chr05	35317300	35317649	hyper	Gene	35312249	35317932	Glyma.05G161700
Chr05	35480250	35480599	hyper	Gene	35471465	35481277	Glyma.05G163600
Chr05	35713250	35713499	hyper	Gene	35712789	35717009	Glyma.05G166600
Chr05	35805900	35806149	hyper	Gene	35800148	35816861	Glyma.05G167300
Chr05	35913150	35913349	hyper	Gene	35904123	35929996	Glyma.05G168600
Chr05	35943700	35943899	hyper	TE	L1	35943193	35944417
Chr05	36020550	36020799	hyper	down_10000	36019624	36029624	Glyma.05G169800
Chr05	36081000	36081299	hyper	Gene	36075967	36084428	Glyma.05G170500
Chr05	36420050	36420599	hyper	Gene	36419739	36427415	Glyma.05G175500
Chr05	36421100	36421399	hyper	Gene	36419739	36427415	Glyma.05G175500
Chr05	36421800	36422149	hyper	Gene	36419739	36427415	Glyma.05G175500
Chr05	36596800	36597049	hyper	Gene	36595634	36602396	Glyma.05G177500
Chr05	36954700	36954999	hyper	TE	MuDR	36944704	36965598
Chr05	37096300	37096549	hyper	Gene	37095165	37096878	Glyma.05G183500
Chr05	37459650	37459999	hyper	up_10000	37451891	37461891	Glyma.05G188700
Chr05	37942500	37943299	hyper	Gene	37942386	37946300	Glyma.05G195100
Chr05	38491950	38492349	hyper	Gene	38487420	38493497	Glyma.05G201100
Chr05	38894350	38894699	hyper	Gene	38891149	38896709	Glyma.05G206100
Chr05	39571750	39572049	hyper	Gene	39571419	39578560	Glyma.05G214900
Chr05	40607700	40607949	hyper	TE	MuDR	40598509	40607749
Chr05	41080550	41080899	hyper	Gene	41080396	41080641	Glyma.05G233600
Chr05	41941050	41941349	hyper	Gene	41940483	41944540	Glyma.05G245400
Chr05	41941450	41941999	hyper	Gene	41940483	41944540	Glyma.05G245400
Chr05	41942100	41942649	hyper	Gene	41940483	41944540	Glyma.05G245400
Chr05	41942900	41943199	hyper	Gene	41940483	41944540	Glyma.05G245400
Chr05	42209800	42210149	hyper	Gene	42203372	42214762	Glyma.05G248900
Chr06	1700	1999	hyper	Gene	1764	15071	Glyma.06G000100
Chr06	2650	3599	hyper	Gene	1764	15071	Glyma.06G000100
Chr06	5600	6099	hyper	Gene	1764	15071	Glyma.06G000100
Chr06	6300	7149	hyper	Gene	1764	15071	Glyma.06G000100
Chr06	7650	8299	hyper	Gene	1764	15071	Glyma.06G000100
Chr06	8550	8899	hyper	Gene	1764	15071	Glyma.06G000100
Chr06	9450	9949	hyper	Gene	1764	15071	Glyma.06G000100
Chr06	10800	11299	hyper	Gene	1764	15071	Glyma.06G000100
Chr06	13450	13799	hyper	Gene	1764	15071	Glyma.06G000100
Chr06	559050	559349	hyper	up_10000	549940	559940	Glyma.06G007200
Chr06	641450	641699	hyper	Gene	639650	651459	Glyma.06G008300
Chr06	1244050	1244299	hyper	up_10000	1242345	1252345	Glyma.06G016700
Chr06	1298600	1298799	hyper	up_10000	1292639	1302639	Glyma.06G017600
Chr06	1746850	1747049	hyper	up_10000	1743197	1753197	Glyma.06G023300
Chr06	1812350	1812649	hyper	up_10000	1805307	1815307	Glyma.06G024000
Chr06	2764200	2764999	hyper	Gene	2763988	2765469	Glyma.06G036000
Chr06	3017650	3017849	hyper	Gene	3015227	3020272	Glyma.06G040100
Chr06	3348700	3349049	hyper	up_10000	3347924	3357924	Glyma.06G044000
Chr06	4158300	4158499	hyper	Gene	4157302	4159613	Glyma.06G055000
Chr06	4491250	4491549	hyper	Gene	4490111	4492002	Glyma.06G059300
Chr06	4715400	4716749	hyper	Gene	4714923	4716329	Glyma.06G062400
Chr06	4716900	4717099	hyper	Gene	4716713	4718976	Glyma.06G062500
Chr06	4718700	4719299	hyper	Gene	4716713	4718976	Glyma.06G062500
Chr06	5389600	5389849	hyper	up_10000	5380511	5390511	Glyma.06G070200
Chr06	7759550	7759799	hyper	Gene	7725465	7766431	Glyma.06G097800
Chr06	8556550	8556949	hyper	up_10000	8548153	8558153	Glyma.06G106400
Chr06	8557350	8557699	hyper	up_10000	8548153	8558153	Glyma.06G106400
Chr06	8702450	8702849	hyper	TE	hAT	8699519	8703071
Chr06	9298700	9298949	hyper	up_10000	9290343	9300343	Glyma.06G114600
Chr06	10226950	10227199	hyper	up_10000	10218901	10228901	Glyma.06G125300
Chr06	10770650	10770899	hyper	Gene	10769877	10774531	Glyma.06G131100
Chr06	10923350	10923599	hyper	up_10000	10919016	10929016	Glyma.06G132500
Chr06	10977700	10978049	hyper	Gene	10976199	10981248	Glyma.06G133400
Chr06	11113750	11114199	hyper	up_10000	11110998	11120998	Glyma.06G135200
Chr06	11337200	11337399	hyper	Gene	11336745	11339275	Glyma.06G138900
Chr06	12478750	12479099	hyper	Gene	12478823	12482337	Glyma.06G152900
Chr06	12900050	12900249	hyper	up_10000	12891928	12901928	Glyma.06G157000
Chr06	12900650	12901249	hyper	up_10000	12891928	12901928	Glyma.06G157000
Chr06	12901600	12901849	hyper	up_10000	12891928	12901928	Glyma.06G157000
Chr06	13228850	13229049	hyper	up_10000	13221917	13231917	Glyma.06G160300
Chr06	13824100	13824349	hyper	up_10000	13821870	13831870	Glyma.06G166000
Chr06	13878600	13878949	hyper	Gene	13876634	13878645	Glyma.06G166600
Chr06	14042500	14043249	hyper	down_10000	14036048	14046048	Glyma.06G168100
Chr06	14625250	14625449	hyper	Gene	14595971	14646811	Glyma.06G173500
Chr06	14626300	14626499	hyper	Gene	14595971	14646811	Glyma.06G173500
Chr06	14726550	14726899	hyper	Gene	14721784	14732606	Glyma.06G174400
Chr06	15264500	15264699	hyper	Gene	15264257	15268686	Glyma.06G179900
Chr06	15354900	15355149	hyper	Gene	15341540	15393750	Glyma.06G180700
Chr06	15365400	15365999	hyper	Gene	15341540	15393750	Glyma.06G180700
Chr06	15383800	15383999	hyper	Gene	15341540	15393750	Glyma.06G180700
Chr06	15417300	15417649	hyper	TE	L1	15414343	15420323
Chr06	15420900	15421149	hyper	TE	Copia	15420457	15421920
Chr06	15421250	15421499	hyper	TE	Copia	15420457	15421920
Chr06	15656400	15656749	hyper	Gene	15654270	15659464	Glyma.06G182600
Chr06	15658250	15658599	hyper	Gene	15654270	15659464	Glyma.06G182600
Chr06	15696150	15696349	hyper	down_10000	15695290	15705290	Glyma.06G182800
Chr06	15836450	15836699	hyper	up_10000	15832430	15842430	Glyma.06G183600
Chr06	16560800	16561149	hyper	intergenic
Chr06	17024350	17024549	hyper	Gene	17015428	17027939	Glyma.06G192600
Chr06	17684150	17684349	hyper	TE	L1	17681113	17687310
Chr06	17868100	17868299	hyper	intergenic
Chr06	18054050	18054399	hyper	down_10000	18046521	18056521	Glyma.06G198400
Chr06	18372650	18373249	hyper	intergenic
Chr06	18601400	18601699	hyper	TE	Gypsy	18601416	18606765
Chr06	18602600	18602899	hyper	TE	Gypsy	18601416	18606765
Chr06	18606250	18606549	hyper	TE	Gypsy	18601416	18606765
Chr06	18697700	18698249	hyper	Gene	18694636	18699928	Glyma.06G202100
Chr06	18698350	18698649	hyper	Gene	18694636	18699928	Glyma.06G202100
Chr06	18809500	18810299	hyper	TE	L1	18807464	18813591
Chr06	18927600	18928399	hyper	down_10000	18924890	18934890	Glyma.06G202900
Chr06	19090450	19090699	hyper	Gene	19090082	19094822	Glyma.06G203800
Chr06	19305650	19305899	hyper	down_10000	19297068	19307068	Glyma.06G204600
Chr06	19442550	19442749	hyper	down_10000	19433188	19443188	Glyma.06G205500
Chr06	19963400	19963899	hyper	TE	Helitron	19950186	19965162
Chr06	19969600	19970049	hyper	Gene	19963095	19969940	Glyma.06G207100
Chr06	20280550	20280849	hyper	Gene	20278974	20282107	Glyma.06G207900
Chr06	21456050	21456299	hyper	intergenic
Chr06	21457400	21457749	hyper	intergenic
Chr06	21460050	21460549	hyper	intergenic
Chr06	23170500	23170899	hyper	up_10000	23162312	23172312	Glyma.06G217600
Chr06	23171700	23171999	hyper	up_10000	23162312	23172312	Glyma.06G217600
Chr06	23172200	23172849	hyper	down_10000	23170357	23180357	Glyma.06G217700
Chr06	23173250	23173599	hyper	down_10000	23170357	23180357	Glyma.06G217700
Chr06	23174000	23174199	hyper	down_10000	23170357	23180357	Glyma.06G217700
Chr06	23396600	23396799	hyper	up_10000	23387036	23397036	Glyma.06G218100
Chr06	25291550	25291949	hyper	down_10000	25285827	25295827	Glyma.06G220000
Chr06	32231100	32231399	hyper	TE	Gypsy	32227545	32233063
Chr06	35593450	35593699	hyper	intergenic
Chr06	39004800	39005049	hyper	Gene	38999067	39014707	Glyma.06G238500
Chr06	39246250	39246599	hyper	TE	L1	39243229	39251576
Chr06	39247100	39247299	hyper	TE	L1	39243229	39251576
Chr06	39412750	39413049	hyper	down_10000	39404015	39414015	Glyma.06G239600
Chr06	39587550	39588299	hyper	Gene	39583017	39595954	Glyma.06G240000
Chr06	39588600	39589149	hyper	Gene	39583017	39595954	Glyma.06G240000
Chr06	39605050	39605249	hyper	Gene	39596983	39615518	Glyma.06G240100
Chr06	39681450	39681799	hyper	down_10000	39679889	39689889	Glyma.06G240500
Chr06	39729050	39729299	hyper	down_10000	39719921	39729921	Glyma.06G240600
Chr06	39749200	39749449	hyper	intergenic
Chr06	39809300	39809499	hyper	Gene	39808885	39822777	Glyma.06G240900
Chr06	39809700	39810049	hyper	Gene	39808885	39822777	Glyma.06G240900
Chr06	39810700	39811049	hyper	Gene	39808885	39822777	Glyma.06G240900
Chr06	39821900	39822399	hyper	Gene	39808885	39822777	Glyma.06G240900
Chr06	40050200	40050499	hyper	intergenic
Chr06	40050950	40051249	hyper	intergenic
Chr06	40051500	40051699	hyper	intergenic
Chr06	40149950	40150299	hyper	intergenic
Chr06	40555450	40555799	hyper	up_10000	40554756	40564756	Glyma.06G243700
Chr06	40786850	40787149	hyper	Gene	40786425	40792821	Glyma.06G244300
Chr06	40791300	40792199	hyper	Gene	40786425	40792821	Glyma.06G244300
Chr06	40792600	40793249	hyper	TE	RTE	40793191	40801405
Chr06	42292000	42292299	hyper	up_10000	42289582	42299582	Glyma.06G250100
Chr06	42441100	42441399	hyper	TE	Unknow	42437899	42446169
Chr06	42914350	42914649	hyper	TE	Gypsy	42914091	42924692
Chr06	43685550	43686049	hyper	TE	EnSpm	43682789	43687519
Chr06	43691050	43691649	hyper	down_10000	43682230	43692230	Glyma.06G255800
Chr06	44233300	44233599	hyper	Gene	44232261	44234564	Glyma.06G258100
Chr06	44366200	44366649	hyper	down_10000	44363096	44373096	Glyma.06G258700
Chr06	44394400	44394699	hyper	Gene	44393761	44395024	Glyma.06G259000
Chr06	45118700	45118999	hyper	up_10000	45114651	45124651	Glyma.06G263800
Chr06	45258600	45258949	hyper	down_10000	45256186	45266186	Glyma.06G265200
Chr06	45259250	45259899	hyper	down_10000	45256186	45266186	Glyma.06G265200
Chr06	45260200	45260599	hyper	down_10000	45256186	45266186	Glyma.06G265200
Chr06	45260750	45261149	hyper	down_10000	45256186	45266186	Glyma.06G265200
Chr06	45263000	45263349	hyper	down_10000	45256186	45266186	Glyma.06G265200
Chr06	45429800	45430149	hyper	up_10000	45426417	45436417	Glyma.06G266200
Chr06	45430550	45430749	hyper	up_10000	45426417	45436417	Glyma.06G266200
Chr06	45602650	45602849	hyper	down_10000	45601862	45611862	Glyma.06G267500
Chr06	45756950	45757549	hyper	TE	L1	45756799	45763026
Chr06	45757800	45758149	hyper	TE	L1	45756799	45763026
Chr06	45758300	45758699	hyper	TE	L1	45756799	45763026
Chr06	45758950	45759199	hyper	TE	L1	45756799	45763026
Chr06	45813850	45814049	hyper	Gene	45811991	45819134	Glyma.06G269300
Chr06	47037350	47037549	hyper	up_10000	47029812	47039812	Glyma.06G279500
Chr06	47195300	47195499	hyper	Gene	47191044	47195889	Glyma.06G283800
Chr06	47639100	47639449	hyper	down_10000	47631466	47641466	Glyma.06G287400
Chr06	47693100	47693549	hyper	TE	EnSpm	47680150	47712769
Chr06	48136150	48136349	hyper	up_10000	48128733	48138733	Glyma.06G292600
Chr06	48963400	48964149	hyper	up_10000	48958858	48968858	Glyma.06G300600
Chr06	48965750	48965949	hyper	Gene	48965413	48969623	Glyma.06G300800
Chr06	49050900	49051099	hyper	Gene	49048304	49051133	Glyma.06G301500
Chr06	49900800	49900999	hyper	Gene	49885349	49910175	Glyma.06G310500
Chr06	50119700	50119949	hyper	Gene	50110112	50120250	Glyma.06G312600
Chr06	50120100	50120449	hyper	Gene	50110112	50120250	Glyma.06G312600
Chr06	50154900	50155199	hyper	up_10000	50149944	50159944	Glyma.06G312900
Chr06	50266900	50267099	hyper	up_10000	50261529	50271529	Glyma.06G313900
Chr06	50267400	50267599	hyper	up_10000	50261529	50271529	Glyma.06G313900
Chr06	50268050	50268399	hyper	up_10000	50261529	50271529	Glyma.06G313900
Chr06	50414300	50414649	hyper	Gene	50414272	50415548	Glyma.06G315200
Chr06	50487100	50487299	hyper	Gene	50486235	50488374	Glyma.06G315700
Chr06	50847900	50848249	hyper	TE	Unknow	50847485	50848262
Chr06	50886500	50886799	hyper	Gene	50874167	50888925	Glyma.06G320100
Chr06	50912350	50912549	hyper	up_10000	50911059	50921059	Glyma.06G320400
Chr06	51008050	51008399	hyper	Gene	51007221	51008804	Glyma.06G321500
Chr06	51028700	51029149	hyper	up_10000	51027094	51037094	Glyma.06G321800
Chr06	51218400	51218649	hyper	up_10000	51214621	51224621	Glyma.06G324500
Chr06	51388700	51388949	hyper	TE	Copia	51372567	51395247
Chr06	51390800	51391349	hyper	TE	Copia	51372567	51395247
Chr07	183250	183449	hyper	Gene	180914	185137	Glyma.07G002000
Chr07	183700	184049	hyper	Gene	180914	185137	Glyma.07G002000
Chr07	372400	372749	hyper	up_10000	369959	379959	Glyma.07G004700
Chr07	393950	394149	hyper	Gene	393933	395001	Glyma.07G005100
Chr07	1959250	1959599	hyper	down_10000	1950979	1960979	Glyma.07G024900
Chr07	3352800	3352999	hyper	TE	Unknow	3352227	3355492
Chr07	3762650	3762849	hyper	Gene	3759039	3772165	Glyma.07G045100
Chr07	3923200	3923549	hyper	up_10000	3918461	3928461	Glyma.07G046800
Chr07	3924100	3924449	hyper	up_10000	3918461	3928461	Glyma.07G046800
Chr07	4995100	4995349	hyper	down_10000	4985352	4995352	Glyma.07G056500
Chr07	5078050	5078349	hyper	Gene	5078005	5083913	Glyma.07G057200
Chr07	5730700	5730999	hyper	Gene	5711447	5738115	Glyma.07G064100
Chr07	5762200	5762749	hyper	up_10000	5752915	5762915	Glyma.07G064400
Chr07	6053850	6054149	hyper	up_10000	6052182	6062182	Glyma.07G067100
Chr07	6440950	6441249	hyper	Gene	6439988	6441579	Glyma.07G070800
Chr07	6782800	6783449	hyper	Gene	6783392	6783919	Glyma.07G074500
Chr07	7105250	7105449	hyper	down_10000	7101299	7111299	Glyma.07G077700
Chr07	7732500	7732699	hyper	down_10000	7724611	7734611	Glyma.07G083600
Chr07	7981950	7982199	hyper	intergenic
Chr07	8551150	8551399	hyper	Gene	8550657	8552335	Glyma.07G091600
Chr07	8640450	8640699	hyper	Gene	8636143	8643495	Glyma.07G092600
Chr07	9132100	9132399	hyper	up_10000	9129095	9139095	Glyma.07G097300
Chr07	9153700	9153949	hyper	down_10000	9147923	9157923	Glyma.07G097500
Chr07	9442150	9442399	hyper	Gene	9436867	9449863	Glyma.07G099600
Chr07	9443200	9443399	hyper	Gene	9436867	9449863	Glyma.07G099600
Chr07	9443550	9444299	hyper	Gene	9436867	9449863	Glyma.07G099600
Chr07	9444700	9444899	hyper	Gene	9436867	9449863	Glyma.07G099600
Chr07	10105050	10105249	hyper	up_10000	10104290	10114290	Glyma.07G104600
Chr07	10106000	10106199	hyper	up_10000	10104290	10114290	Glyma.07G104600
Chr07	10320400	10320749	hyper	Gene	10319339	10322692	Glyma.07G106300
Chr07	10369300	10369499	hyper	up_10000	10366042	10376042	Glyma.07G106700
Chr07	11383450	11383799	hyper	Gene	11381266	11384438	Glyma.07G110900
Chr07	11528150	11528949	hyper	up_10000	11522328	11532328	Glyma.07G111700
Chr07	11767200	11767399	hyper	intergenic
Chr07	11838900	11839249	hyper	Gene	11839017	11839566	Glyma.07G113700
Chr07	11845800	11845999	hyper	Gene	11844383	11847083	Glyma.07G113900
Chr07	11901600	11902299	hyper	intergenic
Chr07	11902700	11903049	hyper	intergenic
Chr07	11903250	11903599	hyper	intergenic
Chr07	11933650	11933849	hyper	Gene	11925670	11935485	Glyma.07G114200
Chr07	11934200	11934449	hyper	Gene	11925670	11935485	Glyma.07G114200
Chr07	12131900	12132449	hyper	intergenic
Chr07	12281700	12282049	hyper	TE	EnSpm	12276143	12300508
Chr07	12398950	12399249	hyper	TE	L1	12389561	12398962
Chr07	12399850	12400099	hyper	intergenic
Chr07	13050200	13050549	hyper	Gene	13047192	13060293	Glyma.07G116900
Chr07	13077800	13078099	hyper	down_10000	13077387	13087387	Glyma.07G117000
Chr07	13621400	13621699	hyper	up_10000	13618648	13628648	Glyma.07G119200
Chr07	13790000	13790249	hyper	intergenic
Chr07	14376900	14377249	hyper	Gene	14366478	14381385	Glyma.07G122600
Chr07	14377450	14377649	hyper	Gene	14366478	14381385	Glyma.07G122600
Chr07	14542800	14543049	hyper	Gene	14542527	14547776	Glyma.07G123300
Chr07	14694600	14694849	hyper	Gene	14684788	14702762	Glyma.07G124000
Chr07	14700900	14701249	hyper	Gene	14684788	14702762	Glyma.07G124000
Chr07	14958200	14958399	hyper	Gene	14920233	14979323	Glyma.07G125300
Chr07	15236200	15236549	hyper	up_10000	15231813	15241813	Glyma.07G127100
Chr07	16268650	16268849	hyper	up_10000	16265034	16275034	Glyma.07G137100
Chr07	16346650	16346949	hyper	Gene	16345923	16347342	Glyma.07G137800
Chr07	16413550	16413899	hyper	down_10000	16404471	16414471	Glyma.07G138200
Chr07	16414000	16414449	hyper	down_10000	16404471	16414471	Glyma.07G138200
Chr07	16415300	16415749	hyper	up_10000	16414776	16424776	Glyma.07G138200
Chr07	16759200	16759699	hyper	TE	Gypsy	16748236	16761707
Chr07	16760000	16760199	hyper	TE	Gypsy	16748236	16761707
Chr07	16794650	16794999	hyper	Gene	16794658	16795128	Glyma.07G141700
Chr07	17342550	17342749	hyper	up_10000	17337015	17347015	Glyma.07G145400
Chr07	17474950	17475249	hyper	up_10000	17470178	17480178	Glyma.07G145900
Chr07	17485550	17485899	hyper	up_10000	17475956	17485956	Glyma.07G146000
Chr07	17486150	17486999	hyper	Gene	17485956	17487631	Glyma.07G146000
Chr07	17794850	17795099	hyper	up_10000	17787634	17797634	Glyma.07G147900
Chr07	17797450	17797799	hyper	Gene	17797634	17797916	Glyma.07G147900
Chr07	18011600	18012149	hyper	TE	Gypsy	18001680	18029536
Chr07	18499600	18499849	hyper	Gene	18497825	18503298	Glyma.07G152300
Chr07	18571150	18571449	hyper	intergenic
Chr07	18836600	18837149	hyper	intergenic
Chr07	19265300	19265849	hyper	Gene	19264254	19266269	Glyma.07G156800
Chr07	19266250	19266599	hyper	Gene	19264254	19266269	Glyma.07G156800
Chr07	19638300	19638949	hyper	down_10000	19630835	19640835	Glyma.07G158100
Chr07	19639100	19639899	hyper	down_10000	19630835	19640835	Glyma.07G158100
Chr07	19641000	19641449	hyper	Gene	19640835	19642631	Glyma.07G158100
Chr07	19642100	19642449	hyper	Gene	19640835	19642631	Glyma.07G158100
Chr07	19652250	19652949	hyper	up_10000	19650873	19660873	Glyma.07G158300
Chr07	19653100	19654199	hyper	up_10000	19650873	19660873	Glyma.07G158300
Chr07	19654700	19655499	hyper	up_10000	19650873	19660873	Glyma.07G158300
Chr07	19931500	19931849	hyper	Gene	19929760	19932759	Glyma.07G158900
Chr07	20662800	20662999	hyper	down_10000	20659434	20669434	Glyma.07G160100
Chr07	20663150	20663549	hyper	down_10000	20659434	20669434	Glyma.07G160100
Chr07	20664050	20664249	hyper	Gene	20663990	20665879	Glyma.07G160200
Chr07	20941100	20941299	hyper	intergenic
Chr07	20942500	20942849	hyper	intergenic
Chr07	20984000	20984499	hyper	Gene	20983387	20986135	Glyma.07G161100
Chr07	21521600	21521949	hyper	down_10000	21521133	21531133	Glyma.07G162700
Chr07	21572350	21572549	hyper	up_10000	21567067	21577067	Glyma.07G162900
Chr07	21758700	21758899	hyper	Gene	21758531	21763243	Glyma.07G164000
Chr07	21759450	21759649	hyper	Gene	21758531	21763243	Glyma.07G164000
Chr07	21760500	21760849	hyper	Gene	21758531	21763243	Glyma.07G164000
Chr07	21761150	21761399	hyper	Gene	21758531	21763243	Glyma.07G164000
Chr07	21797500	21797749	hyper	intergenic
Chr07	24348300	24348499	hyper	intergenic
Chr07	25032900	25033949	hyper	Gene	25033573	25037960	Glyma.07G165500
Chr07	25160200	25160649	hyper	Gene	25159304	25161486	Glyma.07G165600
Chr07	26927250	26927499	hyper	down_10000	26924152	26934152	Glyma.07G167000
Chr07	27071900	27072249	hyper	Gene	27068681	27075093	Glyma.07G167700
Chr07	28013350	28013649	hyper	Gene	28009710	28017821	Glyma.07G168700
Chr07	31698550	31698849	hyper	intergenic
Chr07	31699350	31699649	hyper	down_10000	31698738	31708738	Glyma.07G175200
Chr07	32927850	32928099	hyper	Gene	32927198	32928086	Glyma.07G176300
Chr07	33366450	33367349	hyper	intergenic
Chr07	34228950	34229299	hyper	up_10000	34226535	34236535	Glyma.07G178700
Chr07	34264550	34264849	hyper	down_10000	34259896	34269896	Glyma.07G179000
Chr07	34490100	34490699	hyper	up_10000	34482313	34492313	Glyma.07G179600
Chr07	34818350	34818549	hyper	intergenic
Chr07	34818800	34819149	hyper	intergenic
Chr07	34819500	34819799	hyper	intergenic
Chr07	35080150	35080399	hyper	down_10000	35074265	35084265	Glyma.07G183000
Chr07	35142050	35142249	hyper	Gene	35142096	35143052	Glyma.07G183800
Chr07	35384650	35384949	hyper	up_10000	35379381	35389381	Glyma.07G186500
Chr07	35704700	35704949	hyper	down_10000	35700006	35710006	Glyma.07G189400
Chr07	36082700	36082999	hyper	up_10000	36079545	36089545	Glyma.07G192900
Chr07	36083150	36083499	hyper	up_10000	36079545	36089545	Glyma.07G192900
Chr07	36204250	36204449	hyper	TE	Unknow	36190653	36205005
Chr07	36486000	36486449	hyper	TE	Unknow	36485730	36487267
Chr07	36487100	36487649	hyper	TE	Unknow	36485730	36487267
Chr07	36487750	36488049	hyper	Gene	36483372	36490967	Glyma.07G196500
Chr07	36488550	36488899	hyper	Gene	36483372	36490967	Glyma.07G196500
Chr07	36584050	36584499	hyper	up_10000	36579803	36589803	Glyma.07G197400
Chr07	37157400	37157699	hyper	up_10000	37156660	37166660	Glyma.07G202300
Chr07	37308550	37308899	hyper	intergenic
Chr07	37452900	37453149	hyper	Gene	37451852	37454726	Glyma.07G205300
Chr07	38105350	38105549	hyper	intergenic
Chr07	38258550	38259099	hyper	up_10000	38255217	38265217	Glyma.07G211300
Chr07	38260600	38260949	hyper	up_10000	38255217	38265217	Glyma.07G211300
Chr07	38436450	38436699	hyper	down_10000	38428138	38438138	Glyma.07G212700
Chr07	38451300	38451549	hyper	up_10000	38442086	38452086	Glyma.07G212700
Chr07	38530950	38531299	hyper	up_10000	38522643	38532643	Glyma.07G213100
Chr07	38752900	38753199	hyper	Gene	38752513	38758417	Glyma.07G215300
Chr07	38820300	38820649	hyper	down_10000	38816385	38826385	Glyma.07G215800
Chr07	39218650	39218899	hyper	up_10000	39213014	39223014	Glyma.07G218800
Chr07	39562400	39562649	hyper	Gene	39559150	39590905	Glyma.07G220800
Chr07	39565500	39565699	hyper	Gene	39559150	39590905	Glyma.07G220800
Chr07	41205500	41205749	hyper	Gene	41204891	41208032	Glyma.07G231200
Chr07	41206050	41206299	hyper	Gene	41204891	41208032	Glyma.07G231200
Chr07	41206600	41206899	hyper	Gene	41204891	41208032	Glyma.07G231200
Chr07	41207650	41208199	hyper	Gene	41204891	41208032	Glyma.07G231200
Chr07	41278150	41278399	hyper	Gene	41273386	41278819	Glyma.07G231900
Chr07	41472900	41473099	hyper	Gene	41468444	41478033	Glyma.07G233500
Chr07	41567050	41567349	hyper	down_10000	41558508	41568508	Glyma.07G234700
Chr07	41568450	41568799	hyper	Gene	41568508	41569283	Glyma.07G234700
Chr07	41569050	41569349	hyper	Gene	41568508	41569283	Glyma.07G234700
Chr07	41680950	41681149	hyper	up_10000	41677796	41687796	Glyma.07G235400
Chr07	42539600	42539799	hyper	up_10000	42536602	42546602	Glyma.07G246500
Chr07	42540450	42540649	hyper	up_10000	42536602	42546602	Glyma.07G246500
Chr07	42768800	42769049	hyper	Gene	42765146	42773852	Glyma.07G249700
Chr07	42880100	42880299	hyper	Gene	42869898	42881187	Glyma.07G250700
Chr07	43038650	43038899	hyper	up_10000	43035703	43045703	Glyma.07G253100
Chr07	43823150	43823399	hyper	Gene	43819736	43826175	Glyma.07G263800
Chr07	44255850	44256149	hyper	Gene	44254370	44259740	Glyma.07G269700
Chr07	44267900	44268149	hyper	Gene	44265780	44271655	Glyma.07G269900
Chr08	3150	3599	hyper	down_10000	-1342	8658	Glyma.08G000100
Chr08	3800	4299	hyper	down_10000	-1342	8658	Glyma.08G000100
Chr08	5150	5549	hyper	down_10000	-1342	8658	Glyma.08G000100
Chr08	6200	6399	hyper	down_10000	-1342	8658	Glyma.08G000100
Chr08	6500	6699	hyper	up_10000	6411	16411	Glyma.08G000200
Chr08	6800	7549	hyper	up_10000	6411	16411	Glyma.08G000200
Chr08	8400	8749	hyper	Gene	8658	12333	Glyma.08G000100
Chr08	10100	10299	hyper	Gene	8658	12333	Glyma.08G000100
Chr08	10700	11749	hyper	Gene	8658	12333	Glyma.08G000100
Chr08	671150	671549	hyper	Gene	664591	672931	Glyma.08G008400
Chr08	823200	823399	hyper	Gene	810285	828665	Glyma.08G010300
Chr08	823700	823999	hyper	Gene	810285	828665	Glyma.08G010300
Chr08	1328050	1328299	hyper	down_10000	1325039	1335039	Glyma.08G016600
Chr08	1747750	1747949	hyper	Gene	1746451	1749178	Glyma.08G021600
Chr08	1831100	1831449	hyper	up_10000	1826104	1836104	Glyma.08G022900
Chr08	2335300	2335499	hyper	Gene	2334642	2344051	Glyma.08G029300
Chr08	2377250	2377449	hyper	Gene	2376300	2379405	Glyma.08G029700
Chr08	2470350	2470649	hyper	Gene	2465745	2470494	Glyma.08G031200
Chr08	2635950	2636249	hyper	Gene	2634444	2637284	Glyma.08G033100
Chr08	2741600	2741849	hyper	Gene	2739141	2741745	Glyma.08G034500
Chr08	2870750	2870999	hyper	Gene	2868342	2871366	Glyma.08G036400
Chr08	4273650	4273899	hyper	Gene	4273355	4280318	Glyma.08G055600
Chr08	4282250	4282799	hyper	up_10000	4280318	4290318	Glyma.08G055600
Chr08	4978350	4978699	hyper	Gene	4977696	4979377	Glyma.08G065000
Chr08	5445700	5445999	hyper	Gene	5438763	5446150	Glyma.08G071200
Chr08	5811650	5811899	hyper	Gene	5811322	5811819	Glyma.08G076200
Chr08	5848950	5849249	hyper	Gene	5848147	5850459	Glyma.08G076900
Chr08	6015200	6015499	hyper	down_10000	6009487	6019487	Glyma.08G078800
Chr08	6688450	6689349	hyper	Gene	6687539	6693143	Glyma.08G088400
Chr08	6689650	6689899	hyper	Gene	6687539	6693143	Glyma.08G088400
Chr08	6690000	6690299	hyper	Gene	6687539	6693143	Glyma.08G088400
Chr08	6924550	6924899	hyper	intergenic
Chr08	7235850	7236199	hyper	Gene	7230311	7239978	Glyma.08G095000
Chr08	7849750	7850049	hyper	up_10000	7842398	7852398	Glyma.08G102300
Chr08	7850750	7850949	hyper	up_10000	7842398	7852398	Glyma.08G102300
Chr08	8406000	8406349	hyper	Gene	8404346	8411383	Glyma.08G109600
Chr08	8418500	8418749	hyper	up_10000	8409650	8419650	Glyma.08G109700
Chr08	8860300	8860649	hyper	Gene	8858860	8863606	Glyma.08G115600
Chr08	9104950	9105549	hyper	up_10000	9102619	9112619	Glyma.08G118000
Chr08	11297650	11297999	hyper	Gene	11291040	11298606	Glyma.08G148100
Chr08	11331100	11331449	hyper	Gene	11312041	11345534	Glyma.08G148300
Chr08	11770500	11770699	hyper	down_10000	11762319	11772319	Glyma.08G152800
Chr08	11770800	11771149	hyper	down_10000	11762319	11772319	Glyma.08G152800
Chr08	11774400	11774799	hyper	down_10000	11770677	11780677	Glyma.08G152900
Chr08	11880200	11880549	hyper	Gene	11877452	11884145	Glyma.08G154100
Chr08	11882400	11882649	hyper	Gene	11877452	11884145	Glyma.08G154100
Chr08	11955550	11955749	hyper	Gene	11953876	11957663	Glyma.08G154900
Chr08	11979000	11979399	hyper	intergenic
Chr08	12167100	12167349	hyper	Gene	12162921	12193517	Glyma.08G157400
Chr08	12173450	12174749	hyper	Gene	12162921	12193517	Glyma.08G157400
Chr08	12174850	12175199	hyper	Gene	12162921	12193517	Glyma.08G157400
Chr08	12346500	12346749	hyper	Gene	12346454	12350084	Glyma.08G159200
Chr08	12654250	12654549	hyper	Gene	12650119	12683535	Glyma.08G162300
Chr08	12882300	12882499	hyper	Gene	12875239	12891819	Glyma.08G163700
Chr08	13394000	13394299	hyper	up_10000	13393510	13403510	Glyma.08G168800
Chr08	13395100	13395399	hyper	up_10000	13393510	13403510	Glyma.08G168800
Chr08	13395850	13396049	hyper	up_10000	13393510	13403510	Glyma.08G168800
Chr08	13429250	13429699	hyper	up_10000	13423814	13433814	Glyma.08G168900
Chr08	13534850	13535199	hyper	TE	Unknow	13532251	13539638
Chr08	13559750	13560049	hyper	intergenic
Chr08	13647600	13647849	hyper	up_10000	13639001	13649001	Glyma.08G171500
Chr08	14164550	14164849	hyper	up_10000	14162601	14172601	Glyma.08G176600
Chr08	14429600	14430149	hyper	TE	hAT	14429970	14431552
Chr08	14684150	14684499	hyper	up_10000	14675924	14685924	Glyma.08G183000
Chr08	14802400	14802649	hyper	up_10000	14793553	14803553	Glyma.08G184400
Chr08	15241800	15242199	hyper	up_10000	15232887	15242887	Glyma.08G189700
Chr08	15287300	15287499	hyper	Gene	15286799	15291199	Glyma.08G190300
Chr08	15855050	15856149	hyper	Gene	15853412	15862219	Glyma.08G196700
Chr08	15856450	15856649	hyper	Gene	15853412	15862219	Glyma.08G196700
Chr08	16002050	16002299	hyper	Gene	16001961	16003430	Glyma.08G198300
Chr08	16081700	16081949	hyper	Gene	16078525	16083556	Glyma.08G199000
Chr08	16401250	16401499	hyper	up_10000	16392319	16402319	Glyma.08G202200
Chr08	16524550	16524799	hyper	Gene	16521379	16525038	Glyma.08G203700
Chr08	16529150	16529749	hyper	up_10000	16522773	16532773	Glyma.08G203800
Chr08	16992850	16993199	hyper	Gene	16991275	16995651	Glyma.08G209800
Chr08	17153950	17154299	hyper	up_10000	17147928	17157928	Glyma.08G212600
Chr08	17367150	17367399	hyper	Gene	17366648	17367531	Glyma.08G214700
Chr08	17439750	17440049	hyper	up_10000	17434455	17444455	Glyma.08G215200
Chr08	17811650	17811849	hyper	up_10000	17803887	17813887	Glyma.08G219000
Chr08	17840400	17840749	hyper	Gene	17837504	17842580	Glyma.08G219300
Chr08	17928400	17928699	hyper	up_10000	17918960	17928960	Glyma.08G220600
Chr08	18060050	18060299	hyper	Gene	18059686	18063561	Glyma.08G222300
Chr08	18326950	18327149	hyper	Gene	18321377	18335864	Glyma.08G226000
Chr08	18327950	18328249	hyper	Gene	18321377	18335864	Glyma.08G226000
Chr08	18744600	18744849	hyper	Gene	18720040	18747811	Glyma.08G229400
Chr08	18770350	18770949	hyper	Gene	18766704	18782530	Glyma.08G229600
Chr08	18771150	18771949	hyper	Gene	18766704	18782530	Glyma.08G229600
Chr08	19323700	19324099	hyper	TE	Unknow	19321959	19324139
Chr08	19445950	19446199	hyper	down_10000	19444043	19454043	Glyma.08G233700
Chr08	19468150	19468399	hyper	up_10000	19460101	19470101	Glyma.08G233700
Chr08	19473300	19473499	hyper	TE	L1	19472447	19490238
Chr08	19473750	19473949	hyper	TE	L1	19472447	19490238
Chr08	19474050	19474399	hyper	TE	L1	19472447	19490238
Chr08	19638650	19639099	hyper	up_10000	19629162	19639162	Glyma.08G234500
Chr08	19733650	19733949	hyper	down_10000	19727680	19737680	Glyma.08G234900
Chr08	19851450	19851749	hyper	down_10000	19842600	19852600	Glyma.08G235800
Chr08	19873250	19873449	hyper	up_10000	19870287	19880287	Glyma.08G235800
Chr08	19957850	19958149	hyper	Gene	19958020	19958499	Glyma.08G236100
Chr08	19958250	19958599	hyper	Gene	19958020	19958499	Glyma.08G236100
Chr08	20041950	20042199	hyper	up_10000	20038243	20048243	Glyma.08G236600
Chr08	20042650	20043249	hyper	up_10000	20038243	20048243	Glyma.08G236600
Chr08	20045050	20045349	hyper	up_10000	20038243	20048243	Glyma.08G236600
Chr08	20096700	20096899	hyper	up_10000	20089800	20099800	Glyma.08G236900
Chr08	20202750	20203149	hyper	Gene	20191321	20257603	Glyma.08G237500
Chr08	20203550	20204099	hyper	Gene	20191321	20257603	Glyma.08G237500
Chr08	20409200	20409549	hyper	down_10000	20403985	20413985	Glyma.08G239000
Chr08	20457200	20457599	hyper	up_10000	20447665	20457665	Glyma.08G239500
Chr08	20747300	20747849	hyper	up_10000	20746756	20756756	Glyma.08G242400
Chr08	20748000	20748349	hyper	up_10000	20746756	20756756	Glyma.08G242400
Chr08	20749200	20749949	hyper	up_10000	20746756	20756756	Glyma.08G242400
Chr08	20750300	20750799	hyper	up_10000	20746756	20756756	Glyma.08G242400
Chr08	20751350	20751649	hyper	up_10000	20746756	20756756	Glyma.08G242400
Chr08	20752950	20753399	hyper	up_10000	20746756	20756756	Glyma.08G242400
Chr08	20753650	20753999	hyper	up_10000	20746756	20756756	Glyma.08G242400
Chr08	21255050	21255349	hyper	TE	EnSpm	21244258	21258055
Chr08	21255600	21257049	hyper	TE	EnSpm	21244258	21258055
Chr08	21268850	21269149	hyper	Gene	21269004	21270931	Glyma.08G246000
Chr08	21269350	21269699	hyper	Gene	21269004	21270931	Glyma.08G246000
Chr08	21733750	21735499	hyper	up_10000	21726323	21736323	Glyma.08G249100
Chr08	21808950	21809149	hyper	Gene	21807655	21811474	Glyma.08G249800
Chr08	21834950	21835249	hyper	down_10000	21830291	21840291	Glyma.08G249900
Chr08	21835400	21835699	hyper	down_10000	21830291	21840291	Glyma.08G249900
Chr08	21838600	21838899	hyper	down_10000	21830291	21840291	Glyma.08G249900
Chr08	21896500	21896899	hyper	Gene	21893620	21904683	Glyma.08G250400
Chr08	22360000	22360299	hyper	TE	Copia	22356022	22361142
Chr08	22362550	22363149	hyper	TE	Copia	22361603	22366570
Chr08	22516400	22516749	hyper	Gene	22516271	22516534	Glyma.08G254700
Chr08	22544200	22544449	hyper	intergenic
Chr08	22764750	22765049	hyper	down_10000	22756491	22766491	Glyma.08G255900
Chr08	23559800	23560149	hyper	up_10000	23558419	23568419	Glyma.08G260200
Chr08	23560350	23560599	hyper	up_10000	23558419	23568419	Glyma.08G260200
Chr08	23560800	23561499	hyper	up_10000	23558419	23568419	Glyma.08G260200
Chr08	25083200	25083399	hyper	Gene	25081403	25086829	Glyma.08G261200
Chr08	25676850	25677049	hyper	down_10000	25669424	25679424	Glyma.08G261400
Chr08	28293450	28293799	hyper	Gene	28288256	28296240	Glyma.08G263000
Chr08	28323400	28323649	hyper	Gene	28322189	28334122	Glyma.08G263100
Chr08	28495950	28496149	hyper	intergenic
Chr08	28535850	28536099	hyper	Gene	28535933	28537216	Glyma.08G263300
Chr08	28536250	28536449	hyper	Gene	28535933	28537216	Glyma.08G263300
Chr08	28536600	28536799	hyper	Gene	28535933	28537216	Glyma.08G263300
Chr08	28538650	28538899	hyper	Gene	28538073	28540805	Glyma.08G263500
Chr08	28936300	28936499	hyper	Gene	28919528	28936546	Glyma.08G264000
Chr08	29245050	29245299	hyper	intergenic
Chr08	29248600	29249149	hyper	intergenic
Chr08	29251400	29251649	hyper	intergenic
Chr08	29260550	29260799	hyper	intergenic
Chr08	29261750	29262099	hyper	TE	Gypsy	29261004	29278538
Chr08	29269500	29269799	hyper	TE	Gypsy	29261004	29278538
Chr08	29276550	29277049	hyper	TE	Gypsy	29261004	29278538
Chr08	29279350	29279699	hyper	intergenic
Chr08	29285900	29286249	hyper	TE	Gypsy	29280931	29295102
Chr08	29291550	29292299	hyper	TE	Gypsy	29280931	29295102
Chr08	29292850	29293199	hyper	TE	Gypsy	29280931	29295102
Chr08	29293650	29293999	hyper	TE	Gypsy	29280931	29295102
Chr08	29294500	29294849	hyper	TE	Gypsy	29280931	29295102
Chr08	29295450	29295949	hyper	intergenic
Chr08	29297050	29299099	hyper	intergenic
Chr08	29302100	29302549	hyper	TE	Gypsy	29302303	29310668
Chr08	29302650	29302899	hyper	TE	Gypsy	29302303	29310668
Chr08	29304200	29304799	hyper	TE	Gypsy	29302303	29310668
Chr08	29305600	29305899	hyper	TE	Gypsy	29302303	29310668
Chr08	29432250	29432549	hyper	TE	Gypsy	29431258	29436078
Chr08	29716500	29716749	hyper	intergenic
Chr08	29717900	29718149	hyper	intergenic
Chr08	29747150	29747349	hyper	down_10000	29745432	29755432	Glyma.08G264100
Chr08	29900500	29900749	hyper	Gene	29900170	29900904	Glyma.08G264600
Chr08	29901900	29902099	hyper	up_10000	29900904	29910904	Glyma.08G264600
Chr08	30739600	30739899	hyper	Gene	30712646	30770454	Glyma.08G264900
Chr08	30766700	30766949	hyper	Gene	30712646	30770454	Glyma.08G264900
Chr08	30768450	30768699	hyper	Gene	30712646	30770454	Glyma.08G264900
Chr08	32348750	32349099	hyper	down_10000	32348091	32358091	Glyma.08G266000
Chr08	33264250	33264599	hyper	TE	L1	33262530	33267097
Chr08	33265150	33265599	hyper	TE	L1	33262530	33267097
Chr08	33387650	33387949	hyper	down_10000	33379442	33389442	Glyma.08G267000
Chr08	33388150	33388449	hyper	down_10000	33379442	33389442	Glyma.08G267000
Chr08	33591800	33592149	hyper	TE	Gypsy	33582787	33599864
Chr08	34216600	34217449	hyper	Gene	34201859	34232218	Glyma.08G267900
Chr08	34890200	34890499	hyper	up_10000	34882898	34892898	Glyma.08G270200
Chr08	34930900	34931299	hyper	intergenic
Chr08	35082950	35083199	hyper	Gene	35081162	35084577	Glyma.08G270400
Chr08	35083500	35083849	hyper	Gene	35081162	35084577	Glyma.08G270400
Chr08	35086750	35087099	hyper	up_10000	35077851	35087851	Glyma.08G270500
Chr08	35469900	35470149	hyper	intergenic
Chr08	35470400	35470899	hyper	intergenic
Chr08	35559200	35559699	hyper	up_10000	35550997	35560997	Glyma.08G271800
Chr08	35561850	35562099	hyper	Gene	35560997	35564638	Glyma.08G271800
Chr08	35633400	35633699	hyper	Gene	35632723	35638206	Glyma.08G272100
Chr08	35633800	35633999	hyper	Gene	35632723	35638206	Glyma.08G272100
Chr08	35742600	35743299	hyper	up_10000	35733748	35743748	Glyma.08G272800
Chr08	35743650	35744349	hyper	Gene	35743815	35744626	Glyma.08G272900
Chr08	35762250	35762649	hyper	Gene	35761249	35768488	Glyma.08G273000
Chr08	35895050	35895749	hyper	intergenic
Chr08	36038550	36038999	hyper	intergenic
Chr08	36421250	36421449	hyper	up_10000	36411619	36421619	Glyma.08G275100
Chr08	36422200	36422499	hyper	Gene	36421619	36422453	Glyma.08G275100
Chr08	36440350	36440899	hyper	down_10000	36433561	36443561	Glyma.08G275300
Chr08	36682300	36682649	hyper	TE	DIASPORA	36680730	36688628
Chr08	36839850	36840199	hyper	down_10000	36837780	36847780	Glyma.08G276200
Chr08	36840950	36841199	hyper	down_10000	36837780	36847780	Glyma.08G276200
Chr08	36946950	36947249	hyper	Gene	36933248	36963552	Glyma.08G276400
Chr08	36947650	36948199	hyper	Gene	36933248	36963552	Glyma.08G276400
Chr08	36948400	36948699	hyper	Gene	36933248	36963552	Glyma.08G276400
Chr08	36949350	36949599	hyper	Gene	36933248	36963552	Glyma.08G276400
Chr08	37222850	37223049	hyper	TE	EnSpm	37220459	37235628
Chr08	37609750	37610049	hyper	Gene	37608894	37610620	Glyma.08G278500
Chr08	37853150	37853499	hyper	intergenic
Chr08	37934150	37934349	hyper	Gene	37928675	37935382	Glyma.08G280000
Chr08	37967000	37967399	hyper	up_10000	37963018	37973018	Glyma.08G280200
Chr08	38068950	38069199	hyper	intergenic
Chr08	38070700	38070949	hyper	intergenic
Chr08	38071300	38071499	hyper	intergenic
Chr08	38084950	38085399	hyper	Gene	38083171	38085677	Glyma.08G280400
Chr08	38085500	38085749	hyper	Gene	38083171	38085677	Glyma.08G280400
Chr08	38085950	38086949	hyper	down_10000	38085677	38095677	Glyma.08G280400
Chr08	38544450	38544699	hyper	Gene	38536958	38547052	Glyma.08G281500
Chr08	38544850	38545199	hyper	Gene	38536958	38547052	Glyma.08G281500
Chr08	38545950	38546349	hyper	Gene	38536958	38547052	Glyma.08G281500
Chr08	38546800	38547099	hyper	Gene	38536958	38547052	Glyma.08G281500
Chr08	39567750	39568099	hyper	up_10000	39562181	39572181	Glyma.08G285800
Chr08	39735150	39735449	hyper	intergenic
Chr08	39736200	39736549	hyper	intergenic
Chr08	39792900	39793249	hyper	up_10000	39786118	39796118	Glyma.08G287200
Chr08	40559450	40559749	hyper	Gene	40557822	40561244	Glyma.08G291700
Chr08	40560400	40560649	hyper	Gene	40557822	40561244	Glyma.08G291700
Chr08	40576300	40576699	hyper	Gene	40564203	40584573	Glyma.08G291800
Chr08	40579400	40579649	hyper	Gene	40564203	40584573	Glyma.08G291800
Chr08	40879150	40879699	hyper	up_10000	40872453	40882453	Glyma.08G293600
Chr08	40892950	40893249	hyper	Gene	40887462	40910754	Glyma.08G293900
Chr08	40965400	40965749	hyper	up_10000	40957273	40967273	Glyma.08G294500
Chr08	41050050	41050449	hyper	up_10000	41049443	41059443	Glyma.08G295600
Chr08	41289400	41289599	hyper	Gene	41285631	41295425	Glyma.08G296800
Chr08	41500200	41500449	hyper	intergenic
Chr08	41598550	41599049	hyper	up_10000	41589944	41599944	Glyma.08G298500
Chr08	41958050	41958549	hyper	up_10000	41952541	41962541	Glyma.08G301700
Chr08	42018900	42019099	hyper	Gene	42017090	42028446	Glyma.08G302000
Chr08	42250950	42251249	hyper	up_10000	42249665	42259665	Glyma.08G304100
Chr08	42364000	42364349	hyper	up_10000	42355725	42365725	Glyma.08G305300
Chr08	42535900	42536199	hyper	down_10000	42529971	42539971	Glyma.08G307100
Chr08	43093150	43093349	hyper	TE	Copia	43093330	43098153
Chr08	43261300	43261699	hyper	down_10000	43252568	43262568	Glyma.08G312800
Chr08	43261800	43261999	hyper	down_10000	43252568	43262568	Glyma.08G312800
Chr08	44045900	44046299	hyper	Gene	44044817	44047583	Glyma.08G321500
Chr08	44189050	44189349	hyper	Gene	44188752	44190219	Glyma.08G323400
Chr08	44781700	44781999	hyper	up_10000	44776408	44786408	Glyma.08G330100
Chr08	44861000	44861249	hyper	Gene	44856122	44861986	Glyma.08G330800
Chr08	45185450	45185649	hyper	Gene	45184878	45187357	Glyma.08G334400
Chr08	45186250	45186649	hyper	Gene	45184878	45187357	Glyma.08G334400
Chr08	45439850	45440299	hyper	Gene	45436451	45456083	Glyma.08G337500
Chr08	45759750	45760049	hyper	Gene	45759318	45762185	Glyma.08G342000
Chr08	45975700	45976049	hyper	Gene	45973271	45983627	Glyma.08G344800
Chr08	45976400	45976599	hyper	Gene	45973271	45983627	Glyma.08G344800
Chr08	46113600	46113799	hyper	Gene	46113107	46116465	Glyma.08G346300
Chr08	46570750	46571149	hyper	TE	Unknow	46571112	46577248
Chr08	46600250	46600599	hyper	TE	hAT	46589653	46603337
Chr08	46601600	46601949	hyper	TE	hAT	46589653	46603337
Chr08	46663400	46663649	hyper	up_10000	46658657	46668657	Glyma.08G353400
Chr08	46784650	46784849	hyper	Gene	46783898	46786967	Glyma.08G355200
Chr08	47266550	47266849	hyper	Gene	47259972	47267218	Glyma.08G360900
Chr08	47626750	47627049	hyper	up_10000	47622887	47632887	Glyma.08G365100
Chr08	47808050	47808399	hyper	TE	Copia	47797721	47814989
Chr08	47808600	47809049	hyper	TE	Copia	47797721	47814989
Chr09	2950	3299	hyper	TE	hAT	1713	19455
Chr09	3550	4449	hyper	TE	hAT	1713	19455
Chr09	4600	4799	hyper	TE	hAT	1713	19455
Chr09	5550	5799	hyper	TE	hAT	1713	19455
Chr09	5950	6299	hyper	TE	hAT	1713	19455
Chr09	9500	9799	hyper	TE	hAT	1713	19455
Chr09	14750	15099	hyper	TE	hAT	1713	19455
Chr09	15800	16149	hyper	TE	hAT	1713	19455
Chr09	17400	17599	hyper	TE	hAT	1713	19455
Chr09	20550	20949	hyper	Gene	20735	21881	Glyma.09G000300
Chr09	21150	22199	hyper	Gene	20735	21881	Glyma.09G000300
Chr09	22600	22899	hyper	up_10000	17561	27561	Glyma.09G000100
Chr09	23200	23949	hyper	Gene	22909	25628	Glyma.09G000400
Chr09	24700	24949	hyper	Gene	22909	25628	Glyma.09G000400
Chr09	25550	25849	hyper	Gene	22909	25628	Glyma.09G000400
Chr09	26750	27149	hyper	up_10000	17561	27561	Glyma.09G000100
Chr09	212700	212899	hyper	Gene	212324	215669	Glyma.09G002500
Chr09	213100	213399	hyper	Gene	212324	215669	Glyma.09G002500
Chr09	458000	458399	hyper	Gene	458134	459703	Glyma.09G005800
Chr09	459500	459699	hyper	Gene	458134	459703	Glyma.09G005800
Chr09	1473150	1473499	hyper	up_10000	1465805	1475805	Glyma.09G018600
Chr09	1540850	1541099	hyper	Gene	1540660	1547761	Glyma.09G019800
Chr09	2005900	2006149	hyper	Gene	1996655	2007880	Glyma.09G024800
Chr09	2167000	2167399	hyper	Gene	2166355	2167418	Glyma.09G026600
Chr09	3141500	3141749	hyper	up_10000	3137245	3147245	Glyma.09G037400
Chr09	3567000	3567299	hyper	intergenic
Chr09	3833900	3834199	hyper	up_10000	3832441	3842441	Glyma.09G044700
Chr09	4023550	4023749	hyper	up_10000	4020198	4030198	Glyma.09G046700
Chr09	4241500	4241799	hyper	intergenic
Chr09	4934450	4934699	hyper	Gene	4934084	4935657	Glyma.09G055300
Chr09	4935450	4935649	hyper	Gene	4934084	4935657	Glyma.09G055300
Chr09	5020550	5020799	hyper	Gene	5011260	5022738	Glyma.09G056100
Chr09	5814400	5814699	hyper	Gene	5812041	5816484	Glyma.09G061500
Chr09	5816000	5816249	hyper	Gene	5812041	5816484	Glyma.09G061500
Chr09	5841500	5842099	hyper	Gene	5841782	5845536	Glyma.09G061800
Chr09	5845300	5845549	hyper	Gene	5841782	5845536	Glyma.09G061800
Chr09	6361950	6362299	hyper	Gene	6356055	6362609	Glyma.09G065200
Chr09	6647500	6647999	hyper	up_10000	6641952	6651952	Glyma.09G067200
Chr09	7523950	7524249	hyper	up_10000	7522987	7532987	Glyma.09G072400
Chr09	7647300	7647649	hyper	TE	Unknow	7632978	7647309
Chr09	7846450	7846749	hyper	intergenic
Chr09	7959100	7959399	hyper	intergenic
Chr09	7959600	7960049	hyper	intergenic
Chr09	8106250	8106449	hyper	TE	Unknow	8092700	8106263
Chr09	8147300	8147549	hyper	TE	Copia	8143488	8159708
Chr09	8555750	8555999	hyper	Gene	8552057	8556069	Glyma.09G077500
Chr09	8815600	8815799	hyper	Gene	8814867	8816949	Glyma.09G078800
Chr09	8816800	8817099	hyper	Gene	8814867	8816949	Glyma.09G078800
Chr09	8817850	8818099	hyper	down_10000	8810945	8820945	Glyma.09G078700
Chr09	8902200	8902549	hyper	up_10000	8898225	8908225	Glyma.09G079100
Chr09	9365500	9365999	hyper	TE	Copia	9365312	9369201
Chr09	9371550	9371799	hyper	Gene	9370987	9372782	Glyma.09G081000
Chr09	9372950	9373199	hyper	TE	Gypsy	9372796	9382810
Chr09	9375350	9375899	hyper	TE	Gypsy	9372796	9382810
Chr09	9406250	9406449	hyper	intergenic
Chr09	9416450	9416799	hyper	intergenic
Chr09	9416950	9417349	hyper	up_10000	9416824	9426824	Glyma.09G081100
Chr09	9417750	9418049	hyper	up_10000	9416824	9426824	Glyma.09G081100
Chr09	9490950	9491399	hyper	TE	Gypsy	9487387	9494376
Chr09	9493700	9494349	hyper	TE	Gypsy	9487387	9494376
Chr09	9495650	9495849	hyper	Gene	9494748	9502247	Glyma.09G081400
Chr09	9496300	9496699	hyper	Gene	9494748	9502247	Glyma.09G081400
Chr09	9498300	9498499	hyper	Gene	9494748	9502247	Glyma.09G081400
Chr09	9501850	9502099	hyper	Gene	9494748	9502247	Glyma.09G081400
Chr09	9509100	9510099	hyper	TE	Gypsy	9505559	9513064
Chr09	9512450	9512699	hyper	TE	Gypsy	9505559	9513064
Chr09	9512950	9513349	hyper	TE	Gypsy	9505559	9513064
Chr09	9513500	9514649	hyper	Gene	9514338	9523275	Glyma.09G081600
Chr09	9515400	9515599	hyper	Gene	9514338	9523275	Glyma.09G081600
Chr09	9516150	9516499	hyper	Gene	9514338	9523275	Glyma.09G081600
Chr09	9518100	9518299	hyper	Gene	9514338	9523275	Glyma.09G081600
Chr09	9518450	9518749	hyper	Gene	9514338	9523275	Glyma.09G081600
Chr09	10045650	10046049	hyper	Gene	10037182	10076014	Glyma.09G083800
Chr09	10082800	10083049	hyper	up_10000	10076014	10086014	Glyma.09G083800
Chr09	10141800	10141999	hyper	Gene	10129602	10197250	Glyma.09G084300
Chr09	10165700	10165949	hyper	TE	L1	10156771	10168855
Chr09	10166200	10166599	hyper	TE	L1	10156771	10168855
Chr09	10166700	10166949	hyper	TE	L1	10156771	10168855
Chr09	10459250	10459449	hyper	Gene	10434779	10468002	Glyma.09G085300
Chr09	11090600	11090799	hyper	intergenic
Chr09	11360850	11361049	hyper	intergenic
Chr09	11433500	11433799	hyper	intergenic
Chr09	12245000	12245449	hyper	TE	EnSpm	12236829	12246812
Chr09	12356900	12357099	hyper	down_10000	12349874	12359874	Glyma.09G091700
Chr09	12530250	12530549	hyper	up_10000	12525498	12535498	Glyma.09G092200
Chr09	14479350	14479699	hyper	intergenic
Chr09	14529950	14530249	hyper	Gene	14528976	14530855	Glyma.09G095900
Chr09	14530350	14530699	hyper	Gene	14528976	14530855	Glyma.09G095900
Chr09	14652850	14653649	hyper	Gene	14653226	14654668	Glyma.09G096000
Chr09	14654100	14654799	hyper	Gene	14653226	14654668	Glyma.09G096000
Chr09	14656350	14656799	hyper	up_10000	14654668	14664668	Glyma.09G096000
Chr09	14658200	14658499	hyper	Gene	14658418	14659079	Glyma.09G096100
Chr09	14658800	14658999	hyper	Gene	14658418	14659079	Glyma.09G096100
Chr09	16418950	16419249	hyper	intergenic
Chr09	16606000	16606349	hyper	Gene	16605398	16606896	Glyma.09G098100
Chr09	16627500	16627849	hyper	intergenic
Chr09	17244050	17244349	hyper	up_10000	17235246	17245246	Glyma.09G098400
Chr09	18396050	18396399	hyper	up_10000	18388594	18398594	Glyma.09G101000
Chr09	18396550	18396849	hyper	up_10000	18388594	18398594	Glyma.09G101000
Chr09	18409900	18410199	hyper	Gene	18409565	18417600	Glyma.09G101100
Chr09	18504550	18504899	hyper	up_10000	18495907	18505907	Glyma.09G102000
Chr09	18505750	18506049	hyper	Gene	18505907	18507835	Glyma.09G102000
Chr09	18523000	18523699	hyper	Gene	18517715	18525270	Glyma.09G102100
Chr09	18594150	18594399	hyper	intergenic
Chr09	18594800	18595349	hyper	down_10000	18594265	18604265	Glyma.09G102400
Chr09	18595500	18595849	hyper	down_10000	18594265	18604265	Glyma.09G102400
Chr09	18708300	18708749	hyper	intergenic
Chr09	18790350	18790599	hyper	intergenic
Chr09	19142800	19143149	hyper	intergenic
Chr09	19185300	19185549	hyper	up_10000	19180029	19190029	Glyma.09G103500
Chr09	19248700	19249049	hyper	up_10000	19246591	19256591	Glyma.09G103800
Chr09	19329300	19329599	hyper	Gene	19324179	19329583	Glyma.09G103900
Chr09	19514600	19514849	hyper	up_10000	19508436	19518436	Glyma.09G105000
Chr09	19887000	19887349	hyper	up_10000	19882419	19892419	Glyma.09G106200
Chr09	19887650	19888999	hyper	up_10000	19882419	19892419	Glyma.09G106200
Chr09	20156600	20157099	hyper	intergenic
Chr09	20157400	20157649	hyper	intergenic
Chr09	20329400	20330049	hyper	TE	Unknow	20329438	20336745
Chr09	20357150	20357449	hyper	Gene	20356992	20359486	Glyma.09G107600
Chr09	20504650	20505549	hyper	Gene	20495989	20505268	Glyma.09G108000
Chr09	20505650	20505899	hyper	up_10000	20503434	20513434	Glyma.09G108100
Chr09	23071700	23072049	hyper	Gene	23071692	23078035	Glyma.09G113500
Chr09	23072350	23072649	hyper	Gene	23071692	23078035	Glyma.09G113500
Chr09	23347950	23348299	hyper	TE	SIRE1	23343482	23362805
Chr09	23348600	23348949	hyper	TE	SIRE1	23343482	23362805
Chr09	24124800	24124999	hyper	intergenic
Chr09	24152850	24153499	hyper	TE	Gypsy	24151662	24153740
Chr09	24154450	24154649	hyper	intergenic
Chr09	24190050	24190299	hyper	TE	Gypsy	24189394	24194186
Chr09	24196350	24196699	hyper	TE	DIASPORA	24195850	24198790
Chr09	24213400	24213699	hyper	intergenic
Chr09	24215400	24215749	hyper	TE	Gypsy	24214692	24251920
Chr09	24216300	24216699	hyper	TE	Gypsy	24214692	24251920
Chr09	24216850	24217149	hyper	TE	Gypsy	24214692	24251920
Chr09	24217500	24217699	hyper	TE	Gypsy	24214692	24251920
Chr09	24218250	24218449	hyper	TE	Gypsy	24214692	24251920
Chr09	24218750	24218949	hyper	TE	Gypsy	24214692	24251920
Chr09	24239650	24239849	hyper	TE	Gypsy	24214692	24251920
Chr09	24278700	24278899	hyper	down_10000	24272495	24282495	Glyma.09G113900
Chr09	24280350	24280699	hyper	down_10000	24272495	24282495	Glyma.09G113900
Chr09	24281800	24282149	hyper	down_10000	24272495	24282495	Glyma.09G113900
Chr09	24282300	24282899	hyper	intergenic
Chr09	24303300	24303549	hyper	TE	Gypsy	24302013	24318262
Chr09	24304350	24304549	hyper	TE	Gypsy	24302013	24318262
Chr09	24338250	24338599	hyper	TE	Gypsy	24335868	24355528
Chr09	24341950	24342149	hyper	TE	Gypsy	24335868	24355528
Chr09	24345200	24345399	hyper	TE	Gypsy	24335868	24355528
Chr09	24347000	24347199	hyper	TE	Gypsy	24335868	24355528
Chr09	24347450	24347649	hyper	TE	Gypsy	24335868	24355528
Chr09	24354150	24354499	hyper	TE	Gypsy	24335868	24355528
Chr09	24357100	24357449	hyper	intergenic
Chr09	24360200	24360749	hyper	TE	Copia	24357951	24364709
Chr09	24381500	24381749	hyper	TE	Gypsy	24378306	24399991
Chr09	25154050	25154399	hyper	Gene	25151032	25193321	Glyma.09G115600
Chr09	25162750	25163249	hyper	Gene	25151032	25193321	Glyma.09G115600
Chr09	25178250	25178599	hyper	Gene	25151032	25193321	Glyma.09G115600
Chr09	25190450	25190799	hyper	Gene	25151032	25193321	Glyma.09G115600
Chr09	25196650	25196849	hyper	up_10000	25193321	25203321	Glyma.09G115600
Chr09	26548900	26549099	hyper	TE	Ogre	26545106	26556794
Chr09	28350400	28351049	hyper	down_10000	28344518	28354518	Glyma.09G118400
Chr09	28375950	28376699	hyper	Gene	28370907	28384456	Glyma.09G118600
Chr09	28376950	28377399	hyper	Gene	28370907	28384456	Glyma.09G118600
Chr09	28378400	28378599	hyper	Gene	28370907	28384456	Glyma.09G118600
Chr09	29162200	29162449	hyper	down_10000	29155550	29165550	Glyma.09G121100
Chr09	29458900	29459149	hyper	down_10000	29456779	29466779	Glyma.09G122600
Chr09	29505950	29506599	hyper	TE	MuDR	29495690	29506053
Chr09	29508850	29509199	hyper	up_10000	29499321	29509321	Glyma.09G122800
Chr09	29608200	29608499	hyper	Gene	29607520	29612443	Glyma.09G122900
Chr09	29608650	29608849	hyper	Gene	29607520	29612443	Glyma.09G122900
Chr09	29620550	29620799	hyper	up_10000	29612443	29622443	Glyma.09G122900
Chr09	30046800	30047149	hyper	up_10000	30041144	30051144	Glyma.09G124100
Chr09	30050450	30050799	hyper	up_10000	30050165	30060165	Glyma.09G124000
Chr09	31443100	31443349	hyper	Gene	31442521	31444358	Glyma.09G127300
Chr09	31976050	31976299	hyper	up_10000	31973135	31983135	Glyma.09G128300
Chr09	32413550	32414299	hyper	TE	Gypsy	32414216	32415816
Chr09	32475900	32476149	hyper	down_10000	32467578	32477578	Glyma.09G130300
Chr09	32505100	32505299	hyper	Gene	32504629	32508188	Glyma.09G130400
Chr09	32566500	32566849	hyper	TE	Copia	32551916	32573227
Chr09	32773550	32773899	hyper	up_10000	32773419	32783419	Glyma.09G131700
Chr09	33058400	33058599	hyper	up_10000	33050076	33060076	Glyma.09G132800
Chr09	33746700	33747049	hyper	down_10000	33737320	33747320	Glyma.09G135700
Chr09	33842400	33842649	hyper	TE	Copia	33842453	33847212
Chr09	33883450	33883799	hyper	TE	Unknow	33880711	33886783
Chr09	33895600	33896299	hyper	Gene	33895571	33900191	Glyma.09G137000
Chr09	33949750	33949949	hyper	down_10000	33945100	33955100	Glyma.09G137100
Chr09	33974900	33976349	hyper	Gene	33970050	33991756	Glyma.09G137200
Chr09	34039600	34039949	hyper	Gene	34039693	34042723	Glyma.09G137500
Chr09	34041050	34041849	hyper	Gene	34039693	34042723	Glyma.09G137500
Chr09	34425400	34425599	hyper	TE	Gypsy	34422767	34432351
Chr09	34425800	34426399	hyper	TE	Gypsy	34422767	34432351
Chr09	34958250	34958549	hyper	up_10000	34956544	34966544	Glyma.09G140800
Chr09	35143500	35143899	hyper	TE	Gypsy	35125286	35162303
Chr09	36187600	36187849	hyper	intergenic
Chr09	36357050	36357299	hyper	TE	MuDR	36348980	36357203
Chr09	36478200	36478399	hyper	TE	Unknow	36474746	36478737
Chr09	36488700	36488999	hyper	intergenic
Chr09	36688150	36688449	hyper	Gene	36688033	36693446	Glyma.09G148100
Chr09	37128500	37128749	hyper	up_10000	37121931	37131931	Glyma.09G150400
Chr09	38044600	38044799	hyper	Gene	38043500	38059253	Glyma.09G157300
Chr09	38044950	38045549	hyper	Gene	38043500	38059253	Glyma.09G157300
Chr09	38339800	38340149	hyper	up_10000	38335270	38345270	Glyma.09G159500
Chr09	38340650	38340999	hyper	up_10000	38335270	38345270	Glyma.09G159500
Chr09	38450000	38450199	hyper	Gene	38449177	38450944	Glyma.09G160300
Chr09	40104900	40105199	hyper	TE	Gypsy	40092322	40112264
Chr09	40248500	40248699	hyper	up_10000	40245392	40255392	Glyma.09G177800
Chr09	40554550	40554849	hyper	up_10000	40553948	40563948	Glyma.09G180500
Chr09	40555550	40556199	hyper	up_10000	40553948	40563948	Glyma.09G180500
Chr09	40556450	40556699	hyper	up_10000	40553948	40563948	Glyma.09G180500
Chr09	40556900	40557299	hyper	up_10000	40553948	40563948	Glyma.09G180500
Chr09	40693450	40693799	hyper	TE	Copia	40689961	40700979
Chr09	40694200	40694399	hyper	TE	Copia	40689961	40700979
Chr09	40694500	40694849	hyper	TE	Copia	40689961	40700979
Chr09	40951450	40951749	hyper	Gene	40951170	40955339	Glyma.09G184300
Chr09	41367250	41367599	hyper	up_10000	41362493	41372493	Glyma.09G188800
Chr09	42661400	42661749	hyper	Gene	42658788	42663022	Glyma.09G202500
Chr09	43912250	43912699	hyper	up_10000	43906451	43916451	Glyma.09G215500
Chr09	44994200	44994549	hyper	Gene	44991009	44994727	Glyma.09G225300
Chr09	45152350	45152599	hyper	TE	Unknow	45141259	45156185
Chr09	45568650	45568899	hyper	Gene	45566221	45569180	Glyma.09G232600
Chr09	46268700	46269049	hyper	Gene	46268225	46272928	Glyma.09G240200
Chr09	46269300	46269899	hyper	Gene	46268225	46272928	Glyma.09G240200
Chr09	46270400	46270599	hyper	Gene	46268225	46272928	Glyma.09G240200
Chr09	46270950	46271349	hyper	Gene	46268225	46272928	Glyma.09G240200
Chr09	46272150	46272399	hyper	Gene	46268225	46272928	Glyma.09G240200
Chr09	47090850	47091199	hyper	Gene	47088632	47093190	Glyma.09G249900
Chr09	47298950	47299299	hyper	Gene	47297750	47299184	Glyma.09G253000
Chr09	48092500	48092799	hyper	Gene	48091634	48104775	Glyma.09G263400
Chr09	48170100	48170399	hyper	Gene	48167627	48173281	Glyma.09G264100
Chr09	48492400	48492699	hyper	Gene	48472157	48515619	Glyma.09G267100
Chr09	49240550	49240799	hyper	Gene	49235261	49240893	Glyma.09G276900
Chr09	49271700	49271949	hyper	Gene	49271634	49276648	Glyma.09G277300
Chr09	49272250	49272499	hyper	Gene	49271634	49276648	Glyma.09G277300
Chr09	49272900	49273449	hyper	Gene	49271634	49276648	Glyma.09G277300
Chr09	49625500	49625749	hyper	Gene	49624954	49634368	Glyma.09G281000
Chr09	50111000	50111299	hyper	Gene	50100567	50111022	Glyma.09G285500
Chr09	50178700	50179749	hyper	TE	Gypsy	50177744	50184416
Chr10	5900	6249	hyper	Gene	2633	9035	Glyma.10G000100
Chr10	1976950	1977199	hyper	up_10000	1975458	1985458	Glyma.10G022700
Chr10	3110750	3110949	hyper	up_10000	3101239	3111239	Glyma.10G035400
Chr10	3815900	3816099	hyper	Gene	3799853	3823081	Glyma.10G042600
Chr10	3947750	3948049	hyper	Gene	3946214	3948467	Glyma.10G043900
Chr10	3948350	3948549	hyper	Gene	3946214	3948467	Glyma.10G043900
Chr10	4091650	4091949	hyper	Gene	4089038	4094062	Glyma.10G045800
Chr10	4173050	4173399	hyper	up_10000	4164211	4174211	Glyma.10G046400
Chr10	4179050	4179399	hyper	intergenic
Chr10	4179550	4179899	hyper	intergenic
Chr10	4483900	4484149	hyper	Gene	4479118	4487469	Glyma.10G049800
Chr10	5073400	5073799	hyper	down_10000	5071133	5081133	Glyma.10G055500
Chr10	5169200	5169849	hyper	down_10000	5161542	5171542	Glyma.10G056500
Chr10	5170500	5170699	hyper	down_10000	5161542	5171542	Glyma.10G056500
Chr10	5172300	5174399	hyper	Gene	5172921	5177456	Glyma.10G056700
Chr10	5473200	5473449	hyper	up_10000	5467255	5477255	Glyma.10G059100
Chr10	5504650	5504949	hyper	Gene	5504163	5505438	Glyma.10G059600
Chr10	5594900	5595249	hyper	Gene	5585676	5601516	Glyma.10G060200
Chr10	5627850	5628049	hyper	Gene	5627469	5630849	Glyma.10G060600
Chr10	5628800	5629299	hyper	Gene	5627469	5630849	Glyma.10G060600
Chr10	5633300	5633549	hyper	up_10000	5627432	5637432	Glyma.10G060500
Chr10	5712250	5712599	hyper	down_10000	5708088	5718088	Glyma.10G060900
Chr10	5764400	5764999	hyper	up_10000	5755944	5765944	Glyma.10G061200
Chr10	5765700	5766099	hyper	up_10000	5764274	5774274	Glyma.10G061400
Chr10	5895750	5895999	hyper	down_10000	5890558	5900558	Glyma.10G062600
Chr10	6315100	6315549	hyper	intergenic
Chr10	6354800	6355099	hyper	Gene	6348198	6358799	Glyma.10G065800
Chr10	6511450	6511949	hyper	intergenic
Chr10	6719700	6719949	hyper	Gene	6714929	6731396	Glyma.10G068100
Chr10	7057750	7058049	hyper	intergenic
Chr10	7150750	7150999	hyper	up_10000	7148990	7158990	Glyma.10G071000
Chr10	7583950	7584249	hyper	Gene	7583618	7587863	Glyma.10G073500
Chr10	7811250	7811449	hyper	Gene	7798996	7816511	Glyma.10G075300
Chr10	7847350	7847699	hyper	down_10000	7841440	7851440	Glyma.10G075700
Chr10	7946050	7946549	hyper	up_10000	7938216	7948216	Glyma.10G076200
Chr10	7950800	7951049	hyper	up_10000	7947604	7957604	Glyma.10G076400
Chr10	7958100	7958299	hyper	Gene	7957604	7959326	Glyma.10G076400
Chr10	8573450	8573899	hyper	down_10000	8571174	8581174	Glyma.10G077600
Chr10	8807500	8807749	hyper	down_10000	8801305	8811305	Glyma.10G078400
Chr10	9203350	9203649	hyper	intergenic
Chr10	9569900	9570249	hyper	Gene	9569712	9570272	Glyma.10G081000
Chr10	13411150	13411349	hyper	down_10000	13409823	13419823	Glyma.10G093900
Chr10	13848150	13848399	hyper	Gene	13841218	13864933	Glyma.10G095200
Chr10	13849100	13849399	hyper	Gene	13841218	13864933	Glyma.10G095200
Chr10	14650800	14651149	hyper	intergenic
Chr10	14775150	14775399	hyper	up_10000	14766314	14776314	Glyma.10G096000
Chr10	14775500	14776249	hyper	up_10000	14766314	14776314	Glyma.10G096000
Chr10	15182900	15183099	hyper	intergenic
Chr10	16952650	16952899	hyper	up_10000	16951360	16961360	Glyma.10G098200
Chr10	17006050	17006249	hyper	Gene	17004342	17007423	Glyma.10G098400
Chr10	19298700	19298999	hyper	down_10000	19291605	19301605	Glyma.10G101400
Chr10	19299950	19300299	hyper	down_10000	19291605	19301605	Glyma.10G101400
Chr10	19301500	19301699	hyper	down_10000	19292911	19302911	Glyma.10G101500
Chr10	21363250	21363649	hyper	down_10000	21359985	21369985	Glyma.10G102500
Chr10	21385350	21385649	hyper	intergenic
Chr10	21784200	21784449	hyper	intergenic
Chr10	22633900	22634249	hyper	down_10000	22626718	22636718	Glyma.10G104300
Chr10	22634900	22635099	hyper	down_10000	22626718	22636718	Glyma.10G104300
Chr10	22635750	22636049	hyper	down_10000	22626718	22636718	Glyma.10G104300
Chr10	22649100	22649349	hyper	Gene	22636718	22663087	Glyma.10G104300
Chr10	23114000	23114449	hyper	Gene	23097354	23157754	Glyma.10G104900
Chr10	23143350	23143599	hyper	Gene	23097354	23157754	Glyma.10G104900
Chr10	23174200	23174849	hyper	up_10000	23164983	23174983	Glyma.10G105000
Chr10	23434500	23435249	hyper	Gene	23426259	23437177	Glyma.10G105300
Chr10	23435400	23435749	hyper	Gene	23426259	23437177	Glyma.10G105300
Chr10	23436300	23436649	hyper	Gene	23426259	23437177	Glyma.10G105300
Chr10	23436850	23437049	hyper	Gene	23426259	23437177	Glyma.10G105300
Chr10	24223750	24223949	hyper	Gene	24219770	24240095	Glyma.10G106900
Chr10	25287800	25288049	hyper	intergenic
Chr10	25534700	25534999	hyper	up_10000	25525517	25535517	Glyma.10G109800
Chr10	25630250	25630599	hyper	Gene	25629593	25630510	Glyma.10G110100
Chr10	25632700	25632949	hyper	up_10000	25626957	25636957	Glyma.10G110000
Chr10	26056250	26056549	hyper	intergenic
Chr10	27196600	27196849	hyper	Gene	27196542	27198592	Glyma.10G112300
Chr10	28516550	28516799	hyper	intergenic
Chr10	28787000	28787399	hyper	up_10000	28784039	28794039	Glyma.10G115400
Chr10	28818250	28818449	hyper	up_10000	28815996	28825996	Glyma.10G115700
Chr10	28825400	28825749	hyper	up_10000	28815996	28825996	Glyma.10G115700
Chr10	28842500	28842699	hyper	intergenic
Chr10	28842800	28843099	hyper	intergenic
Chr10	28850200	28850399	hyper	down_10000	28842853	28852853	Glyma.10G115900
Chr10	28857750	28858149	hyper	up_10000	28854798	28864798	Glyma.10G115900
Chr10	28928700	28928899	hyper	Gene	28912687	28941021	Glyma.10G116500
Chr10	28999350	28999649	hyper	intergenic
Chr10	29000000	29000549	hyper	intergenic
Chr10	29000950	29001149	hyper	intergenic
Chr10	29527600	29527799	hyper	up_10000	29524904	29534904	Glyma.10G117600
Chr10	30325450	30325799	hyper	Gene	30284139	30331046	Glyma.10G118800
Chr10	30326350	30326649	hyper	Gene	30284139	30331046	Glyma.10G118800
Chr10	30327550	30327949	hyper	Gene	30284139	30331046	Glyma.10G118800
Chr10	30328050	30328249	hyper	Gene	30284139	30331046	Glyma.10G118800
Chr10	30522300	30522699	hyper	Gene	30522225	30525686	Glyma.10G120000
Chr10	30524450	30524799	hyper	Gene	30522225	30525686	Glyma.10G120000
Chr10	30696550	30696999	hyper	up_10000	30690502	30700502	Glyma.10G120300
Chr10	30868150	30868349	hyper	Gene	30862809	30890384	Glyma.10G120900
Chr10	31709600	31709849	hyper	Gene	31709163	31713416	Glyma.10G122800
Chr10	31710550	31711249	hyper	Gene	31709163	31713416	Glyma.10G122800
Chr10	32258200	32258599	hyper	up_10000	32248885	32258885	Glyma.10G123600
Chr10	32265000	32265449	hyper	down_10000	32261058	32271058	Glyma.10G123600
Chr10	32265850	32266199	hyper	down_10000	32261058	32271058	Glyma.10G123600
Chr10	32266350	32266599	hyper	down_10000	32261058	32271058	Glyma.10G123600
Chr10	32923650	32924049	hyper	Gene	32921677	32925457	Glyma.10G125700
Chr10	32924500	32924849	hyper	Gene	32921677	32925457	Glyma.10G125700
Chr10	33185400	33185749	hyper	up_10000	33177099	33187099	Glyma.10G126000
Chr10	33187050	33187349	hyper	intergenic
Chr10	33248450	33249049	hyper	intergenic
Chr10	33950450	33950799	hyper	intergenic
Chr10	33951050	33951499	hyper	intergenic
Chr10	33952750	33952949	hyper	intergenic
Chr10	33953750	33954049	hyper	intergenic
Chr10	34150350	34150549	hyper	Gene	34146057	34158388	Glyma.10G128400
Chr10	34267150	34267399	hyper	down_10000	34260997	34270997	Glyma.10G128800
Chr10	34642950	34643249	hyper	intergenic
Chr10	35322400	35322599	hyper	up_10000	35321078	35331078	Glyma.10G130600
Chr10	35350300	35350599	hyper	Gene	35333033	35376524	Glyma.10G130700
Chr10	35761500	35761799	hyper	down_10000	35759603	35769603	Glyma.10G132900
Chr10	36615300	36615849	hyper	Gene	36614685	36619793	Glyma.10G135700
Chr10	36615950	36616449	hyper	Gene	36614685	36619793	Glyma.10G135700
Chr10	36618200	36618399	hyper	Gene	36614685	36619793	Glyma.10G135700
Chr10	36962050	36962299	hyper	Gene	36957520	36965399	Glyma.10G136800
Chr10	36981000	36981399	hyper	up_10000	36977955	36987955	Glyma.10G136900
Chr10	37475200	37475399	hyper	Gene	37474538	37475487	Glyma.10G141200
Chr10	37602650	37602999	hyper	intergenic
Chr10	37604000	37604199	hyper	intergenic
Chr10	37707750	37708199	hyper	up_10000	37706329	37716329	Glyma.10G142600
Chr10	37819550	37819899	hyper	Gene	37817150	37822080	Glyma.10G143600
Chr10	38820250	38820599	hyper	up_10000	38814159	38824159	Glyma.10G153300
Chr10	38821150	38821349	hyper	up_10000	38814159	38824159	Glyma.10G153300
Chr10	39180300	39180599	hyper	Gene	39177037	39184196	Glyma.10G157700
Chr10	40203200	40203399	hyper	Gene	40202446	40204795	Glyma.10G167800
Chr10	40208700	40208999	hyper	down_10000	40200738	40210738	Glyma.10G167700
Chr10	40857300	40857949	hyper	up_10000	40849222	40859222	Glyma.10G175100
Chr10	40859350	40859749	hyper	Gene	40859222	40860751	Glyma.10G175100
Chr10	40861550	40861849	hyper	down_10000	40860751	40870751	Glyma.10G175100
Chr10	40919350	40919649	hyper	Gene	40912304	40930750	Glyma.10G175300
Chr10	40935550	40935749	hyper	up_10000	40930750	40940750	Glyma.10G175300
Chr10	41121600	41121849	hyper	Gene	41121159	41122219	Glyma.10G177900
Chr10	41196050	41196399	hyper	Gene	41195943	41197260	Glyma.10G178800
Chr10	41930400	41930649	hyper	up_10000	41928530	41938530	Glyma.10G186300
Chr10	42058100	42058499	hyper	Gene	42055791	42063117	Glyma.10G187600
Chr10	42060700	42061399	hyper	Gene	42055791	42063117	Glyma.10G187600
Chr10	42061600	42061849	hyper	Gene	42055791	42063117	Glyma.10G187600
Chr10	42255400	42255599	hyper	Gene	42254725	42264728	Glyma.10G189400
Chr10	42814900	42815999	hyper	Gene	42813596	42816167	Glyma.10G196900
Chr10	42989000	42989349	hyper	Gene	42987669	42993990	Glyma.10G198700
Chr10	43471800	43472099	hyper	Gene	43470820	43474509	Glyma.10G203400
Chr10	43736900	43737199	hyper	Gene	43735279	43740262	Glyma.10G205600
Chr10	43839300	43839749	hyper	down_10000	43833603	43843603	Glyma.10G206600
Chr10	44054300	44054599	hyper	intergenic
Chr10	45469150	45469499	hyper	up_10000	45462243	45472243	Glyma.10G223700
Chr10	45893200	45893399	hyper	Gene	45893094	45895914	Glyma.10G228800
Chr10	45894350	45894699	hyper	Gene	45893094	45895914	Glyma.10G228800
Chr10	45895000	45895449	hyper	Gene	45893094	45895914	Glyma.10G228800
Chr10	46051350	46051599	hyper	up_10000	46045534	46055534	Glyma.10G230500
Chr10	47158100	47158449	hyper	Gene	47154741	47163348	Glyma.10G243000
Chr10	47187350	47187599	hyper	up_10000	47180707	47190707	Glyma.10G243300
Chr10	48048550	48048899	hyper	Gene	48047256	48050564	Glyma.10G252700
Chr10	48143350	48143949	hyper	Gene	48142968	48144444	Glyma.10G254000
Chr10	48238550	48238799	hyper	Gene	48237884	48240401	Glyma.10G255500
Chr10	48437350	48437649	hyper	Gene	48436958	48443566	Glyma.10G258000
Chr10	48480250	48480499	hyper	up_10000	48475537	48485537	Glyma.10G258500
Chr10	51023050	51023399	hyper	Gene	51013394	51024757	Glyma.10G292300
Chr10	51202900	51203449	hyper	Gene	51201095	51244654	Glyma.10G295100
Chr10	51283900	51284149	hyper	Gene	51281059	51286107	Glyma.10G295700
Chr11	130100	130649	hyper	Gene	129157	131215	Glyma.11G002500
Chr11	233700	234199	hyper	down_10000	233670	243670	Glyma.11G003400
Chr11	238350	238549	hyper	down_10000	233670	243670	Glyma.11G003400
Chr11	512650	512849	hyper	Gene	511245	513869	Glyma.11G007300
Chr11	950950	951499	hyper	Gene	946456	953969	Glyma.11G013900
Chr11	1011650	1011999	hyper	Gene	1010021	1017508	Glyma.11G014600
Chr11	1234800	1234999	hyper	Gene	1231345	1235372	Glyma.11G017800
Chr11	1378050	1378349	hyper	up_10000	1371874	1381874	Glyma.11G019500
Chr11	1965200	1965499	hyper	Gene	1963558	1970366	Glyma.11G027200
Chr11	2189700	2190249	hyper	Gene	2188990	2191389	Glyma.11G030200
Chr11	2316800	2317149	hyper	up_10000	2311815	2321815	Glyma.11G031500
Chr11	2488950	2489299	hyper	Gene	2487645	2493215	Glyma.11G034100
Chr11	4991000	4991199	hyper	up_10000	4984923	4994923	Glyma.11G066500
Chr11	5021150	5021499	hyper	Gene	5021150	5028011	Glyma.11G067000
Chr11	5135150	5135399	hyper	up_10000	5127300	5137300	Glyma.11G068400
Chr11	5916700	5916949	hyper	Gene	5913292	5917166	Glyma.11G078500
Chr11	6910900	6911149	hyper	up_10000	6904149	6914149	Glyma.11G091300
Chr11	7808600	7809249	hyper	up_10000	7805159	7815159	Glyma.11G102700
Chr11	7809900	7810299	hyper	up_10000	7805159	7815159	Glyma.11G102700
Chr11	7810500	7810699	hyper	up_10000	7805159	7815159	Glyma.11G102700
Chr11	7812250	7812599	hyper	up_10000	7805159	7815159	Glyma.11G102700
Chr11	7814950	7815399	hyper	Gene	7814914	7827407	Glyma.11G102900
Chr11	7815800	7816349	hyper	Gene	7814914	7827407	Glyma.11G102900
Chr11	7816500	7816799	hyper	Gene	7814914	7827407	Glyma.11G102900
Chr11	8308350	8308649	hyper	Gene	8308085	8314109	Glyma.11G109000
Chr11	8473950	8474249	hyper	up_10000	8465126	8475126	Glyma.11G110800
Chr11	9885400	9885849	hyper	up_10000	9880289	9890289	Glyma.11G129900
Chr11	9886450	9886649	hyper	up_10000	9880289	9890289	Glyma.11G129900
Chr11	10268750	10269049	hyper	Gene	10267333	10269816	Glyma.11G134400
Chr11	10269350	10269549	hyper	Gene	10267333	10269816	Glyma.11G134400
Chr11	10334700	10334999	hyper	Gene	10332835	10336176	Glyma.11G135900
Chr11	10436900	10437149	hyper	Gene	10436889	10437389	Glyma.11G137200
Chr11	10549750	10550049	hyper	Gene	10549568	10554833	Glyma.11G138700
Chr11	10870650	10870849	hyper	up_10000	10864561	10874561	Glyma.11G142400
Chr11	10962350	10962549	hyper	Gene	10953838	10966604	Glyma.11G143500
Chr11	11031850	11032049	hyper	down_10000	11030836	11040836	Glyma.11G144500
Chr11	11811450	11811699	hyper	down_10000	11810660	11820660	Glyma.11G150600
Chr11	11951850	11952199	hyper	Gene	11948574	11952274	Glyma.11G151300
Chr11	12329550	12330099	hyper	down_10000	12321732	12331732	Glyma.11G153400
Chr11	12330850	12331149	hyper	down_10000	12321732	12331732	Glyma.11G153400
Chr11	12331850	12332149	hyper	Gene	12331732	12334685	Glyma.11G153400
Chr11	12789150	12789499	hyper	up_10000	12786890	12796890	Glyma.11G155800
Chr11	14171500	14171699	hyper	Gene	14163371	14171985	Glyma.11G158400
Chr11	14697450	14697699	hyper	up_10000	14688106	14698106	Glyma.11G160400
Chr11	14855000	14855249	hyper	up_10000	14854336	14864336	Glyma.11G161100
Chr11	15187000	15187249	hyper	up_10000	15178275	15188275	Glyma.11G162600
Chr11	15901850	15902299	hyper	Gene	15890687	15912099	Glyma.11G165900
Chr11	15902550	15902849	hyper	Gene	15890687	15912099	Glyma.11G165900
Chr11	15902950	15903449	hyper	Gene	15890687	15912099	Glyma.11G165900
Chr11	15903900	15904599	hyper	Gene	15890687	15912099	Glyma.11G165900
Chr11	16861550	16861749	hyper	intergenic
Chr11	17934050	17934299	hyper	Gene	17933930	17936688	Glyma.11G169300
Chr11	18067400	18067649	hyper	Gene	18063280	18069206	Glyma.11G169800
Chr11	18136400	18137199	hyper	Gene	18127748	18139401	Glyma.11G170100
Chr11	18298700	18299049	hyper	intergenic
Chr11	18312600	18312849	hyper	down_10000	18303678	18313678	Glyma.11G170700
Chr11	18349150	18349499	hyper	Gene	18345392	18359356	Glyma.11G170900
Chr11	18350200	18350749	hyper	Gene	18345392	18359356	Glyma.11G170900
Chr11	18428000	18428199	hyper	down_10000	18425548	18435548	Glyma.11G171100
Chr11	18648950	18649349	hyper	up_10000	18640465	18650465	Glyma.11G171700
Chr11	18828900	18829499	hyper	Gene	18828160	18829183	Glyma.11G172900
Chr11	18998450	18998999	hyper	up_10000	18996690	19006690	Glyma.11G174000
Chr11	18999700	19000049	hyper	up_10000	18996690	19006690	Glyma.11G174000
Chr11	19026100	19026499	hyper	intergenic
Chr11	24474850	24475199	hyper	up_10000	24472560	24482560	Glyma.11G179200
Chr11	24610050	24610399	hyper	down_10000	24602241	24612241	Glyma.11G180400
Chr11	24713250	24713449	hyper	down_10000	24704140	24714140	Glyma.11G180700
Chr11	25296400	25296649	hyper	Gene	25289268	25298978	Glyma.11G184900
Chr11	25296850	25297099	hyper	Gene	25289268	25298978	Glyma.11G184900
Chr11	25926850	25927099	hyper	Gene	25926613	25930356	Glyma.11G187300
Chr11	26054800	26055149	hyper	Gene	26049613	26055137	Glyma.11G188800
Chr11	26457750	26457999	hyper	Gene	26457102	26463326	Glyma.11G191400
Chr11	26501150	26501499	hyper	up_10000	26497613	26507613	Glyma.11G191900
Chr11	26715800	26716149	hyper	up_10000	26715185	26725185	Glyma.11G193800
Chr11	26760750	26760999	hyper	up_10000	26759627	26769627	Glyma.11G194100
Chr11	26949200	26949499	hyper	up_10000	26941034	26951034	Glyma.11G195800
Chr11	27239600	27239849	hyper	down_10000	27231588	27241588	Glyma.11G197200
Chr11	27406250	27406599	hyper	up_10000	27399382	27409382	Glyma.11G197700
Chr11	27406700	27406949	hyper	up_10000	27399382	27409382	Glyma.11G197700
Chr11	27407250	27407549	hyper	up_10000	27399382	27409382	Glyma.11G197700
Chr11	27407700	27408049	hyper	up_10000	27399382	27409382	Glyma.11G197700
Chr11	27409000	27409199	hyper	up_10000	27399382	27409382	Glyma.11G197700
Chr11	27410050	27410549	hyper	Gene	27409382	27410356	Glyma.11G197700
Chr11	27597350	27597549	hyper	down_10000	27591039	27601039	Glyma.11G198500
Chr11	27598100	27598499	hyper	down_10000	27591039	27601039	Glyma.11G198500
Chr11	28377000	28377849	hyper	Gene	28369661	28384253	Glyma.11G203300
Chr11	28378300	28378599	hyper	Gene	28369661	28384253	Glyma.11G203300
Chr11	29033700	29033949	hyper	up_10000	29032203	29042203	Glyma.11G206100
Chr11	29046750	29047349	hyper	Gene	29046880	29047410	Glyma.11G206200
Chr11	29095600	29095949	hyper	intergenic
Chr11	29415550	29415749	hyper	intergenic
Chr11	29418400	29418749	hyper	intergenic
Chr11	30155150	30156349	hyper	Gene	30147295	30159083	Glyma.11G209600
Chr11	30181750	30182099	hyper	Gene	30180779	30182096	Glyma.11G209800
Chr11	30758900	30759199	hyper	up_10000	30750227	30760227	Glyma.11G214000
Chr11	30777700	30777899	hyper	intergenic
Chr11	30778050	30778599	hyper	up_10000	30777946	30787946	Glyma.11G214400
Chr11	30778750	30778949	hyper	up_10000	30777946	30787946	Glyma.11G214400
Chr11	30780350	30780649	hyper	up_10000	30777946	30787946	Glyma.11G214400
Chr11	30788700	30789049	hyper	Gene	30787946	30791299	Glyma.11G214400
[truncated: 1,963 more rows]

## Sheet: CHH-hypo
Supplementary Table 3 Differentially Methylated Region (DMRs) in the small and large seed group
Chr	start	end	type	location	Gene or TE position
Chr01	195650	195849	hypo	up_10000	186256	196256	Glyma.01G001000
Chr01	308300	308649	hypo	up_10000	307964	317964	Glyma.01G002200
Chr01	371750	372099	hypo	Gene	369871	372222	Glyma.01G003100
Chr01	602900	603149	hypo	up_10000	598820	608820	Glyma.01G006100
Chr01	676450	676749	hypo	down_10000	668838	678838	Glyma.01G006800
Chr01	787850	788149	hypo	Gene	787097	791147	Glyma.01G008100
Chr01	832850	833299	hypo	up_10000	832098	842098	Glyma.01G008500
Chr01	898950	899149	hypo	TE	hAT	896909	900253
Chr01	966150	966349	hypo	TE	Unknow	965223	967212
Chr01	978850	979149	hypo	up_10000	971604	981604	Glyma.01G009900
Chr01	1061450	1061799	hypo	Gene	1057125	1061925	Glyma.01G011100
Chr01	1074050	1074349	hypo	up_10000	1073644	1083644	Glyma.01G011200
Chr01	1110900	1111499	hypo	intergenic
Chr01	1165200	1165449	hypo	Gene	1162070	1167484	Glyma.01G012100
Chr01	1384150	1384349	hypo	up_10000	1382029	1392029	Glyma.01G014200
Chr01	1429250	1429599	hypo	Gene	1427800	1434338	Glyma.01G014700
Chr01	1488800	1489249	hypo	Gene	1485325	1491704	Glyma.01G015000
Chr01	1585700	1585999	hypo	up_10000	1582908	1592908	Glyma.01G016600
Chr01	1637000	1637199	hypo	Gene	1634013	1637492	Glyma.01G017100
Chr01	1672900	1673099	hypo	TE	Copia	1669323	1673081
Chr01	1738300	1738649	hypo	up_10000	1737749	1747749	Glyma.01G018000
Chr01	1971150	1971549	hypo	Gene	1971084	1977113	Glyma.01G019800
Chr01	1972400	1972799	hypo	Gene	1971084	1977113	Glyma.01G019800
Chr01	2062200	2062599	hypo	up_10000	2056055	2066055	Glyma.01G020500
Chr01	2270300	2270649	hypo	intergenic
Chr01	2333350	2333699	hypo	Gene	2331638	2339135	Glyma.01G023200
Chr01	2442600	2442949	hypo	Gene	2433777	2442737	Glyma.01G023900
Chr01	2491700	2492049	hypo	Gene	2491294	2493664	Glyma.01G024400
Chr01	2818500	2818749	hypo	up_10000	2809064	2819064	Glyma.01G026800
Chr01	3075450	3075649	hypo	up_10000	3069661	3079661	Glyma.01G029000
Chr01	3114600	3114799	hypo	down_10000	3109811	3119811	Glyma.01G029300
Chr01	3120750	3121299	hypo	down_10000	3113489	3123489	Glyma.01G029400
Chr01	3161500	3161699	hypo	up_10000	3157338	3167338	Glyma.01G029900
Chr01	3270500	3270799	hypo	Gene	3264673	3271140	Glyma.01G031400
Chr01	3312100	3312299	hypo	intergenic
Chr01	3482850	3483049	hypo	up_10000	3477315	3487315	Glyma.01G033200
Chr01	3525300	3525649	hypo	up_10000	3516381	3526381	Glyma.01G033700
Chr01	3552950	3553199	hypo	Gene	3552796	3554812	Glyma.01G034000
Chr01	3815500	3815699	hypo	up_10000	3811591	3821591	Glyma.01G036200
Chr01	3884550	3884749	hypo	TE	EnSpm	3878441	3890393
Chr01	3901850	3902049	hypo	intergenic
Chr01	4026100	4026399	hypo	up_10000	4016821	4026821	Glyma.01G037900
Chr01	4134050	4134749	hypo	down_10000	4133350	4143350	Glyma.01G038600
Chr01	4180700	4180999	hypo	down_10000	4172744	4182744	Glyma.01G038900
Chr01	4247600	4247949	hypo	up_10000	4243315	4253315	Glyma.01G039200
Chr01	4251750	4251949	hypo	up_10000	4243315	4253315	Glyma.01G039200
Chr01	4435900	4436099	hypo	up_10000	4434734	4444734	Glyma.01G041300
Chr01	4471500	4471699	hypo	up_10000	4461721	4471721	Glyma.01G041400
Chr01	4474000	4474299	hypo	intergenic
Chr01	4500350	4500549	hypo	up_10000	4496387	4506387	Glyma.01G041600
Chr01	4513800	4514049	hypo	intergenic
Chr01	4544350	4544599	hypo	intergenic
Chr01	4575050	4575349	hypo	up_10000	4574964	4584964	Glyma.01G042000
Chr01	4583850	4584049	hypo	up_10000	4574964	4584964	Glyma.01G042000
Chr01	4632700	4632899	hypo	up_10000	4629124	4639124	Glyma.01G042400
Chr01	4713600	4714249	hypo	Gene	4707961	4714222	Glyma.01G043300
Chr01	4714400	4714899	hypo	down_10000	4714222	4724222	Glyma.01G043300
Chr01	4743550	4743849	hypo	up_10000	4741167	4751167	Glyma.01G043600
Chr01	4795350	4795549	hypo	up_10000	4789977	4799977	Glyma.01G043900
Chr01	4796800	4796999	hypo	up_10000	4789977	4799977	Glyma.01G043900
Chr01	4802750	4802999	hypo	intergenic
Chr01	4829600	4829949	hypo	Gene	4828066	4829670	Glyma.01G044000
Chr01	4858800	4859099	hypo	TE	Copia	4854293	4859055
Chr01	4867550	4867849	hypo	up_10000	4862768	4872768	Glyma.01G044200
Chr01	5068300	5068499	hypo	TE	MuDR	5067018	5071551
Chr01	5070100	5070299	hypo	TE	MuDR	5067018	5071551
Chr01	5092500	5092699	hypo	intergenic
Chr01	5135150	5135449	hypo	Gene	5132710	5135851	Glyma.01G045300
Chr01	5149250	5149499	hypo	TE	EnSpm	5146221	5157215
Chr01	5210500	5210749	hypo	intergenic
Chr01	5311300	5311749	hypo	up_10000	5307206	5317206	Glyma.01G046000
Chr01	5323200	5323449	hypo	down_10000	5321170	5331170	Glyma.01G046000
Chr01	5372800	5373049	hypo	TE	Unknow	5371206	5375045
Chr01	5395100	5395299	hypo	up_10000	5391055	5401055	Glyma.01G046700
Chr01	5398150	5398349	hypo	TE	Gypsy	5395589	5400331
Chr01	5425650	5425999	hypo	intergenic
Chr01	5539700	5539899	hypo	up_10000	5532260	5542260	Glyma.01G047500
Chr01	5543200	5543649	hypo	up_10000	5535562	5545562	Glyma.01G047600
Chr01	5563100	5563299	hypo	down_10000	5554165	5564165	Glyma.01G047700
Chr01	5635850	5636049	hypo	down_10000	5631187	5641187	Glyma.01G048400
Chr01	5655250	5655449	hypo	up_10000	5649553	5659553	Glyma.01G048500
Chr01	5757050	5757349	hypo	up_10000	5753611	5763611	Glyma.01G049400
Chr01	5809750	5809999	hypo	TE	Unknow	5809354	5812077
Chr01	5890050	5890299	hypo	up_10000	5889544	5899544	Glyma.01G050100
Chr01	5919300	5919649	hypo	intergenic
Chr01	5929350	5929599	hypo	up_10000	5927299	5937299	Glyma.01G050200
Chr01	6044150	6044349	hypo	TE	Gypsy	6041338	6046844
Chr01	6056300	6056499	hypo	down_10000	6055660	6065660	Glyma.01G051200
Chr01	6056800	6057299	hypo	down_10000	6055660	6065660	Glyma.01G051200
Chr01	6070450	6070649	hypo	TE	Copia	6064019	6072339
Chr01	6113350	6113549	hypo	up_10000	6105839	6115839	Glyma.01G051500
Chr01	6139900	6140149	hypo	TE	EnSpm	6133412	6142940
Chr01	6141350	6141599	hypo	TE	EnSpm	6133412	6142940
Chr01	6226900	6227149	hypo	TE	Gypsy	6211939	6233298
Chr01	6244500	6244749	hypo	up_10000	6242995	6252995	Glyma.01G051700
Chr01	6274250	6274449	hypo	up_10000	6270631	6280631	Glyma.01G051800
Chr01	6278250	6278599	hypo	up_10000	6270631	6280631	Glyma.01G051800
Chr01	6317300	6317599	hypo	up_10000	6308111	6318111	Glyma.01G052000
Chr01	6359600	6359849	hypo	TE	MuDR	6341632	6361837
Chr01	6465700	6465949	hypo	up_10000	6456616	6466616	Glyma.01G052800
Chr01	6481000	6481199	hypo	intergenic
Chr01	6540000	6540349	hypo	down_10000	6538971	6548971	Glyma.01G052900
Chr01	6608100	6608449	hypo	intergenic
Chr01	6611650	6611949	hypo	TE	Gypsy	6610027	6612881
Chr01	6614200	6614449	hypo	up_10000	6610086	6620086	Glyma.01G053100
Chr01	6821300	6821549	hypo	up_10000	6816226	6826226	Glyma.01G053800
Chr01	6845300	6845549	hypo	up_10000	6836372	6846372	Glyma.01G053900
Chr01	6912200	6912399	hypo	TE	MuDR	6905628	6916698
Chr01	6931700	6931899	hypo	intergenic
Chr01	6949700	6949899	hypo	TE	Copia	6949126	6952388
Chr01	7166900	7167149	hypo	Gene	7165678	7167174	Glyma.01G055400
Chr01	7329600	7329849	hypo	TE	Gypsy	7327007	7330566
Chr01	7333400	7333749	hypo	down_10000	7328640	7338640	Glyma.01G056600
Chr01	7355350	7355549	hypo	down_10000	7346070	7356070	Glyma.01G056700
Chr01	7415400	7415599	hypo	TE	Copia	7414749	7422456
Chr01	7425900	7426149	hypo	TE	Gypsy	7415558	7435766
Chr01	7430700	7430899	hypo	TE	Gypsy	7415558	7435766
Chr01	7462100	7462299	hypo	intergenic
Chr01	7528850	7529149	hypo	Gene	7525703	7533850	Glyma.01G057200
Chr01	7529850	7530049	hypo	Gene	7525703	7533850	Glyma.01G057200
Chr01	7634750	7634999	hypo	Gene	7634185	7637147	Glyma.01G057900
Chr01	7726800	7727199	hypo	Gene	7722265	7728511	Glyma.01G058500
Chr01	7757650	7757849	hypo	TE	MuDR	7747566	7769709
Chr01	7961700	7962049	hypo	TE	Copia	7958098	7962047
Chr01	8050150	8050349	hypo	intergenic
Chr01	8064200	8064399	hypo	intergenic
Chr01	8069400	8069749	hypo	intergenic
Chr01	8164450	8164649	hypo	intergenic
Chr01	8181050	8181249	hypo	TE	Gypsy	8177064	8189658
Chr01	8323350	8323549	hypo	up_10000	8320716	8330716	Glyma.01G060500
Chr01	8509950	8510349	hypo	up_10000	8509069	8519069	Glyma.01G061700
Chr01	8538050	8538299	hypo	up_10000	8535077	8545077	Glyma.01G061800
Chr01	8557900	8558099	hypo	TE	Gypsy	8556244	8561133
Chr01	8558700	8559049	hypo	TE	Gypsy	8556244	8561133
Chr01	8566350	8566699	hypo	down_10000	8563024	8573024	Glyma.01G061900
Chr01	8606700	8606899	hypo	intergenic
Chr01	8748800	8748999	hypo	intergenic
Chr01	8749150	8749349	hypo	intergenic
Chr01	8750750	8750999	hypo	intergenic
Chr01	8766450	8766649	hypo	down_10000	8760322	8770322	Glyma.01G062500
Chr01	8767150	8767349	hypo	down_10000	8760322	8770322	Glyma.01G062500
Chr01	8779300	8779499	hypo	up_10000	8771715	8781715	Glyma.01G062500
Chr01	8786000	8786249	hypo	up_10000	8780495	8790495	Glyma.01G062600
Chr01	8803300	8803549	hypo	intergenic
Chr01	8880350	8880549	hypo	TE	Copia	8877046	8882352
Chr01	8983250	8983499	hypo	intergenic
Chr01	9123300	9123549	hypo	intergenic
Chr01	9174200	9174449	hypo	TE	Ogre	9169078	9189873
Chr01	9288150	9288399	hypo	TE	Copia	9287510	9288507
Chr01	9320700	9320949	hypo	intergenic
Chr01	9415150	9415499	hypo	TE	Gypsy	9410443	9421616
Chr01	9501600	9501799	hypo	down_10000	9500657	9510657	Glyma.01G064200
Chr01	9527000	9527199	hypo	intergenic
Chr01	9549700	9550049	hypo	intergenic
Chr01	9591100	9591349	hypo	intergenic
Chr01	9623550	9623799	hypo	down_10000	9614961	9624961	Glyma.01G064400
Chr01	9805200	9805399	hypo	intergenic
Chr01	9813600	9813899	hypo	intergenic
Chr01	9848200	9848399	hypo	TE	EnSpm	9838961	9852792
Chr01	9868350	9868599	hypo	TE	Copia	9868483	9877010
Chr01	9880600	9880799	hypo	intergenic
Chr01	9882750	9882999	hypo	intergenic
Chr01	9904750	9904949	hypo	TE	Gypsy	9897702	9910613
Chr01	9920650	9920949	hypo	TE	EnSpm	9906993	9924417
Chr01	9950300	9950649	hypo	intergenic
Chr01	10018300	10018549	hypo	TE	Copia	10018443	10027727
Chr01	10041300	10041499	hypo	down_10000	10034668	10044668	Glyma.01G065100
Chr01	10076000	10076199	hypo	Gene	10070740	10076358	Glyma.01G065400
Chr01	10111300	10111499	hypo	TE	MuDR	10110159	10115878
Chr01	10140650	10140849	hypo	down_10000	10140529	10150529	Glyma.01G065800
Chr01	10197150	10197349	hypo	TE	Gypsy	10195932	10200636
Chr01	10197550	10197799	hypo	TE	Gypsy	10195932	10200636
Chr01	10228700	10228899	hypo	TE	Copia	10225864	10239566
Chr01	10254850	10255099	hypo	TE	Gypsy	10232712	10266484
Chr01	10259200	10259449	hypo	TE	Gypsy	10232712	10266484
Chr01	10261350	10261649	hypo	TE	Gypsy	10232712	10266484
Chr01	10262300	10262599	hypo	TE	Gypsy	10232712	10266484
Chr01	10269100	10269299	hypo	intergenic
Chr01	10301500	10301699	hypo	TE	Ogre	10301199	10308737
Chr01	10339650	10339849	hypo	TE	Copia	10327817	10339670
Chr01	10352900	10353199	hypo	TE	Gypsy	10346488	10356426
Chr01	10360150	10360349	hypo	TE	Gypsy	10356427	10361852
Chr01	10420700	10420899	hypo	TE	Gypsy	10420181	10436241
Chr01	10452500	10452849	hypo	TE	Copia	10451434	10453050
Chr01	10602800	10602999	hypo	intergenic
Chr01	10714350	10714549	hypo	TE	Gypsy	10713636	10721238
Chr01	10767500	10767699	hypo	up_10000	10762035	10772035	Glyma.01G066900
Chr01	10801150	10801549	hypo	up_10000	10800387	10810387	Glyma.01G067000
Chr01	10822650	10822899	hypo	down_10000	10813383	10823383	Glyma.01G067000
Chr01	10898400	10898599	hypo	intergenic
Chr01	10913650	10913999	hypo	up_10000	10907771	10917771	Glyma.01G067100
Chr01	10992050	10992399	hypo	down_10000	10987729	10997729	Glyma.01G067400
Chr01	11042400	11042699	hypo	TE	Copia	11037770	11044726
Chr01	11050800	11050999	hypo	intergenic
Chr01	11086700	11086899	hypo	TE	L1	11073418	11090843
Chr01	11098700	11098999	hypo	down_10000	11093294	11103294	Glyma.01G067700
Chr01	11181150	11181399	hypo	intergenic
Chr01	11181800	11182099	hypo	intergenic
Chr01	11322600	11322799	hypo	TE	Copia	11321925	11323614
Chr01	11333300	11333649	hypo	down_10000	11325559	11335559	Glyma.01G068100
Chr01	11335800	11335999	hypo	Gene	11335559	11337504	Glyma.01G068100
Chr01	11367850	11368049	hypo	TE	Ogre	11364443	11373870
Chr01	11378300	11378499	hypo	TE	EnSpm	11378298	11387826
Chr01	11464450	11464649	hypo	TE	Copia	11464610	11466516
Chr01	11564250	11564449	hypo	up_10000	11555177	11565177	Glyma.01G068900
Chr01	11603950	11604149	hypo	down_10000	11597752	11607752	Glyma.01G069100
Chr01	11644600	11644949	hypo	TE	Unknow	11641820	11646770
Chr01	11655200	11655399	hypo	up_10000	11645688	11655688	Glyma.01G069200
Chr01	11699800	11700099	hypo	intergenic
Chr01	11752000	11752249	hypo	TE	MuDR	11748411	11758857
Chr01	11773600	11773949	hypo	down_10000	11765077	11775077	Glyma.01G069700
Chr01	11779550	11779749	hypo	up_10000	11775547	11785547	Glyma.01G069700
Chr01	11799350	11799599	hypo	TE	Gypsy	11797928	11808004
Chr01	11874700	11874899	hypo	intergenic
Chr01	11941900	11942099	hypo	intergenic
Chr01	11950550	11950799	hypo	down_10000	11948132	11958132	Glyma.01G070000
Chr01	11985700	11985899	hypo	intergenic
Chr01	12077550	12077749	hypo	TE	Gypsy	12072330	12086383
Chr01	12111350	12111599	hypo	TE	Ogre	12101525	12112035
Chr01	12140300	12140499	hypo	TE	Gypsy	12113435	12143595
Chr01	12141900	12142349	hypo	TE	Gypsy	12113435	12143595
Chr01	12175250	12175499	hypo	intergenic
Chr01	12197950	12198149	hypo	TE	Gypsy	12183288	12219842
Chr01	12215650	12215949	hypo	TE	Gypsy	12183288	12219842
Chr01	12225450	12225699	hypo	TE	Ogre	12212463	12234048
Chr01	12227650	12227949	hypo	TE	Ogre	12212463	12234048
Chr01	12242600	12242899	hypo	TE	Gypsy	12221174	12302123
Chr01	12263800	12263999	hypo	TE	Gypsy	12221174	12302123
Chr01	12264750	12265049	hypo	TE	Gypsy	12221174	12302123
Chr01	12329650	12329849	hypo	TE	Gypsy	12329340	12340173
Chr01	12416850	12417049	hypo	TE	Gypsy	12416021	12419956
Chr01	12417550	12417749	hypo	TE	Gypsy	12416021	12419956
Chr01	12433950	12434149	hypo	TE	Gypsy	12431658	12434552
Chr01	12452600	12452949	hypo	TE	Copia	12452435	12454025
Chr01	12479300	12479499	hypo	TE	Gypsy	12477551	12479766
Chr01	12516650	12516999	hypo	intergenic
Chr01	12688450	12688849	hypo	intergenic
Chr01	12834950	12835199	hypo	TE	Copia	12831523	12838118
Chr01	12863250	12863449	hypo	intergenic
Chr01	12894400	12894749	hypo	up_10000	12889424	12899424	Glyma.01G071300
Chr01	12914750	12914949	hypo	up_10000	12908613	12918613	Glyma.01G071500
Chr01	12944550	12944899	hypo	up_10000	12941040	12951040	Glyma.01G071700
Chr01	12961400	12961649	hypo	TE	Copia	12957543	12966262
Chr01	12965700	12965899	hypo	TE	Copia	12957543	12966262
Chr01	12977200	12977399	hypo	TE	Ogre	12974038	12989546
Chr01	13021100	13021299	hypo	intergenic
Chr01	13022800	13022999	hypo	intergenic
Chr01	13035050	13035299	hypo	down_10000	13033917	13043917	Glyma.01G071800
Chr01	13075300	13075849	hypo	TE	MuDR	13066557	13077320
Chr01	13076450	13076699	hypo	TE	MuDR	13066557	13077320
Chr01	13094450	13094799	hypo	down_10000	13094031	13104031	Glyma.01G072000
Chr01	13157300	13157499	hypo	TE	Unknow	13156961	13159057
Chr01	13185800	13186099	hypo	TE	Gypsy	13179383	13198839
Chr01	13201350	13201549	hypo	intergenic
Chr01	13215150	13215349	hypo	intergenic
Chr01	13216250	13216449	hypo	intergenic
Chr01	13218550	13218849	hypo	intergenic
Chr01	13227750	13227999	hypo	TE	Gypsy	13226771	13233470
Chr01	13230800	13231099	hypo	TE	Gypsy	13226771	13233470
Chr01	13233450	13233699	hypo	TE	Gypsy	13226771	13233470
Chr01	13234400	13234599	hypo	TE	Copia	13232378	13242417
Chr01	13263400	13263599	hypo	TE	Gypsy	13246132	13269093
Chr01	13294350	13294549	hypo	down_10000	13286081	13296081	Glyma.01G072200
Chr01	13308900	13309099	hypo	up_10000	13299793	13309793	Glyma.01G072200
Chr01	13320350	13320599	hypo	intergenic
Chr01	13321550	13321899	hypo	TE	Copia	13320701	13326459
Chr01	13334450	13334649	hypo	down_10000	13332007	13342007	Glyma.01G072300
Chr01	13521750	13521999	hypo	intergenic
Chr01	13528700	13528899	hypo	TE	Gypsy	13527220	13531157
Chr01	13550700	13551149	hypo	TE	Gypsy	13550069	13554884
Chr01	13554500	13554699	hypo	TE	Gypsy	13550069	13554884
Chr01	13555650	13555899	hypo	intergenic
Chr01	13557250	13557499	hypo	TE	Gypsy	13556232	13560821
Chr01	13565400	13565599	hypo	TE	EnSpm	13560508	13570720
Chr01	13575650	13575849	hypo	TE	DIASPORA	13573165	13576377
Chr01	13586100	13586349	hypo	intergenic
Chr01	13598950	13599149	hypo	TE	Ogre	13596472	13605745
Chr01	13735350	13735549	hypo	TE	Sat	13721059	13735987
Chr01	13798850	13799099	hypo	TE	Gypsy	13792902	13800369
Chr01	13813600	13813799	hypo	TE	Gypsy	13801421	13829005
Chr01	13845200	13845399	hypo	intergenic
Chr01	13847850	13848199	hypo	intergenic
Chr01	13866750	13866949	hypo	down_10000	13859095	13869095	Glyma.01G073200
Chr01	13979100	13979349	hypo	TE	Ogre	13972101	13985584
Chr01	14039350	14039999	hypo	down_10000	14036532	14046532	Glyma.01G073300
Chr01	14040550	14040749	hypo	TE	MuDR	14040019	14044803
Chr01	14066550	14066749	hypo	Gene	14046570	14097862	Glyma.01G073400
Chr01	14105850	14106049	hypo	up_10000	14097862	14107862	Glyma.01G073400
Chr01	14106450	14106649	hypo	up_10000	14097862	14107862	Glyma.01G073400
Chr01	14217550	14217749	hypo	up_10000	14211569	14221569	Glyma.01G073600
Chr01	14252650	14252949	hypo	intergenic
Chr01	14266200	14266399	hypo	intergenic
Chr01	14294550	14294749	hypo	TE	Gypsy	14277151	14328663
Chr01	14324300	14324499	hypo	TE	Gypsy	14277151	14328663
Chr01	14363350	14363599	hypo	intergenic
Chr01	14397400	14397599	hypo	TE	Gypsy	14396346	14400963
Chr01	14462650	14462849	hypo	intergenic
Chr01	14524350	14524549	hypo	TE	Gypsy	14524104	14542996
Chr01	14526150	14526349	hypo	TE	Gypsy	14524104	14542996
Chr01	14577150	14577349	hypo	intergenic
Chr01	14637000	14637449	hypo	up_10000	14627966	14637966	Glyma.01G074000
Chr01	14642700	14643049	hypo	Gene	14637966	14679249	Glyma.01G074000
Chr01	14691550	14691899	hypo	intergenic
Chr01	14694200	14694499	hypo	intergenic
Chr01	14814650	14814899	hypo	TE	Gypsy	14801813	14815646
Chr01	14834150	14834399	hypo	intergenic
Chr01	14850200	14850499	hypo	TE	Gypsy	14846090	14853785
Chr01	14890900	14891149	hypo	TE	Gypsy	14889855	14894270
Chr01	14892400	14892699	hypo	TE	Gypsy	14889855	14894270
Chr01	14925750	14925999	hypo	TE	Gypsy	14913373	14926442
Chr01	14955750	14955949	hypo	TE	Gypsy	14952318	14978633
Chr01	14972850	14973049	hypo	TE	Gypsy	14952318	14978633
Chr01	14975050	14975299	hypo	TE	Gypsy	14952318	14978633
Chr01	15195150	15195349	hypo	intergenic
Chr01	15196650	15196899	hypo	intergenic
Chr01	15214200	15214499	hypo	TE	Gypsy	15202605	15239620
Chr01	15261250	15261599	hypo	intergenic
Chr01	15268550	15268749	hypo	TE	Gypsy	15266809	15292658
Chr01	15281950	15282149	hypo	TE	Gypsy	15266809	15292658
Chr01	15314500	15314799	hypo	intergenic
Chr01	15315950	15316149	hypo	intergenic
Chr01	15325200	15325599	hypo	intergenic
Chr01	15478800	15478999	hypo	TE	Copia	15478987	15483993
Chr01	15503850	15504149	hypo	TE	Copia	15503082	15511985
Chr01	15528950	15529249	hypo	TE	DIASPORA	15505223	15533287
Chr01	15570450	15570649	hypo	intergenic
Chr01	15576350	15576549	hypo	TE	Gypsy	15574583	15580401
Chr01	15593900	15594199	hypo	TE	Gypsy	15591380	15595558
Chr01	15650850	15651049	hypo	TE	DIASPORA	15650862	15654342
Chr01	15731650	15731949	hypo	TE	Gypsy	15731847	15736733
Chr01	15838700	15838899	hypo	intergenic
Chr01	16181400	16181649	hypo	TE	Gypsy	16177623	16200035
Chr01	16189350	16189599	hypo	TE	Gypsy	16177623	16200035
Chr01	16190300	16190499	hypo	TE	Gypsy	16177623	16200035
Chr01	16388850	16389049	hypo	intergenic
Chr01	16428350	16428549	hypo	TE	Ogre	16407852	16430291
Chr01	16432050	16432299	hypo	TE	Gypsy	16430289	16487031
Chr01	16490000	16490249	hypo	TE	EnSpm	16474847	16490073
Chr01	16588300	16588599	hypo	down_10000	16585957	16595957	Glyma.01G074900
Chr01	16625950	16626149	hypo	TE	Ogre	16601933	16627688
Chr01	16628000	16628249	hypo	intergenic
Chr01	16628750	16628949	hypo	intergenic
Chr01	16629750	16629949	hypo	intergenic
Chr01	16700400	16700749	hypo	TE	Ogre	16682867	16701835
Chr01	16739250	16739449	hypo	intergenic
Chr01	16917400	16917599	hypo	down_10000	16909786	16919786	Glyma.01G075500
Chr01	16936550	16936749	hypo	TE	Gypsy	16930536	16938124
Chr01	16955850	16956099	hypo	intergenic
Chr01	17011700	17011899	hypo	TE	Gypsy	16990866	17012889
Chr01	17030950	17031299	hypo	up_10000	17024038	17034038	Glyma.01G075700
Chr01	17063300	17063549	hypo	TE	Gypsy	17062706	17073764
Chr01	17065050	17065249	hypo	TE	Gypsy	17062706	17073764
Chr01	17070300	17070549	hypo	TE	Gypsy	17062706	17073764
Chr01	17100900	17101149	hypo	intergenic
Chr01	17205150	17205399	hypo	TE	Gypsy	17203479	17211064
Chr01	17206300	17206499	hypo	TE	Gypsy	17203479	17211064
Chr01	17210200	17210399	hypo	TE	Gypsy	17203479	17211064
Chr01	17219450	17219649	hypo	TE	Gypsy	17215886	17219786
Chr01	17237650	17237849	hypo	intergenic
Chr01	17238450	17238649	hypo	intergenic
Chr01	17269050	17269249	hypo	TE	Gypsy	17245666	17271580
Chr01	17325800	17325999	hypo	intergenic
Chr01	17447750	17447949	hypo	TE	Ogre	17440599	17448492
Chr01	17448650	17448849	hypo	intergenic
Chr01	17455400	17455599	hypo	intergenic
Chr01	17479050	17479299	hypo	Gene	17473346	17483446	Glyma.01G076100
Chr01	17492400	17492699	hypo	down_10000	17483446	17493446	Glyma.01G076100
Chr01	17603100	17603299	hypo	TE	Copia	17600994	17613714
Chr01	17611600	17611799	hypo	TE	Copia	17600994	17613714
Chr01	17638050	17638249	hypo	TE	Gypsy	17622037	17638960
Chr01	17651400	17651749	hypo	intergenic
Chr01	17727350	17727549	hypo	intergenic
Chr01	17756100	17756299	hypo	TE	Copia	17752236	17758512
Chr01	17759300	17759499	hypo	TE	Gypsy	17757603	17772084
Chr01	17767950	17768249	hypo	TE	Gypsy	17757603	17772084
Chr01	17809050	17809249	hypo	TE	Gypsy	17804039	17809558
Chr01	17863350	17863549	hypo	TE	Ogre	17845336	17869590
Chr01	17865700	17865899	hypo	TE	Ogre	17845336	17869590
Chr01	17927300	17927499	hypo	TE	Copia	17925960	17929267
Chr01	17937100	17937299	hypo	TE	Gypsy	17935633	17942114
Chr01	17967550	17967749	hypo	TE	Ogre	17959887	17978849
Chr01	17991500	17991799	hypo	down_10000	17985906	17995906	Glyma.01G076300
Chr01	18096900	18097199	hypo	intergenic
Chr01	18098600	18099099	hypo	intergenic
Chr01	18205550	18205799	hypo	intergenic
Chr01	18219850	18220099	hypo	intergenic
Chr01	18247650	18247849	hypo	TE	Gypsy	18242154	18266087
Chr01	18261800	18261999	hypo	TE	Gypsy	18242154	18266087
Chr01	18303200	18303499	hypo	Gene	18297565	18303581	Glyma.01G076900
Chr01	18351150	18351449	hypo	TE	MuDR	18344751	18352427
Chr01	18419300	18419499	hypo	intergenic
Chr01	18421300	18421599	hypo	intergenic
Chr01	18448450	18448649	hypo	TE	Gypsy	18448185	18461248
Chr01	18454600	18454799	hypo	TE	Gypsy	18448185	18461248
Chr01	18455850	18456049	hypo	TE	Gypsy	18448185	18461248
Chr01	18459900	18460099	hypo	TE	Gypsy	18448185	18461248
Chr01	18482250	18482499	hypo	TE	Gypsy	18476439	18511306
Chr01	18484350	18484649	hypo	TE	Gypsy	18476439	18511306
Chr01	18543600	18543949	hypo	Gene	18542663	18544908	Glyma.01G077000
Chr01	18560850	18561049	hypo	intergenic
Chr01	18561600	18561799	hypo	TE	Gypsy	18561334	18613784
Chr01	18574400	18574649	hypo	TE	Gypsy	18561334	18613784
Chr01	18589350	18589599	hypo	TE	Gypsy	18561334	18613784
Chr01	18607850	18608199	hypo	TE	Gypsy	18561334	18613784
Chr01	18645900	18646099	hypo	intergenic
Chr01	18712300	18712499	hypo	TE	Gypsy	18707489	18731627
Chr01	18762050	18762249	hypo	TE	Ogre	18761359	18767272
Chr01	18778000	18778249	hypo	intergenic
Chr01	18792300	18792499	hypo	TE	Ogre	18787838	18794479
Chr01	18828200	18828399	hypo	intergenic
Chr01	18861600	18861849	hypo	down_10000	18856715	18866715	Glyma.01G077300
Chr01	18902950	18903349	hypo	TE	Gypsy	18898424	18912019
Chr01	18930200	18930399	hypo	intergenic
Chr01	19091000	19091199	hypo	TE	Ogre	19079502	19098906
Chr01	19095800	19095999	hypo	TE	Ogre	19079502	19098906
Chr01	19123350	19123599	hypo	TE	Gypsy	19105471	19124598
Chr01	19135450	19135699	hypo	intergenic
Chr01	19173200	19173399	hypo	TE	Copia	19165932	19174135
Chr01	19246850	19247149	hypo	TE	Gypsy	19238477	19249064
Chr01	19281700	19281899	hypo	TE	Gypsy	19258709	19282825
Chr01	19307250	19307449	hypo	TE	Gypsy	19302563	19318743
Chr01	19337100	19337299	hypo	TE	Ogre	19329055	19342849
Chr01	19351850	19352149	hypo	TE	Ogre	19347250	19359083
Chr01	19427550	19427749	hypo	intergenic
Chr01	19443100	19443299	hypo	intergenic
Chr01	19492500	19492699	hypo	TE	Gypsy	19492474	19498423
Chr01	19500700	19500899	hypo	intergenic
Chr01	19526500	19526799	hypo	TE	DIASPORA	19518215	19526911
Chr01	19535250	19535449	hypo	TE	Gypsy	19530606	19554054
Chr01	19543500	19543699	hypo	TE	Gypsy	19530606	19554054
Chr01	19547600	19547849	hypo	TE	Gypsy	19530606	19554054
Chr01	19548700	19548899	hypo	TE	Gypsy	19530606	19554054
Chr01	19582500	19582849	hypo	intergenic
Chr01	19616200	19616549	hypo	intergenic
Chr01	19676200	19676399	hypo	intergenic
Chr01	19678050	19678249	hypo	intergenic
Chr01	19685900	19686199	hypo	intergenic
Chr01	19716950	19717149	hypo	TE	Ogre	19715357	19725445
Chr01	19746400	19746599	hypo	up_10000	19737272	19747272	Glyma.01G078000
Chr01	19761450	19761699	hypo	TE	Gypsy	19758422	19762477
Chr01	19794800	19795049	hypo	TE	DIASPORA	19790757	19795972
Chr01	19795300	19795549	hypo	TE	DIASPORA	19790757	19795972
Chr01	19800650	19800899	hypo	down_10000	19792825	19802825	Glyma.01G078100
Chr01	19869200	19869449	hypo	intergenic
Chr01	19898950	19899199	hypo	intergenic
Chr01	19899850	19900049	hypo	intergenic
Chr01	19932450	19932649	hypo	TE	Gypsy	19928657	19934472
Chr01	19944650	19944899	hypo	down_10000	19939543	19949543	Glyma.01G078200
Chr01	19966750	19966949	hypo	intergenic
Chr01	19987150	19987349	hypo	up_10000	19980028	19990028	Glyma.01G078300
Chr01	19992900	19993099	hypo	down_10000	19992763	20002763	Glyma.01G078300
Chr01	20003850	20004049	hypo	intergenic
Chr01	20058000	20058199	hypo	intergenic
Chr01	20068900	20069199	hypo	TE	Copia	20067434	20069111
Chr01	20117800	20118049	hypo	intergenic
Chr01	20121400	20121799	hypo	TE	Gypsy	20121163	20122077
Chr01	20125250	20125499	hypo	intergenic
Chr01	20128300	20128649	hypo	TE	Copia	20126511	20130643
Chr01	20152100	20152399	hypo	intergenic
Chr01	20196000	20196199	hypo	intergenic
Chr01	20199100	20199299	hypo	intergenic
Chr01	20200900	20201099	hypo	intergenic
Chr01	20203450	20203649	hypo	intergenic
Chr01	20217700	20217899	hypo	TE	Copia	20213377	20222861
Chr01	20284700	20284949	hypo	intergenic
Chr01	20288100	20288349	hypo	intergenic
Chr01	20295150	20295499	hypo	intergenic
Chr01	20309750	20309999	hypo	intergenic
Chr01	20315600	20315849	hypo	TE	DIASPORA	20313930	20322220
Chr01	20348950	20349199	hypo	intergenic
Chr01	20353450	20353649	hypo	intergenic
Chr01	20354300	20354599	hypo	intergenic
Chr01	20356850	20357099	hypo	TE	Unknow	20356407	20359462
Chr01	20366600	20366849	hypo	intergenic
Chr01	20394900	20395199	hypo	down_10000	20390125	20400125	Glyma.01G078600
Chr01	20411500	20411799	hypo	intergenic
Chr01	20420500	20420699	hypo	intergenic
Chr01	20457850	20458049	hypo	intergenic
Chr01	20470450	20470649	hypo	TE	DIASPORA	20464007	20471216
Chr01	20475950	20476149	hypo	intergenic
Chr01	20483000	20483199	hypo	TE	Copia	20480115	20483348
Chr01	20490550	20490749	hypo	TE	Gypsy	20487815	20502702
Chr01	20492950	20493149	hypo	TE	Gypsy	20487815	20502702
Chr01	20517450	20517649	hypo	TE	Gypsy	20513523	20521431
Chr01	20523200	20523399	hypo	intergenic
Chr01	20524800	20524999	hypo	TE	Gypsy	20523617	20530969
Chr01	20537100	20537299	hypo	intergenic
Chr01	20540650	20540849	hypo	intergenic
Chr01	20636100	20636399	hypo	Gene	20633132	20640082	Glyma.01G079100
Chr01	20695850	20696149	hypo	TE	Gypsy	20689509	20696573
Chr01	20714950	20715149	hypo	up_10000	20713758	20723758	Glyma.01G079300
Chr01	20717550	20717749	hypo	TE	Gypsy	20715965	20723263
Chr01	20737050	20737249	hypo	TE	Ogre	20731761	20751960
Chr01	20738700	20738899	hypo	TE	Ogre	20731761	20751960
Chr01	20760450	20760699	hypo	intergenic
Chr01	20764850	20765099	hypo	intergenic
Chr01	20828400	20828699	hypo	TE	Gypsy	20802853	20851759
Chr01	20935650	20935849	hypo	intergenic
Chr01	20981950	20982149	hypo	TE	Gypsy	20979613	20996187
Chr01	21000200	21000399	hypo	intergenic
Chr01	21087500	21087749	hypo	TE	Gypsy	21081762	21089754
Chr01	21103900	21104099	hypo	intergenic
Chr01	21152200	21152449	hypo	TE	Gypsy	21138517	21158769
Chr01	21277250	21277449	hypo	intergenic
Chr01	21281650	21281849	hypo	intergenic
Chr01	21321300	21321499	hypo	TE	Gypsy	21321307	21328688
Chr01	21352950	21353149	hypo	TE	Gypsy	21346382	21398324
Chr01	21424000	21424299	hypo	intergenic
Chr01	21451150	21451399	hypo	TE	Gypsy	21449729	21453667
Chr01	21451950	21452149	hypo	TE	Gypsy	21449729	21453667
Chr01	21460050	21460249	hypo	TE	Copia	21459590	21461547
Chr01	21472600	21472799	hypo	TE	Copia	21461989	21475852
Chr01	21474300	21474649	hypo	TE	Copia	21461989	21475852
Chr01	21477950	21478199	hypo	TE	Gypsy	21471069	21495226
Chr01	21480950	21481299	hypo	TE	Gypsy	21471069	21495226
Chr01	21481550	21481749	hypo	TE	Gypsy	21471069	21495226
Chr01	21496500	21496699	hypo	intergenic
Chr01	21528250	21528549	hypo	intergenic
Chr01	21533900	21534149	hypo	TE	DIASPORA	21532584	21540084
Chr01	21551150	21551399	hypo	intergenic
Chr01	21571350	21571549	hypo	TE	Gypsy	21570508	21576724
Chr01	21572000	21572199	hypo	TE	Gypsy	21570508	21576724
Chr01	21572950	21573199	hypo	TE	Gypsy	21570508	21576724
Chr01	21575350	21575849	hypo	TE	Gypsy	21570508	21576724
Chr01	21588200	21588449	hypo	TE	Gypsy	21583703	21589198
Chr01	21612250	21612449	hypo	TE	Gypsy	21611051	21634071
Chr01	21666500	21666749	hypo	intergenic
Chr01	21682750	21682949	hypo	TE	Ogre	21675792	21685021
Chr01	21700600	21700849	hypo	TE	Gypsy	21699061	21701994
Chr01	21750950	21751249	hypo	TE	Ogre	21746077	21765002
Chr01	21779150	21779349	hypo	down_10000	21773548	21783548	Glyma.01G080000
Chr01	21780200	21780449	hypo	down_10000	21773548	21783548	Glyma.01G080000
Chr01	21793450	21793649	hypo	TE	Gypsy	21787852	21793991
Chr01	21812050	21812299	hypo	TE	Gypsy	21804652	21816561
Chr01	21842900	21843249	hypo	Gene	21841493	21844955	Glyma.01G080200
Chr01	21924650	21924849	hypo	TE	Ogre	21915495	21935669
Chr01	21935050	21935299	hypo	TE	Ogre	21915495	21935669
Chr01	21936750	21936999	hypo	TE	Gypsy	21931232	21943165
Chr01	21940950	21941149	hypo	TE	Gypsy	21931232	21943165
Chr01	21950900	21951099	hypo	down_10000	21949743	21959743	Glyma.01G080300
Chr01	21981200	21981549	hypo	TE	Copia	21976001	21983871
Chr01	21984900	21985249	hypo	intergenic
Chr01	21985350	21985699	hypo	intergenic
Chr01	21993100	21993299	hypo	intergenic
Chr01	22012900	22013099	hypo	TE	Gypsy	22003446	22013485
Chr01	22032750	22032999	hypo	TE	Gypsy	22028976	22032798
Chr01	22067150	22067449	hypo	TE	Gypsy	22050119	22080598
Chr01	22069800	22070049	hypo	TE	Gypsy	22050119	22080598
Chr01	22128050	22128449	hypo	down_10000	22126726	22136726	Glyma.01G080400
Chr01	22133050	22133249	hypo	down_10000	22126726	22136726	Glyma.01G080400
Chr01	22139800	22139999	hypo	TE	Gypsy	22138375	22141322
Chr01	22141250	22141449	hypo	TE	Gypsy	22138375	22141322
Chr01	22154250	22154449	hypo	TE	Sat	22147040	22156085
Chr01	22155950	22156199	hypo	TE	Sat	22147040	22156085
Chr01	22170400	22170649	hypo	intergenic
Chr01	22173050	22173349	hypo	intergenic
Chr01	22244400	22244649	hypo	TE	DIASPORA	22240349	22246748
Chr01	22274400	22274649	hypo	TE	Gypsy	22273956	22283069
Chr01	22321800	22322049	hypo	TE	Copia	22320537	22329911
Chr01	22327200	22327449	hypo	TE	Copia	22320537	22329911
Chr01	22348800	22348999	hypo	intergenic
Chr01	22393000	22393299	hypo	TE	Gypsy	22392941	22398063
Chr01	22470750	22470999	hypo	TE	Ogre	22470546	22478053
Chr01	22484400	22484599	hypo	TE	Gypsy	22484179	22488292
Chr01	22486600	22486899	hypo	TE	Gypsy	22484179	22488292
Chr01	22522700	22522949	hypo	TE	Gypsy	22515485	22523876
Chr01	22540800	22540999	hypo	TE	Gypsy	22532115	22542062
Chr01	22560600	22560799	hypo	TE	Gypsy	22550351	22560639
Chr01	22566800	22566999	hypo	intergenic
Chr01	22567150	22567399	hypo	intergenic
Chr01	22639600	22639799	hypo	intergenic
Chr01	22659700	22659899	hypo	TE	Gypsy	22658969	22659791
Chr01	22747700	22747899	hypo	intergenic
Chr01	22779500	22779699	hypo	TE	Gypsy	22777480	22782604
Chr01	22807500	22807749	hypo	intergenic
Chr01	22823600	22823799	hypo	TE	Gypsy	22822093	22824907
Chr01	22854100	22854299	hypo	up_10000	22845139	22855139	Glyma.01G080700
Chr01	22876600	22876799	hypo	TE	MuDR	22876218	22884858
Chr01	22887000	22887299	hypo	intergenic
Chr01	22891400	22891649	hypo	intergenic
Chr01	22898350	22898549	hypo	TE	Gypsy	22892143	22905048
Chr01	22910050	22910249	hypo	TE	Gypsy	22909685	22924671
Chr01	22944700	22944949	hypo	intergenic
Chr01	22949700	22949999	hypo	intergenic
Chr01	22968850	22969049	hypo	TE	Copia	22955931	22970131
Chr01	23023550	23023749	hypo	intergenic
Chr01	23061100	23061299	hypo	intergenic
Chr01	23065550	23065799	hypo	TE	Gypsy	23063059	23095502
Chr01	23082650	23082999	hypo	TE	Gypsy	23063059	23095502
Chr01	23122200	23122399	hypo	TE	Gypsy	23103793	23128687
Chr01	23197650	23197849	hypo	TE	Gypsy	23184629	23215604
Chr01	23243900	23244099	hypo	intergenic
Chr01	23263700	23263899	hypo	intergenic
Chr01	23291800	23292049	hypo	TE	Gypsy	23269645	23293712
Chr01	23294750	23295099	hypo	up_10000	23292752	23302752	Glyma.01G081100
Chr01	23331750	23331949	hypo	TE	Gypsy	23330093	23337232
Chr01	23342500	23342699	hypo	TE	Copia	23342412	23344096
Chr01	23425900	23426149	hypo	TE	Copia	23421446	23427920
Chr01	23448300	23448549	hypo	TE	Gypsy	23439488	23449789
Chr01	23507350	23507649	hypo	intergenic
Chr01	23513550	23513799	hypo	intergenic
Chr01	23571450	23571649	hypo	TE	Copia	23567759	23571760
Chr01	23590500	23590849	hypo	up_10000	23582381	23592381	Glyma.01G081400
Chr01	23612200	23612399	hypo	down_10000	23609894	23619894	Glyma.01G081500
Chr01	23615600	23615949	hypo	down_10000	23609894	23619894	Glyma.01G081500
Chr01	23639600	23639899	hypo	intergenic
Chr01	23645400	23645599	hypo	intergenic
Chr01	23693650	23693849	hypo	up_10000	23688533	23698533	Glyma.01G081700
Chr01	23764900	23765099	hypo	TE	MuDR	23752344	23767359
Chr01	23825250	23825549	hypo	intergenic
Chr01	23838300	23838599	hypo	TE	DIASPORA	23835646	23854187
Chr01	23924500	23924749	hypo	intergenic
Chr01	23933750	23933999	hypo	TE	Gypsy	23930889	23937034
Chr01	23948500	23948799	hypo	up_10000	23946083	23956083	Glyma.01G082200
Chr01	23953550	23953749	hypo	up_10000	23946083	23956083	Glyma.01G082200
Chr01	24034900	24035099	hypo	down_10000	24027098	24037098	Glyma.01G082600
Chr01	24035450	24035649	hypo	down_10000	24027098	24037098	Glyma.01G082600
Chr01	24037950	24038149	hypo	intergenic
Chr01	24041550	24041799	hypo	intergenic
Chr01	24061500	24061699	hypo	intergenic
Chr01	24077800	24077999	hypo	TE	Gypsy	24074546	24080831
Chr01	24087250	24087499	hypo	TE	Gypsy	24085058	24092724
Chr01	24129500	24129699	hypo	TE	EnSpm	24128714	24141091
Chr01	24164250	24164499	hypo	up_10000	24157139	24167139	Glyma.01G083000
Chr01	24225000	24225249	hypo	TE	EnSpm	24211822	24229993
Chr01	24281950	24282149	hypo	intergenic
Chr01	24282400	24282599	hypo	intergenic
Chr01	24283850	24284049	hypo	intergenic
Chr01	24300500	24300749	hypo	intergenic
Chr01	24303600	24303799	hypo	TE	Gypsy	24300945	24305811
Chr01	24317000	24317199	hypo	up_10000	24312799	24322799	Glyma.01G083400
Chr01	24379850	24380049	hypo	intergenic
Chr01	24444950	24445149	hypo	TE	Gypsy	24437126	24450396
Chr01	24449050	24449249	hypo	TE	Gypsy	24437126	24450396
Chr01	24458550	24458749	hypo	intergenic
Chr01	24502950	24503149	hypo	Gene	24502583	24503532	Glyma.01G083800
Chr01	24511700	24511899	hypo	up_10000	24503532	24513532	Glyma.01G083800
Chr01	24539900	24540199	hypo	TE	Copia	24535191	24540039
Chr01	24543850	24544149	hypo	intergenic
Chr01	24624500	24624799	hypo	TE	Ogre	24618191	24627972
Chr01	24626300	24626499	hypo	TE	Ogre	24618191	24627972
Chr01	24649150	24649399	hypo	TE	Gypsy	24644834	24649218
Chr01	24649500	24649699	hypo	up_10000	24645588	24655588	Glyma.01G084000
Chr01	24661650	24661849	hypo	down_10000	24657882	24667882	Glyma.01G084000
Chr01	24760400	24760749	hypo	TE	Gypsy	24759651	24760615
Chr01	24855350	24855549	hypo	intergenic
Chr01	24926350	24926599	hypo	intergenic
Chr01	25096050	25096349	hypo	TE	Copia	25081326	25096927
Chr01	25103700	25103949	hypo	TE	Gypsy	25101928	25113990
Chr01	25163450	25163649	hypo	intergenic
Chr01	25180950	25181149	hypo	up_10000	25180759	25190759	Glyma.01G085100
Chr01	25193750	25193949	hypo	TE	Copia	25190332	25198996
Chr01	25197250	25197549	hypo	TE	Copia	25190332	25198996
Chr01	25254800	25254999	hypo	TE	MuDR	25246140	25261239
Chr01	25278900	25279099	hypo	TE	Gypsy	25274845	25279396
Chr01	25291900	25292099	hypo	intergenic
Chr01	25294900	25295099	hypo	intergenic
Chr01	25321500	25321699	hypo	TE	Gypsy	25314946	25341015
Chr01	25387550	25387749	hypo	down_10000	25380965	25390965	Glyma.01G085800
Chr01	25482550	25482799	hypo	TE	Copia	25481736	25487106
Chr01	25488050	25488299	hypo	down_10000	25485742	25495742	Glyma.01G086000
Chr01	25655100	25655399	hypo	TE	Unknow	25654747	25657186
Chr01	25657700	25657899	hypo	intergenic
Chr01	25722550	25722749	hypo	intergenic
Chr01	25737800	25738049	hypo	intergenic
Chr01	25761700	25761999	hypo	TE	Gypsy	25761192	25768660
Chr01	25767250	25767449	hypo	TE	Gypsy	25761192	25768660
Chr01	25803100	25803399	hypo	TE	Copia	25799941	25804420
Chr01	25863250	25863449	hypo	intergenic
Chr01	25869000	25869349	hypo	intergenic
Chr01	25882300	25882599	hypo	TE	Gypsy	25880637	25885208
Chr01	25892300	25892499	hypo	intergenic
Chr01	25911700	25911899	hypo	intergenic
Chr01	25930250	25930449	hypo	TE	Gypsy	25930134	25932487
Chr01	25961050	25961299	hypo	TE	Gypsy	25957086	25978467
Chr01	25977900	25978199	hypo	TE	Gypsy	25957086	25978467
Chr01	25985800	25986049	hypo	TE	EnSpm	25980741	25986100
Chr01	26033700	26033899	hypo	TE	Gypsy	26033596	26036026
Chr01	26084850	26085099	hypo	intergenic
Chr01	26090800	26090999	hypo	TE	EnSpm	26085593	26094407
Chr01	26246650	26246999	hypo	up_10000	26243874	26253874	Glyma.01G087100
Chr01	26268300	26268499	hypo	TE	Caulimovirus	26266487	26273958
Chr01	26402650	26402899	hypo	TE	Unknow	26400141	26403218
Chr01	26417600	26417799	hypo	down_10000	26413047	26423047	Glyma.01G087500
Chr01	26522300	26522499	hypo	intergenic
Chr01	26529750	26529949	hypo	down_10000	26529279	26539279	Glyma.01G087600
Chr01	26546800	26546999	hypo	up_10000	26543106	26553106	Glyma.01G087600
Chr01	26550000	26550199	hypo	up_10000	26543106	26553106	Glyma.01G087600
Chr01	26601500	26601699	hypo	up_10000	26600748	26610748	Glyma.01G087800
Chr01	26744050	26744399	hypo	intergenic
Chr01	26818600	26818799	hypo	intergenic
Chr01	26836000	26836249	hypo	intergenic
Chr01	26868350	26868649	hypo	Gene	26864155	26874441	Glyma.01G088700
Chr01	26869350	26869549	hypo	Gene	26864155	26874441	Glyma.01G088700
Chr01	26928300	26928499	hypo	TE	Copia	26927682	26932328
Chr01	26972450	26972649	hypo	intergenic
Chr01	26973450	26973749	hypo	intergenic
Chr01	26978650	26978849	hypo	down_10000	26973898	26983898	Glyma.01G089000
Chr01	26982150	26982349	hypo	down_10000	26973898	26983898	Glyma.01G089000
Chr01	27004350	27004699	hypo	up_10000	26997108	27007108	Glyma.01G089000
Chr01	27090250	27090499	hypo	intergenic
Chr01	27222600	27222799	hypo	TE	Gypsy	27220781	27225458
Chr01	27230600	27230849	hypo	up_10000	27228393	27238393	Glyma.01G090100
Chr01	27273900	27274099	hypo	down_10000	27266539	27276539	Glyma.01G090300
Chr01	27303850	27304049	hypo	intergenic
Chr01	27342050	27342299	hypo	intergenic
Chr01	27408900	27409099	hypo	up_10000	27401487	27411487	Glyma.01G090700
Chr01	27425300	27425499	hypo	TE	Unknow	27424145	27425452
Chr01	27430950	27431149	hypo	up_10000	27426945	27436945	Glyma.01G090800
Chr01	27434250	27434499	hypo	up_10000	27426945	27436945	Glyma.01G090800
Chr01	27442150	27442349	hypo	TE	MuDR	27441507	27453017
Chr01	27451300	27451699	hypo	TE	MuDR	27441507	27453017
Chr01	27451900	27452149	hypo	TE	MuDR	27441507	27453017
Chr01	27478800	27478999	hypo	TE	Gypsy	27477262	27482215
Chr01	27548550	27548799	hypo	TE	Unknow	27539487	27553809
Chr01	27560300	27560549	hypo	down_10000	27553665	27563665	Glyma.01G091100
Chr01	27586500	27586699	hypo	TE	Gypsy	27584555	27587068
Chr01	27605500	27605799	hypo	intergenic
Chr01	27616900	27617099	hypo	up_10000	27609280	27619280	Glyma.01G091300
Chr01	27707950	27708149	hypo	TE	Copia	27705451	27711103
Chr01	27804400	27804749	hypo	TE	Gypsy	27790987	27807285
Chr01	27830050	27830249	hypo	intergenic
Chr01	27846200	27846649	hypo	TE	MuDR	27842228	27852798
Chr01	27849250	27849499	hypo	TE	MuDR	27842228	27852798
Chr01	27857200	27857449	hypo	intergenic
Chr01	27878200	27878399	hypo	down_10000	27874181	27884181	Glyma.01G091800
Chr01	27901700	27901899	hypo	up_10000	27894011	27904011	Glyma.01G091900
Chr01	27914650	27914849	hypo	TE	Gypsy	27913166	27920063
Chr01	27933950	27934149	hypo	intergenic
Chr01	27980150	27980349	hypo	down_10000	27974890	27984890	Glyma.01G092500
Chr01	27984300	27984649	hypo	TE	Unknow	27984198	27986022
Chr01	28013200	28013449	hypo	Gene	28007203	28025553	Glyma.01G092800
Chr01	28023450	28023649	hypo	Gene	28007203	28025553	Glyma.01G092800
Chr01	28023750	28023949	hypo	Gene	28007203	28025553	Glyma.01G092800
Chr01	28036200	28036799	hypo	up_10000	28030320	28040320	Glyma.01G092900
Chr01	28068150	28068399	hypo	intergenic
Chr01	28079150	28079449	hypo	TE	Gypsy	28071590	28084651
Chr01	28086700	28086899	hypo	intergenic
Chr01	28161350	28161649	hypo	intergenic
Chr01	28163850	28164499	hypo	down_10000	28163805	28173805	Glyma.01G093100
Chr01	28222050	28222249	hypo	intergenic
Chr01	28227000	28227249	hypo	intergenic
Chr01	28248400	28248599	hypo	intergenic
Chr01	28267800	28268049	hypo	TE	Gypsy	28258104	28270643
Chr01	28274900	28275099	hypo	TE	MuDR	28271352	28282464
Chr01	28280550	28280849	hypo	TE	MuDR	28271352	28282464
Chr01	28281050	28281299	hypo	TE	MuDR	28271352	28282464
Chr01	28358400	28358649	hypo	intergenic
Chr01	28433950	28434199	hypo	Gene	28429194	28434428	Glyma.01G093600
Chr01	28471000	28471199	hypo	down_10000	28466038	28476038	Glyma.01G093700
Chr01	28499400	28499599	hypo	TE	Gypsy	28497330	28509020
Chr01	28632100	28632399	hypo	Gene	28613090	28637203	Glyma.01G093900
Chr01	28639400	28639599	hypo	up_10000	28637203	28647203	Glyma.01G093900
Chr01	28731000	28731199	hypo	TE	Ogre	28717338	28732867
Chr01	28772850	28773299	hypo	down_10000	28766445	28776445	Glyma.01G094100
Chr01	28843000	28843199	hypo	intergenic
Chr01	28878300	28878599	hypo	TE	Sat	28866229	28884401
Chr01	28881000	28881249	hypo	TE	Sat	28866229	28884401
Chr01	28958600	28958799	hypo	TE	Ogre	28957481	28958813
Chr01	28964050	28964249	hypo	intergenic
Chr01	28968850	28969049	hypo	intergenic
Chr01	28971300	28971499	hypo	TE	Gypsy	28969273	28973122
Chr01	28972400	28972699	hypo	TE	Gypsy	28969273	28973122
Chr01	29041150	29041349	hypo	TE	Gypsy	29040539	29047839
Chr01	29100950	29101249	hypo	intergenic
Chr01	29104550	29104749	hypo	intergenic
Chr01	29126700	29127049	hypo	up_10000	29123821	29133821	Glyma.01G094600
Chr01	29139300	29139499	hypo	down_10000	29135708	29145708	Glyma.01G094600
Chr01	29152450	29152649	hypo	intergenic
Chr01	29153900	29154249	hypo	intergenic
Chr01	29176400	29176599	hypo	TE	Unknow	29176320	29176548
Chr01	29203550	29203799	hypo	TE	Gypsy	29200203	29210526
Chr01	29204750	29204949	hypo	TE	Gypsy	29200203	29210526
Chr01	29235750	29235949	hypo	TE	Copia	29231925	29235992
Chr01	29242900	29243199	hypo	up_10000	29233952	29243952	Glyma.01G094800
Chr01	29283400	29283699	hypo	up_10000	29275192	29285192	Glyma.01G094900
Chr01	29340750	29340949	hypo	intergenic
Chr01	29362700	29362949	hypo	intergenic
Chr01	29390900	29391149	hypo	TE	Ogre	29387786	29405839
Chr01	29487750	29487999	hypo	TE	Gypsy	29483034	29491684
Chr01	29511850	29512049	hypo	intergenic
Chr01	29517150	29517449	hypo	intergenic
Chr01	29547100	29547349	hypo	up_10000	29538055	29548055	Glyma.01G095200
Chr01	29564600	29564799	hypo	TE	Gypsy	29557242	29577235
Chr01	29668900	29669099	hypo	TE	Gypsy	29653663	29672445
Chr01	29679900	29680099	hypo	TE	Sat	29670920	29680339
Chr01	29755550	29755799	hypo	intergenic
Chr01	29761150	29761399	hypo	TE	Copia	29761359	29763074
Chr01	29834050	29834249	hypo	TE	Copia	29834199	29835294
Chr01	29846100	29846299	hypo	TE	Gypsy	29844060	29849344
Chr01	29882600	29882849	hypo	up_10000	29877845	29887845	Glyma.01G095600
Chr01	30066550	30066749	hypo	TE	Copia	30060469	30072538
Chr01	30087250	30087549	hypo	intergenic
Chr01	30139300	30139649	hypo	TE	Gypsy	30134046	30161311
Chr01	30143400	30143599	hypo	TE	Gypsy	30134046	30161311
Chr01	30144400	30144599	hypo	TE	Gypsy	30134046	30161311
Chr01	30146900	30147099	hypo	TE	Gypsy	30134046	30161311
Chr01	30164700	30165049	hypo	intergenic
Chr01	30176750	30176949	hypo	TE	Gypsy	30168312	30178255
Chr01	30242000	30242249	hypo	TE	Copia	30238407	30246636
Chr01	30274850	30275149	hypo	intergenic
Chr01	30358300	30358599	hypo	TE	Gypsy	30355040	30371259
Chr01	30420600	30420799	hypo	intergenic
Chr01	30449150	30449449	hypo	intergenic
Chr01	30456800	30456999	hypo	intergenic
Chr01	30457400	30457649	hypo	TE	Gypsy	30457005	30462499
Chr01	30493550	30493749	hypo	TE	Gypsy	30482647	30494131
Chr01	30523300	30523499	hypo	TE	Gypsy	30517053	30525495
Chr01	30526050	30526249	hypo	TE	Copia	30525936	30532087
Chr01	30578700	30578949	hypo	TE	Ogre	30573347	30580039
Chr01	30584700	30584899	hypo	up_10000	30582394	30592394	Glyma.01G096200
Chr01	30585650	30585849	hypo	up_10000	30582394	30592394	Glyma.01G096200
Chr01	30596750	30596949	hypo	down_10000	30593278	30603278	Glyma.01G096200
Chr01	30601900	30602199	hypo	down_10000	30593278	30603278	Glyma.01G096200
Chr01	30608950	30609199	hypo	intergenic
Chr01	30623950	30624249	hypo	TE	DIASPORA	30617639	30626044
Chr01	30757300	30757499	hypo	TE	Gypsy	30750447	30780827
Chr01	30801300	30801499	hypo	TE	Gypsy	30800089	30804101
Chr01	30850300	30850549	hypo	TE	Gypsy	30834566	30852366
Chr01	30853900	30854099	hypo	intergenic
Chr01	30941500	30941749	hypo	TE	Unknow	30929550	30949828
Chr01	30955200	30955549	hypo	down_10000	30949375	30959375	Glyma.01G096300
Chr01	30975200	30975399	hypo	TE	Gypsy	30973061	30977542
Chr01	31008800	31009099	hypo	intergenic
Chr01	31063450	31063649	hypo	TE	Gypsy	31050691	31074332
Chr01	31065450	31065699	hypo	TE	Gypsy	31050691	31074332
Chr01	31099250	31099449	hypo	intergenic
Chr01	31125400	31125599	hypo	TE	SIRE1	31119213	31127957
Chr01	31172750	31172949	hypo	TE	Gypsy	31171475	31175199
Chr01	31201950	31202249	hypo	intergenic
Chr01	31223500	31223749	hypo	intergenic
Chr01	31226800	31227299	hypo	intergenic
Chr01	31255550	31255749	hypo	TE	Gypsy	31241892	31259808
Chr01	31324400	31324599	hypo	intergenic
Chr01	31348250	31348499	hypo	intergenic
Chr01	31349550	31349899	hypo	intergenic
Chr01	31351800	31351999	hypo	intergenic
Chr01	31400200	31400399	hypo	TE	Gypsy	31397819	31404767
Chr01	31400800	31401099	hypo	TE	Gypsy	31397819	31404767
Chr01	31409500	31409749	hypo	intergenic
Chr01	31472950	31473149	hypo	TE	Ogre	31459183	31476462
Chr01	31500150	31500449	hypo	TE	DIASPORA	31499581	31501190
Chr01	31571450	31571649	hypo	TE	Gypsy	31569109	31573774
Chr01	31587400	31587599	hypo	TE	Copia	31574105	31592220
Chr01	31625150	31625549	hypo	TE	MuDR	31621924	31627815
Chr01	31628750	31628999	hypo	intergenic
Chr01	31630800	31630999	hypo	TE	Ogre	31629727	31647481
Chr01	31678400	31678699	hypo	TE	Gypsy	31676830	31680764
Chr01	31694750	31695099	hypo	TE	Gypsy	31690053	31696936
Chr01	31695200	31695399	hypo	TE	Gypsy	31690053	31696936
Chr01	31706150	31706449	hypo	intergenic
Chr01	31714850	31715049	hypo	TE	Ogre	31706731	31717978
Chr01	31724150	31724349	hypo	TE	DIASPORA	31707853	31725698
Chr01	31725650	31725949	hypo	TE	DIASPORA	31707853	31725698
Chr01	31751650	31751949	hypo	Gene	31751464	31755069	Glyma.01G097100
Chr01	31752600	31752849	hypo	Gene	31751464	31755069	Glyma.01G097100
Chr01	31755450	31755649	hypo	up_10000	31755069	31765069	Glyma.01G097100
Chr01	31758350	31758549	hypo	up_10000	31755069	31765069	Glyma.01G097100
Chr01	31775500	31775799	hypo	TE	Copia	31760171	31784206
Chr01	31784950	31785199	hypo	TE	Ogre	31783865	31803371
Chr01	31896150	31896399	hypo	intergenic
Chr01	31940800	31941049	hypo	intergenic
Chr01	31953350	31953599	hypo	TE	Gypsy	31946830	31956297
Chr01	31969100	31969299	hypo	intergenic
Chr01	31979150	31979349	hypo	intergenic
Chr01	31985750	31986049	hypo	TE	Gypsy	31983293	31988131
Chr01	31993700	31994049	hypo	intergenic
Chr01	32002900	32003099	hypo	up_10000	32001032	32011032	Glyma.01G097300
Chr01	32062450	32062699	hypo	TE	Copia	32056120	32063963
Chr01	32069150	32069349	hypo	TE	Gypsy	32065033	32069743
Chr01	32103750	32104099	hypo	Gene	32103090	32111719	Glyma.01G097500
Chr01	32119600	32119799	hypo	up_10000	32111719	32121719	Glyma.01G097500
Chr01	32193050	32193349	hypo	TE	SIRE1	32192738	32201554
Chr01	32229250	32229449	hypo	TE	Ogre	32227577	32237742
Chr01	32263400	32263599	hypo	intergenic
Chr01	32304650	32304949	hypo	up_10000	32301763	32311763	Glyma.01G097900
Chr01	32332200	32332499	hypo	intergenic
Chr01	32388250	32388449	hypo	intergenic
Chr01	32393900	32394099	hypo	TE	Gypsy	32392822	32408648
Chr01	32435100	32435349	hypo	intergenic
Chr01	32447850	32448099	hypo	TE	DIASPORA	32439650	32448257
Chr01	32498500	32498749	hypo	TE	Gypsy	32496331	32499264
Chr01	32510350	32510549	hypo	TE	Copia	32503755	32514828
Chr01	32515150	32515449	hypo	TE	Gypsy	32514298	32536759
Chr01	32544250	32544449	hypo	intergenic
Chr01	32555450	32555649	hypo	intergenic
Chr01	32566050	32566249	hypo	up_10000	32561909	32571909	Glyma.01G098100
Chr01	32636850	32637049	hypo	TE	MuDR	32631079	32638579
Chr01	32642700	32643049	hypo	intergenic
Chr01	32655100	32655299	hypo	up_10000	32649838	32659838	Glyma.01G098200
Chr01	32658500	32658699	hypo	up_10000	32649838	32659838	Glyma.01G098200
Chr01	32686450	32686799	hypo	intergenic
Chr01	32694650	32694849	hypo	up_10000	32690542	32700542	Glyma.01G098300
Chr01	32750850	32751049	hypo	intergenic
Chr01	32752200	32752449	hypo	intergenic
Chr01	32838650	32838849	hypo	TE	Ogre	32828999	32840034
Chr01	32856950	32857149	hypo	TE	DIASPORA	32852655	32857369
Chr01	32888050	32888549	hypo	up_10000	32884497	32894497	Glyma.01G098700
Chr01	32903450	32903649	hypo	intergenic
Chr01	32955050	32955249	hypo	down_10000	32946510	32956510	Glyma.01G098900
Chr01	32986250	32986499	hypo	intergenic
Chr01	32992300	32992549	hypo	up_10000	32987702	32997702	Glyma.01G099000
Chr01	33048650	33048849	hypo	TE	DIASPORA	33041376	33049832
Chr01	33056650	33056849	hypo	intergenic
Chr01	33067800	33068049	hypo	intergenic
Chr01	33127350	33127599	hypo	up_10000	33125726	33135726	Glyma.01G099600
Chr01	33167700	33167949	hypo	intergenic
Chr01	33201400	33201599	hypo	up_10000	33198869	33208869	Glyma.01G099700
Chr01	33203500	33203699	hypo	TE	Copia	33203193	33207095
Chr01	33214750	33215099	hypo	Gene	33208869	33217763	Glyma.01G099700
Chr01	33226800	33226999	hypo	down_10000	33217763	33227763	Glyma.01G099700
Chr01	33253000	33253349	hypo	up_10000	33251108	33261108	Glyma.01G099800
Chr01	33256200	33256449	hypo	up_10000	33251108	33261108	Glyma.01G099800
Chr01	33258500	33258699	hypo	up_10000	33251108	33261108	Glyma.01G099800
Chr01	33411950	33412149	hypo	TE	Copia	33411852	33418198
Chr01	33423800	33424149	hypo	intergenic
Chr01	33437550	33437749	hypo	up_10000	33433017	33443017	Glyma.01G100700
Chr01	33462400	33462599	hypo	TE	hAT	33461010	33474344
Chr01	33463550	33463749	hypo	TE	hAT	33461010	33474344
Chr01	33536200	33536399	hypo	TE	Unknow	33534158	33536692
Chr01	33539400	33539649	hypo	intergenic
Chr01	33548250	33548449	hypo	TE	Gypsy	33542990	33554494
Chr01	33577150	33577399	hypo	TE	EnSpm	33569295	33583248
Chr01	33591050	33591299	hypo	TE	Unknow	33590168	33593804
Chr01	33619300	33619599	hypo	intergenic
Chr01	33705850	33706099	hypo	TE	Gypsy	33705103	33707968
Chr01	33706850	33707149	hypo	TE	Gypsy	33705103	33707968
Chr01	33709050	33709249	hypo	down_10000	33701498	33711498	Glyma.01G101300
Chr01	33767500	33767849	hypo	TE	Gypsy	33766196	33771537
Chr01	33805250	33805549	hypo	intergenic
Chr01	33840550	33840799	hypo	intergenic
Chr01	33847400	33847599	hypo	TE	Gypsy	33842257	33847745
Chr01	33850850	33851049	hypo	down_10000	33848350	33858350	Glyma.01G101600
Chr01	33853300	33853549	hypo	down_10000	33848350	33858350	Glyma.01G101600
Chr01	33870750	33870999	hypo	up_10000	33863641	33873641	Glyma.01G101700
Chr01	33911300	33911499	hypo	up_10000	33910420	33920420	Glyma.01G101900
Chr01	33915600	33915849	hypo	TE	Gypsy	33914387	33942505
Chr01	33922550	33922899	hypo	TE	Gypsy	33914387	33942505
Chr01	33929050	33929299	hypo	TE	Gypsy	33914387	33942505
Chr01	33937150	33937349	hypo	TE	Gypsy	33914387	33942505
Chr01	33976500	33976699	hypo	up_10000	33974834	33984834	Glyma.01G102100
Chr01	33977050	33977249	hypo	up_10000	33974834	33984834	Glyma.01G102100
Chr01	34047550	34047749	hypo	intergenic
Chr01	34096500	34096849	hypo	Gene	34095938	34097446	Glyma.01G102300
Chr01	34101100	34101349	hypo	down_10000	34097446	34107446	Glyma.01G102300
Chr01	34229650	34229949	hypo	intergenic
Chr01	34242350	34242599	hypo	intergenic
Chr01	34328350	34328549	hypo	TE	Gypsy	34326205	34331036
Chr01	34359800	34359999	hypo	up_10000	34354577	34364577	Glyma.01G103000
Chr01	34390150	34390349	hypo	TE	DIASPORA	34387928	34393084
Chr01	34448950	34449199	hypo	intergenic
Chr01	34508700	34509199	hypo	TE	Copia	34503493	34514218
Chr01	34510750	34511099	hypo	TE	Copia	34503493	34514218
Chr01	34577450	34577699	hypo	TE	Gypsy	34567586	34583903
Chr01	34587050	34587399	hypo	intergenic
Chr01	34713400	34713799	hypo	TE	Gypsy	34709244	34717698
Chr01	34722100	34722349	hypo	intergenic
Chr01	34736950	34737199	hypo	TE	SIRE1	34733600	34742056
Chr01	34746550	34746799	hypo	TE	Copia	34742881	34752984
Chr01	34765900	34766199	hypo	up_10000	34757388	34767388	Glyma.01G103800
Chr01	34773800	34773999	hypo	TE	Gypsy	34773433	34777586
Chr01	34794800	34795149	hypo	TE	Copia	34784873	34797278
Chr01	34835050	34835399	hypo	TE	Gypsy	34825323	34835127
Chr01	34907950	34908149	hypo	TE	Gypsy	34886960	34908003
Chr01	34953850	34954149	hypo	intergenic
Chr01	34990050	34990299	hypo	intergenic
Chr01	35029350	35029549	hypo	TE	Copia	35029113	35050598
Chr01	35090400	35090749	hypo	up_10000	35085254	35095254	Glyma.01G104100
Chr01	35094200	35094449	hypo	up_10000	35085254	35095254	Glyma.01G104100
Chr01	35105000	35105249	hypo	Gene	35104237	35111049	Glyma.01G104200
Chr01	35223800	35224099	hypo	TE	Gypsy	35219712	35231384
Chr01	35280900	35281199	hypo	TE	Gypsy	35279744	35287960
Chr01	35372850	35373049	hypo	intergenic
Chr01	35374800	35374999	hypo	intergenic
Chr01	35451200	35451449	hypo	intergenic
Chr01	35459250	35459549	hypo	TE	Copia	35451577	35460204
Chr01	35555250	35555449	hypo	TE	Gypsy	35553979	35556133
Chr01	35615200	35615399	hypo	TE	DIASPORA	35613348	35626887
Chr01	35636100	35636299	hypo	up_10000	35635067	35645067	Glyma.01G105500
Chr01	35751100	35751349	hypo	intergenic
Chr01	35757950	35758149	hypo	intergenic
Chr01	35800150	35800499	hypo	TE	Gypsy	35796342	35803580
Chr01	35832850	35833199	hypo	intergenic
Chr01	35851400	35851599	hypo	up_10000	35846497	35856497	Glyma.01G106000
Chr01	35888600	35888849	hypo	down_10000	35883036	35893036	Glyma.01G106100
Chr01	35940850	35941099	hypo	TE	Gypsy	35925060	35946313
Chr01	36008200	36008449	hypo	intergenic
Chr01	36016400	36016649	hypo	intergenic
Chr01	36053900	36054149	hypo	TE	EnSpm	36047542	36061018
Chr01	36077050	36077249	hypo	TE	DIASPORA	36076816	36085586
Chr01	36110650	36110849	hypo	TE	Gypsy	36108333	36113512
Chr01	36181850	36182199	hypo	TE	MuDR	36173982	36183798
Chr01	36230400	36230649	hypo	TE	DIASPORA	36220212	36232197
Chr01	36275100	36275299	hypo	TE	Ogre	36259711	36280135
Chr01	36285950	36286149	hypo	down_10000	36285136	36295136	Glyma.01G106700
Chr01	36290250	36290499	hypo	down_10000	36285136	36295136	Glyma.01G106700
Chr01	36310900	36311099	hypo	TE	Gypsy	36309878	36315134
Chr01	36312850	36313149	hypo	TE	Gypsy	36309878	36315134
Chr01	36321850	36322049	hypo	TE	Gypsy	36316597	36334481
Chr01	36373700	36373899	hypo	TE	Ogre	36373804	36389135
Chr01	36415950	36416199	hypo	TE	Gypsy	36411798	36416497
Chr01	36417150	36417449	hypo	down_10000	36409656	36419656	Glyma.01G106800
Chr01	36463550	36463749	hypo	TE	Copia	36462991	36464456
Chr01	36464750	36464949	hypo	intergenic
Chr01	36520350	36520549	hypo	intergenic
Chr01	36545150	36545349	hypo	TE	Copia	36543962	36549546
Chr01	36598350	36598549	hypo	TE	SIRE1	36596532	36612318
Chr01	36634150	36634399	hypo	TE	Copia	36628668	36634555
Chr01	36635600	36635849	hypo	TE	Copia	36634682	36644177
Chr01	36645350	36645749	hypo	up_10000	36637019	36647019	Glyma.01G107400
Chr01	36650450	36650749	hypo	TE	Copia	36650635	36657568
Chr01	36653200	36653399	hypo	TE	Copia	36650635	36657568
Chr01	36661000	36661349	hypo	TE	DIASPORA	36658147	36667546
Chr01	36672250	36672549	hypo	intergenic
Chr01	36728700	36728999	hypo	intergenic
Chr01	36737450	36737649	hypo	intergenic
Chr01	36756200	36756399	hypo	TE	Gypsy	36753631	36757179
Chr01	36770850	36771099	hypo	TE	Gypsy	36766674	36773539
Chr01	36837250	36837499	hypo	TE	Gypsy	36830129	36852619
Chr01	36871100	36871299	hypo	down_10000	36866801	36876801	Glyma.01G108000
Chr01	36886500	36886699	hypo	up_10000	36881550	36891550	Glyma.01G108000
Chr01	36927400	36927599	hypo	intergenic
Chr01	36983700	36984049	hypo	Gene	36982157	36986235	Glyma.01G108400
Chr01	37027100	37027499	hypo	up_10000	37022017	37032017	Glyma.01G108700
Chr01	37072000	37072199	hypo	TE	Copia	37068740	37088689
Chr01	37113350	37113549	hypo	intergenic
Chr01	37137000	37137249	hypo	intergenic
Chr01	37172650	37172949	hypo	intergenic
Chr01	37265500	37265699	hypo	intergenic
Chr01	37270600	37270799	hypo	intergenic
Chr01	37384350	37384549	hypo	down_10000	37377652	37387652	Glyma.01G110100
Chr01	37392550	37392799	hypo	up_10000	37391616	37401616	Glyma.01G110100
Chr01	37438750	37438999	hypo	TE	Copia	37434050	37444342
Chr01	37527750	37528049	hypo	Gene	37527681	37530872	Glyma.01G110500
Chr01	37553900	37554099	hypo	TE	Copia	37548962	37558250
Chr01	37591400	37591599	hypo	Gene	37590192	37591822	Glyma.01G110700
Chr01	37606350	37606699	hypo	up_10000	37599536	37609536	Glyma.01G110800
Chr01	37657500	37657699	hypo	TE	Gypsy	37656419	37659183
Chr01	37667450	37667699	hypo	TE	Gypsy	37664572	37667611
Chr01	37774650	37774899	hypo	TE	Gypsy	37773834	37774764
Chr01	37853750	37853999	hypo	TE	Copia	37848655	37863462
Chr01	37885800	37886199	hypo	TE	MuDR	37884716	37891222
Chr01	37887750	37887949	hypo	TE	MuDR	37884716	37891222
Chr01	37958950	37959199	hypo	TE	Gypsy	37958540	37971850
Chr01	37973200	37973399	hypo	down_10000	37966590	37976590	Glyma.01G112000
Chr01	37992400	37992649	hypo	TE	EnSpm	37990568	37999704
Chr01	38009700	38009899	hypo	TE	DIASPORA	38005659	38014184
Chr01	38013300	38013499	hypo	TE	DIASPORA	38005659	38014184
Chr01	38107750	38107999	hypo	TE	Copia	38107229	38109467
Chr01	38170100	38170299	hypo	TE	Gypsy	38170124	38189110
Chr01	38185000	38185199	hypo	TE	Gypsy	38170124	38189110
Chr01	38191600	38191799	hypo	intergenic
Chr01	38296550	38296799	hypo	TE	Ogre	38293438	38303188
Chr01	38321300	38321499	hypo	intergenic
Chr01	38325700	38325949	hypo	intergenic
Chr01	38340350	38340549	hypo	TE	MuDR	38338564	38341948
Chr01	38377000	38377299	hypo	TE	Gypsy	38371970	38392077
Chr01	38385750	38385999	hypo	TE	Gypsy	38371970	38392077
Chr01	38429800	38429999	hypo	intergenic
Chr01	38523100	38523349	hypo	TE	MuDR	38522309	38531389
Chr01	38525150	38525449	hypo	TE	MuDR	38522309	38531389
Chr01	38569350	38569549	hypo	TE	Gypsy	38566568	38586659
Chr01	38579550	38579899	hypo	TE	Gypsy	38566568	38586659
Chr01	38612050	38612249	hypo	down_10000	38608976	38618976	Glyma.01G112900
Chr01	38616000	38616199	hypo	down_10000	38608976	38618976	Glyma.01G112900
Chr01	38626200	38626449	hypo	intergenic
Chr01	38660850	38661099	hypo	TE	MuDR	38656895	38667431
Chr01	38664450	38664649	hypo	TE	MuDR	38656895	38667431
Chr01	38733500	38733849	hypo	TE	MuDR	38732680	38740161
Chr01	38746450	38746749	hypo	down_10000	38745065	38755065	Glyma.01G113200
Chr01	38748300	38748499	hypo	down_10000	38745065	38755065	Glyma.01G113200
Chr01	38766350	38766599	hypo	TE	Gypsy	38766369	38768840
Chr01	38796500	38796799	hypo	intergenic
Chr01	38798650	38798899	hypo	intergenic
Chr01	38811700	38812149	hypo	TE	Copia	38810027	38819010
Chr01	38830000	38830199	hypo	TE	MuDR	38821476	38834563
Chr01	38853850	38854049	hypo	intergenic
Chr01	38858350	38858549	hypo	TE	Copia	38855836	38859379
Chr01	38877150	38877399	hypo	intergenic
Chr01	38892500	38892699	hypo	TE	Gypsy	38886181	38893897
Chr01	38893800	38893999	hypo	TE	Gypsy	38886181	38893897
Chr01	38905850	38906049	hypo	TE	Ogre	38902416	38917176
Chr01	38950450	38950749	hypo	TE	Gypsy	38944257	38966451
Chr01	38979250	38979449	hypo	TE	Copia	38966022	38987512
Chr01	38980650	38980899	hypo	TE	Copia	38966022	38987512
Chr01	38992200	38992449	hypo	intergenic
Chr01	39013350	39013549	hypo	TE	Ogre	39012525	39043970
Chr01	39043250	39043449	hypo	TE	Ogre	39012525	39043970
Chr01	39110000	39110199	hypo	TE	DIASPORA	39103892	39111942
Chr01	39120300	39120499	hypo	TE	Copia	39119467	39120523
Chr01	39139500	39139699	hypo	intergenic
Chr01	39178050	39178299	hypo	TE	Gypsy	39169499	39178841
Chr01	39181350	39181549	hypo	TE	Unknow	39179473	39182516
Chr01	39181700	39181899	hypo	TE	Unknow	39179473	39182516
Chr01	39183950	39184249	hypo	TE	Gypsy	39184152	39196901
Chr01	39237550	39237749	hypo	TE	EnSpm	39231084	39240982
Chr01	39285000	39285249	hypo	down_10000	39275716	39285716	Glyma.01G113900
Chr01	39310500	39310799	hypo	TE	Copia	39306151	39315539
Chr01	39327550	39327949	hypo	TE	Copia	39326006	39332775
Chr01	39328850	39329049	hypo	TE	Copia	39326006	39332775
Chr01	39407500	39407699	hypo	intergenic
Chr01	39460450	39460649	hypo	TE	Copia	39459709	39461054
Chr01	39548200	39548599	hypo	TE	Gypsy	39546134	39548866
Chr01	39561200	39561399	hypo	TE	Gypsy	39550919	39562024
Chr01	39592550	39592799	hypo	down_10000	39586937	39596937	Glyma.01G114400
Chr01	39594150	39594399	hypo	down_10000	39586937	39596937	Glyma.01G114400
Chr01	39604000	39604299	hypo	Gene	39599612	39605072	Glyma.01G114500
Chr01	39607700	39607999	hypo	up_10000	39605072	39615072	Glyma.01G114500
Chr01	39660950	39661799	hypo	TE	Gypsy	39652858	39665643
Chr01	39664200	39664499	hypo	TE	Gypsy	39652858	39665643
Chr01	39674550	39674749	hypo	TE	Unknow	39672512	39676055
Chr01	39700750	39701099	hypo	TE	Copia	39694333	39704092
Chr01	39738650	39738949	hypo	intergenic
Chr01	39773800	39773999	hypo	down_10000	39770366	39780366	Glyma.01G115000
Chr01	39892150	39892349	hypo	TE	SIRE1	39892088	39894156
Chr01	39901300	39901549	hypo	TE	Copia	39900865	39902280
Chr01	39947100	39947299	hypo	intergenic
Chr01	39959100	39959299	hypo	down_10000	39958564	39968564	Glyma.01G115500
Chr01	39963650	39963849	hypo	down_10000	39958564	39968564	Glyma.01G115500
Chr01	40014500	40014849	hypo	TE	EnSpm	40014303	40036425
Chr01	40110200	40110549	hypo	intergenic
Chr01	40115300	40115599	hypo	TE	Gypsy	40114084	40115546
Chr01	40119650	40119849	hypo	intergenic
Chr01	40124550	40124749	hypo	up_10000	40120053	40130053	Glyma.01G116200
Chr01	40225650	40225899	hypo	TE	Copia	40224345	40228981
Chr01	40227950	40228199	hypo	TE	Copia	40224345	40228981
Chr01	40248100	40248399	hypo	intergenic
Chr01	40309650	40309999	hypo	down_10000	40308843	40318843	Glyma.01G116900
Chr01	40375350	40375599	hypo	down_10000	40370122	40380122	Glyma.01G117000
Chr01	40385850	40386149	hypo	TE	Gypsy	40383901	40387321
Chr01	40413800	40414099	hypo	TE	Gypsy	40388391	40414356
Chr01	40430000	40430199	hypo	TE	Gypsy	40429268	40441104
Chr01	40439350	40439549	hypo	TE	Gypsy	40429268	40441104
Chr01	40439850	40440199	hypo	TE	Gypsy	40429268	40441104
Chr01	40452350	40452649	hypo	intergenic
Chr01	40526600	40526849	hypo	TE	Caulimovirus	40510855	40527566
Chr01	40551200	40551399	hypo	TE	Copia	40549379	40556868
Chr01	40607650	40607849	hypo	TE	DIASPORA	40596376	40607721
Chr01	40610600	40610849	hypo	intergenic
Chr01	40619850	40620099	hypo	intergenic
Chr01	40646800	40647099	hypo	up_10000	40646114	40656114	Glyma.01G117900
Chr01	40651850	40652049	hypo	up_10000	40646114	40656114	Glyma.01G117900
Chr01	40659250	40659499	hypo	down_10000	40656204	40666204	Glyma.01G118000
Chr01	40663100	40663299	hypo	TE	MuDR	40660623	40665211
Chr01	40681050	40681299	hypo	intergenic
Chr01	40683700	40683899	hypo	TE	Gypsy	40682330	40693759
Chr01	40697050	40697249	hypo	up_10000	40689940	40699940	Glyma.01G118100
Chr01	40844600	40844799	hypo	down_10000	40839057	40849057	Glyma.01G118800
Chr01	40855100	40855299	hypo	TE	Gypsy	40851823	40871183
Chr01	40892500	40892749	hypo	TE	Copia	40879686	40898862
Chr01	40893700	40893949	hypo	TE	Copia	40879686	40898862
Chr01	40905750	40905999	hypo	Gene	40904926	40906871	Glyma.01G119100
Chr01	41046650	41046849	hypo	TE	Copia	41045757	41049844
Chr01	41084250	41084449	hypo	TE	Copia	41083121	41089746
Chr01	41098350	41098549	hypo	intergenic
Chr01	41119600	41119849	hypo	intergenic
Chr01	41214650	41214849	hypo	intergenic
Chr01	41262250	41262599	hypo	TE	Unknow	41259349	41274249
Chr01	41263900	41264499	hypo	TE	Unknow	41259349	41274249
Chr01	41265550	41266049	hypo	TE	Unknow	41259349	41274249
Chr01	41266150	41266549	hypo	TE	Unknow	41259349	41274249
Chr01	41268300	41268699	hypo	TE	Unknow	41259349	41274249
Chr01	41286050	41286299	hypo	up_10000	41280687	41290687	Glyma.01G120100
Chr01	41286800	41287199	hypo	up_10000	41280687	41290687	Glyma.01G120100
Chr01	41324350	41324649	hypo	TE	Unknow	41317305	41327403
Chr01	41374850	41375049	hypo	up_10000	41370696	41380696	Glyma.01G120800
Chr01	41424950	41425199	hypo	TE	DIASPORA	41424491	41429406
Chr01	41443000	41443199	hypo	intergenic
Chr01	41535250	41535449	hypo	TE	EnSpm	41522463	41548041
Chr01	41556500	41556849	hypo	TE	EnSpm	41552018	41560945
Chr01	41567150	41567549	hypo	TE	Gypsy	41564790	41580808
Chr01	41571700	41571999	hypo	TE	Gypsy	41564790	41580808
Chr01	41600750	41600949	hypo	TE	Copia	41598926	41604850
Chr01	41667700	41667899	hypo	intergenic
Chr01	41697000	41697299	hypo	intergenic
Chr01	41787950	41788249	hypo	down_10000	41785455	41795455	Glyma.01G121300
Chr01	41840500	41840699	hypo	intergenic
Chr01	41939800	41939999	hypo	TE	MuDR	41932404	41950568
Chr01	41990550	41990849	hypo	TE	EnSpm	41989235	41992148
Chr01	41996050	41996399	hypo	TE	Copia	41993460	41997626
Chr01	42039000	42039299	hypo	TE	Ogre	42034791	42046304
Chr01	42136200	42136399	hypo	TE	SIRE1	42135266	42139359
Chr01	42138850	42139049	hypo	TE	SIRE1	42135266	42139359
Chr01	42224150	42224449	hypo	intergenic
Chr01	42227400	42227599	hypo	intergenic
Chr01	42271900	42272199	hypo	up_10000	42263866	42273866	Glyma.01G122800
Chr01	42305450	42305799	hypo	TE	DIASPORA	42304656	42305764
Chr01	42349700	42349949	hypo	TE	DIASPORA	42348960	42353212
Chr01	42440350	42440599	hypo	up_10000	42436730	42446730	Glyma.01G123200
Chr01	42452850	42453049	hypo	TE	Gypsy	42452496	42454660
Chr01	42486350	42486599	hypo	intergenic
Chr01	42499750	42499949	hypo	TE	Gypsy	42499085	42511107
Chr01	42552900	42553149	hypo	up_10000	42543841	42553841	Glyma.01G123400
Chr01	42569600	42569799	hypo	TE	L1	42563804	42579110
Chr01	42612600	42612949	hypo	intergenic
Chr01	42636300	42636549	hypo	TE	Gypsy	42616317	42637153
Chr01	42637800	42638049	hypo	intergenic
Chr01	42640200	42640399	hypo	intergenic
Chr01	42657750	42657949	hypo	intergenic
Chr01	42805450	42805699	hypo	TE	Ogre	42791947	42810503
Chr01	42811100	42811299	hypo	intergenic
Chr01	42858100	42858299	hypo	TE	Copia	42855108	42860394
Chr01	42858600	42858799	hypo	TE	Copia	42855108	42860394
Chr01	43012700	43012949	hypo	down_10000	43010029	43020029	Glyma.01G124700
Chr01	43014850	43015099	hypo	down_10000	43010029	43020029	Glyma.01G124700
Chr01	43025500	43025699	hypo	TE	Gypsy	43022523	43037839
Chr01	43065050	43065249	hypo	up_10000	43062403	43072403	Glyma.01G124800
Chr01	43067000	43067199	hypo	up_10000	43062403	43072403	Glyma.01G124800
Chr01	43233100	43233299	hypo	down_10000	43229838	43239838	Glyma.01G125200
Chr01	43238600	43238999	hypo	down_10000	43229838	43239838	Glyma.01G125200
Chr01	43240600	43240799	hypo	intergenic
Chr01	43277700	43277899	hypo	intergenic
Chr01	43295800	43296049	hypo	TE	SIRE1	43295697	43304305
Chr01	43321900	43322199	hypo	up_10000	43319989	43329989	Glyma.01G125300
Chr01	43412400	43412599	hypo	up_10000	43404097	43414097	Glyma.01G125400
Chr01	43449550	43449749	hypo	up_10000	43444817	43454817	Glyma.01G125700
Chr01	43685150	43685399	hypo	TE	Copia	43676675	43687509
Chr01	43702950	43703399	hypo	intergenic
Chr01	43752150	43752349	hypo	TE	Ogre	43745039	43761498
Chr01	43874450	43874849	hypo	up_10000	43873967	43883967	Glyma.01G127300
Chr01	43907600	43907799	hypo	intergenic
Chr01	43910300	43910499	hypo	TE	MuDR	43908457	43919026
Chr01	43961550	43961849	hypo	up_10000	43959334	43969334	Glyma.01G127700
Chr01	43984050	43984299	hypo	intergenic
Chr01	43993950	43994299	hypo	up_10000	43988269	43998269	Glyma.01G127800
Chr01	44029350	44029549	hypo	up_10000	44025300	44035300	Glyma.01G128100
Chr01	44069000	44069449	hypo	intergenic
Chr01	44099100	44099349	hypo	down_10000	44094477	44104477	Glyma.01G128400
Chr01	44108750	44108999	hypo	Gene	44104477	44108798	Glyma.01G128400
[truncated: 20,959 more rows]

## Sheet: CHH-hyper
Supplementary Table 3 Differentially Methylated Region (DMRs) in the small and large seed group
[truncated: 13,306 more rows]

[truncated: 2 more sheets: C-hypo, C-hyper]
