# Supplementary material for: A DNA demethylase reduces seed size by decreasing the DNA methylation of AT-rich transposable elements in soybean
Source: Commun Biol. 2024 May 21;7:613. doi: 10.1038/s42003-024-06306-2 (PMC11109123; doi:10.1038/s42003-024-06306-2)
Supplement: Supplementary file 7 — Supplementary data 4 [file 42003_2024_6306_MOESM7_ESM.xlsx]

## Sheet: Sheet1
Supplementary Table 4 Comparison of functional domains
Query	Hit type	PSSM-ID	From	To	E-Value	Bitscore	Accession	Short name
Q#1 - >GmDMEb	specific	373977	1740	1841	1.32e-68	225.322	pfam15628	RRM_DME
Q#1 - >GmDMEb	superfamily	419995	1342	1511	6.91e-22	95.7123	cl23768	ENDO3c superfamily
Q#1 - >GmDMEb	specific	406140	1706	1737	1.11e-12	63.5392	pfam15629	Perm-CXXC
Q#1 - >GmDMEb	specific	235132	362	415	0.00120331	40.0108	PRK03577	PRK03577
Q#2 - >GmDMEa	specific	373977	1332	1420	2.99e-56	189.884	pfam15628	RRM_DME
Q#2 - >GmDMEa	superfamily	419995	940	1104	7.33e-21	92.2455	cl23768	ENDO3c superfamily
Q#2 - >GmDMEa	specific	406140	1299	1329	1.37e-11	60.0724	pfam15629	Perm-CXXC
Q#3 - >MtDME	superfamily	419995	1272	1356	0.000103436	44.1546	cl23768	ENDO3c superfamily
Q#4 - >AtDME	specific	373977	1619	1720	4.38e-71	232.255	pfam15628	RRM_DME
Q#4 - >AtDME	superfamily	419995	1219	1388	6.43e-20	89.9343	cl23768	ENDO3c superfamily
Q#4 - >AtDME	specific	406140	1585	1616	3.43e-12	61.9984	pfam15629	Perm-CXXC
Q#4 - >AtDME	superfamily	367362	169	397	0.000503781	44.9386	cl26620	Glutenin_hmw superfamily
Q#4 - >AtDME	superfamily	223880	33	120	0.00120801	42.4653	cl34047	TonB superfamily
