# Supplementary material for: A DNA demethylase reduces seed size by decreasing the DNA methylation of AT-rich transposable elements in soybean
Source: Commun Biol. 2024 May 21;7:613. doi: 10.1038/s42003-024-06306-2 (PMC11109123; doi:10.1038/s42003-024-06306-2)
Supplement: Supplementary file 8 — Supplementary data 5 [file 42003_2024_6306_MOESM8_ESM.xlsx]

## Sheet: Sheet1
Supplementary Table 5 Homology analysis of DMEs
	AtDME	MtDME	Glyma.10G202200	Glyma.20G188300
AtDME		22.0751	34.5696	32.3784
MtDME			32.8918	48.4915
Glyma.10G202200				83.1351
Glyma.20G188300
