# Supplementary material for: A DNA demethylase reduces seed size by decreasing the DNA methylation of AT-rich transposable elements in soybean
Source: Commun Biol. 2024 May 21;7:613. doi: 10.1038/s42003-024-06306-2 (PMC11109123; doi:10.1038/s42003-024-06306-2)
Supplement: Supplementary file 9 — Supplementary data 6 [file 42003_2024_6306_MOESM9_ESM.xlsx]

## Sheet: Sheet1
Supplementary Table 6 List of the Seven gmdmea mutations
Genotype	Indel/mutation	Deduced aa sequence around the mutation region
DN50	Not applicable	200 TEMLDGATMTY
gmdmea-1	g606del2/pG211*	200 TEIGWSNYDLW*
gmdmea-2	g605del3/pL203del1	200 TEM-DGATMTY
gmdmea-3	g604del5/pY210*	200 TEGWSNYDLW*
gmdmea-4	g602del6/pE202del2	200 T--VDGATMTY
gmdmea-5	g604del14/pT207*	200 TENYDLW*
gmdmea-6	g608in1/pK212*	200 TEMLGWSNYDLW*
gmdmea-7	g600in13/pD216*	200 SRRSTRDAGWSNYDLW*
