# Supplementary material for: A DNA demethylase reduces seed size by decreasing the DNA methylation of AT-rich transposable elements in soybean
Source: Commun Biol. 2024 May 21;7:613. doi: 10.1038/s42003-024-06306-2 (PMC11109123; doi:10.1038/s42003-024-06306-2)
Supplement: Supplementary file 10 — Supplementary Data 7 [file 42003_2024_6306_MOESM10_ESM.xlsx]

## Sheet: CG HYPO
Supplementary Table 7 DMRs between DN50 and gmdmea-3
CHR	start	end	type	location	Gene or TE position
Chr01	2634950	2635149	hypo	intergenic
Chr01	5739450	5739649	hypo	TE	Unknow	5739064	5742837
Chr01	8617400	8617649	hypo	up_10000	8608076	8618076	Glyma.01G062000
Chr01	8627450	8627749	hypo	Gene	8627176	8631264	Glyma.01G062100
Chr01	8686100	8686399	hypo	TE	Copia	8679402	8686235
Chr01	12013300	12013599	hypo	up_10000	12005013	12015013	Glyma.01G070200
Chr01	37814400	37814599	hypo	up_10000	37806062	37816062	Glyma.01G111500
Chr01	44137650	44137899	hypo	up_10000	44135915	44145915	Glyma.01G128700
Chr01	44514150	44514399	hypo	TE	Copia	44514314	44523593
Chr01	46009150	46009349	hypo	intergenic
Chr01	47328400	47328699	hypo	TE	EnSpm	47312446	47330245
Chr01	50113600	50113799	hypo	Gene	50112496	50113780	Glyma.01G163400
Chr01	56103100	56103449	hypo	down_10000	56095531	56105531	Glyma.01G235000
Chr02	149400	149649	hypo	up_10000	143893	153893	Glyma.02G001300
Chr02	1626200	1626599	hypo	up_10000	1622858	1632858	Glyma.02G018800
Chr02	2014400	2014599	hypo	up_10000	2010747	2020747	Glyma.02G022300
Chr02	15151650	15151849	hypo	up_10000	15149119	15159119	Glyma.02G146800
Chr02	15817200	15817549	hypo	down_10000	15813090	15823090	Glyma.02G154000
Chr02	17478050	17478399	hypo	TE	Copia	17475795	17480117
Chr02	21511750	21511949	hypo	down_10000	21511492	21521492	Glyma.02G162700
Chr02	27819500	27819699	hypo	intergenic
Chr02	29315050	29315349	hypo	intergenic
Chr02	30043200	30043549	hypo	intergenic
Chr02	30612200	30612499	hypo	TE	Gypsy	30610789	30624889
Chr02	40665300	40665699	hypo	up_10000	40658669	40668669	Glyma.02G218600
Chr02	42632100	42632349	hypo	down_10000	42631716	42641716	Glyma.02G238000
Chr02	43137750	43137999	hypo	Gene	43137148	43137878	Glyma.02G243300
Chr02	45554300	45554649	hypo	Gene	45552822	45561779	Glyma.02G271700
Chr02	46636700	46637049	hypo	Gene	46634249	46636858	Glyma.02G285200
Chr03	301100	301499	hypo	Gene	300704	303769	Glyma.03G003300
Chr03	899750	899949	hypo	Gene	895646	900812	Glyma.03G009100
Chr03	1632050	1632399	hypo	Gene	1628243	1636305	Glyma.03G016600
Chr03	6159900	6160149	hypo	up_10000	6156484	6166484	Glyma.03G047900
Chr03	10014000	10014199	hypo	up_10000	10013015	10023015	Glyma.03G063400
Chr03	16391000	16391349	hypo	intergenic
Chr03	16785850	16786149	hypo	intergenic
Chr03	18566750	18566999	hypo	down_10000	18558484	18568484	Glyma.03G074800
Chr03	25985450	25985799	hypo	up_10000	25977164	25987164	Glyma.03G087600
Chr03	26685000	26685199	hypo	Gene	26680307	26686194	Glyma.03G089700
Chr03	27898850	27899099	hypo	up_10000	27896082	27906082	Glyma.03G094400
Chr03	29900100	29900399	hypo	intergenic
Chr03	31353200	31353499	hypo	down_10000	31349985	31359985	Glyma.03G109900
Chr03	32236400	32236599	hypo	TE	Copia	32230749	32237378
Chr03	32276400	32276649	hypo	up_10000	32268685	32278685	Glyma.03G115100
Chr03	32418150	32418349	hypo	down_10000	32414646	32424646	Glyma.03G116100
Chr03	33895400	33895749	hypo	down_10000	33887698	33897698	Glyma.03G125200
Chr03	38367850	38368099	hypo	up_10000	38360265	38370265	Glyma.03G169500
Chr03	41104850	41105199	hypo	up_10000	41098071	41108071	Glyma.03G202700
Chr03	45011500	45011699	hypo	up_10000	45006452	45016452	Glyma.03G254900
Chr04	9117050	9117299	hypo	up_10000	9107434	9117434	Glyma.04G099500
Chr04	14346550	14346849	hypo	up_10000	14337059	14347059	Glyma.04G119300
Chr04	16565200	16565549	hypo	intergenic
Chr04	17947650	17947849	hypo	intergenic
Chr04	20988200	20988449	hypo	up_10000	20987460	20997460	Glyma.04G137500
Chr04	22896750	22897099	hypo	down_10000	22888370	22898370	Glyma.04G140300
Chr04	27545100	27545299	hypo	TE	hAT	27541305	27553397
Chr04	30177750	30177949	hypo	up_10000	30169767	30179767	Glyma.04G147700
Chr04	30366250	30366499	hypo	Gene	30359927	30366765	Glyma.04G148300
Chr04	42980900	42981099	hypo	intergenic
Chr04	42987000	42987299	hypo	intergenic
Chr04	44285000	44285199	hypo	Gene	44285122	44290718	Glyma.04G178300
Chr04	45409500	45410099	hypo	Gene	45407896	45417467	Glyma.04G184600
Chr04	46510450	46510649	hypo	up_10000	46501258	46511258	Glyma.04G193500
Chr04	48674950	48675349	hypo	up_10000	48674761	48684761	Glyma.04G215000
Chr04	52383700	52383899	hypo	TE	MuDR	52368288	52389145
Chr05	220400	220699	hypo	up_10000	217326	227326	Glyma.05G003200
Chr05	741550	741849	hypo	up_10000	736110	746110	Glyma.05G007800
Chr05	2090800	2090999	hypo	Gene	2085852	2090902	Glyma.05G024000
Chr05	6935500	6935699	hypo	intergenic
Chr05	6985850	6986149	hypo	down_10000	6980818	6990818	Glyma.05G068400
Chr05	11240100	11240299	hypo	intergenic
Chr05	11818450	11818699	hypo	TE	Gypsy	11818345	11826305
Chr05	18313050	18313299	hypo	intergenic
Chr05	19437550	19437799	hypo	intergenic
Chr05	26132350	26132599	hypo	TE	Gypsy	26127781	26132422
Chr05	26803900	26804249	hypo	up_10000	26799197	26809197	Glyma.05G100900
Chr05	28426550	28426849	hypo	down_10000	28425792	28435792	Glyma.05G106900
Chr05	28458200	28458399	hypo	TE	Copia	28451578	28467412
Chr05	28458800	28458999	hypo	TE	Copia	28451578	28467412
Chr05	28476150	28476499	hypo	down_10000	28470771	28480771	Glyma.05G107000
Chr05	28653400	28653599	hypo	intergenic
Chr05	40721400	40721649	hypo	up_10000	40717228	40727228	Glyma.05G229400
Chr05	41600000	41600199	hypo	up_10000	41592587	41602587	Glyma.05G241000
Chr06	313200	313449	hypo	up_10000	303761	313761	Glyma.06G003500
Chr06	2235300	2235649	hypo	TE	Unknow	2235318	2240832
Chr06	2240550	2240949	hypo	TE	Unknow	2235318	2240832
Chr06	2244650	2244999	hypo	up_10000	2239413	2249413	Glyma.06G028800
Chr06	2271000	2271349	hypo	Gene	2266786	2274915	Glyma.06G029000
Chr06	8356600	8356799	hypo	intergenic
Chr06	10470800	10471049	hypo	down_10000	10469529	10479529	Glyma.06G127500
Chr06	11906050	11906399	hypo	up_10000	11900917	11910917	Glyma.06G145900
Chr06	15773850	15774149	hypo	Gene	15770386	15776183	Glyma.06G183300
Chr06	17048400	17048749	hypo	intergenic
Chr06	18214350	18214599	hypo	Gene	18212695	18214544	Glyma.06G199500
Chr06	22788800	22789149	hypo	down_10000	22787213	22797213	Glyma.06G216800
Chr06	29293450	29294149	hypo	intergenic
Chr06	35043750	35044099	hypo	intergenic
Chr06	36384950	36385199	hypo	intergenic
Chr06	38735400	38735849	hypo	Gene	38731983	38738260	Glyma.06G237400
Chr06	45142150	45142499	hypo	Gene	45140408	45148370	Glyma.06G263900
Chr06	46387050	46387399	hypo	up_10000	46386720	46396720	Glyma.06G273100
Chr06	47347900	47348099	hypo	up_10000	47343650	47353650	Glyma.06G284900
Chr06	47407150	47407399	hypo	Gene	47406908	47412676	Glyma.06G285500
Chr06	49881150	49881399	hypo	Gene	49880338	49884322	Glyma.06G310400
Chr07	286250	286499	hypo	up_10000	279735	289735	Glyma.07G003600
Chr07	1775800	1776049	hypo	up_10000	1774607	1784607	Glyma.07G023300
Chr07	2079250	2079499	hypo	Gene	2071932	2081979	Glyma.07G026500
Chr07	9144150	9144599	hypo	up_10000	9143551	9153551	Glyma.07G097400
Chr07	9813100	9813349	hypo	Gene	9809890	9814296	Glyma.07G102600
Chr07	11665850	11666149	hypo	Gene	11663938	11667818	Glyma.07G112400
Chr07	11684200	11684499	hypo	up_10000	11675070	11685070	Glyma.07G112500
Chr07	12679000	12679249	hypo	up_10000	12675925	12685925	Glyma.07G116300
Chr07	13701950	13702199	hypo	down_10000	13701194	13711194	Glyma.07G119500
Chr07	16051500	16051749	hypo	Gene	16050761	16052782	Glyma.07G135600
Chr07	16131050	16131249	hypo	Gene	16129570	16134128	Glyma.07G136200
Chr07	17533750	17534099	hypo	Gene	17525167	17536035	Glyma.07G146600
Chr07	18836250	18836549	hypo	intergenic
Chr07	20003950	20004349	hypo	Gene	20001037	20013113	Glyma.07G159000
Chr07	20940750	20940999	hypo	intergenic
Chr07	21795700	21796049	hypo	intergenic
Chr07	27068350	27068599	hypo	up_10000	27058681	27068681	Glyma.07G167700
Chr07	31734050	31734299	hypo	intergenic
Chr07	34327250	34327499	hypo	intergenic
Chr07	34970200	34970449	hypo	up_10000	34965615	34975615	Glyma.07G181500
Chr07	36151350	36151549	hypo	TE	L1	36147599	36164695
Chr07	36194600	36194949	hypo	TE	Unknow	36190653	36205005
Chr07	36586500	36586799	hypo	up_10000	36579803	36589803	Glyma.07G197400
Chr07	37355350	37355649	hypo	down_10000	37350748	37360748	Glyma.07G204500
Chr07	39506900	39507099	hypo	up_10000	39505094	39515094	Glyma.07G220500
Chr07	41650450	41650749	hypo	down_10000	41642868	41652868	Glyma.07G235300
Chr07	43610100	43610499	hypo	up_10000	43601999	43611999	Glyma.07G260800
Chr08	1380400	1380749	hypo	up_10000	1375111	1385111	Glyma.08G017000
Chr08	3901100	3901349	hypo	down_10000	3895682	3905682	Glyma.08G049700
Chr08	5889550	5889849	hypo	Gene	5889363	5902761	Glyma.08G077500
Chr08	7932000	7932299	hypo	Gene	7918306	7932242	Glyma.08G103200
Chr08	11780350	11780549	hypo	up_10000	11776503	11786503	Glyma.08G153000
Chr08	16895350	16895699	hypo	down_10000	16891282	16901282	Glyma.08G208500
Chr08	18275650	18275849	hypo	up_10000	18267956	18277956	Glyma.08G225500
Chr08	20649550	20649899	hypo	intergenic
Chr08	21654050	21654249	hypo	TE	Copia	21653431	21665075
Chr08	22766200	22766399	hypo	down_10000	22756491	22766491	Glyma.08G255900
Chr08	38088800	38089099	hypo	down_10000	38085677	38095677	Glyma.08G280400
Chr08	38926750	38927099	hypo	intergenic
Chr08	40081200	40081449	hypo	Gene	40077108	40084522	Glyma.08G288500
Chr08	41436150	41436499	hypo	intergenic
Chr08	42299000	42299299	hypo	up_10000	42293026	42303026	Glyma.08G304700
Chr08	42498900	42499199	hypo	down_10000	42492852	42502852	Glyma.08G306900
Chr08	44665800	44666149	hypo	Gene	44662092	44670620	Glyma.08G328800
Chr08	45707050	45707399	hypo	up_10000	45705456	45715456	Glyma.08G341100
Chr09	1712850	1713099	hypo	up_10000	1712104	1722104	Glyma.09G021500
Chr09	9957900	9958099	hypo	down_10000	9950051	9960051	Glyma.09G083200
Chr09	10931400	10931599	hypo	intergenic
Chr09	12151000	12151299	hypo	intergenic
Chr09	18559750	18559999	hypo	down_10000	18550854	18560854	Glyma.09G102300
Chr09	19003950	19004199	hypo	intergenic
Chr09	24265150	24265449	hypo	up_10000	24262097	24272097	Glyma.09G113900
Chr09	32176150	32176349	hypo	up_10000	32167676	32177676	Glyma.09G128600
Chr09	32770350	32770549	hypo	TE	Unknow	32766901	32770352
Chr09	48182150	48182449	hypo	Gene	48181829	48184195	Glyma.09G264300
Chr09	49330650	49330899	hypo	up_10000	49322828	49332828	Glyma.09G277900
Chr10	641400	641649	hypo	down_10000	637181	647181	Glyma.10G006500
Chr10	1119950	1120249	hypo	up_10000	1117474	1127474	Glyma.10G012300
Chr10	5283300	5283599	hypo	down_10000	5281172	5291172	Glyma.10G057700
Chr10	7616600	7616949	hypo	up_10000	7610823	7620823	Glyma.10G073600
Chr10	8129500	8129749	hypo	up_10000	8123165	8133165	Glyma.10G076800
Chr10	12951400	12951699	hypo	up_10000	12944461	12954461	Glyma.10G092700
Chr10	17410700	17410949	hypo	up_10000	17402427	17412427	Glyma.10G099100
Chr10	25332950	25333249	hypo	up_10000	25332068	25342068	Glyma.10G109200
Chr10	25358850	25359149	hypo	Gene	25358919	25366678	Glyma.10G109400
Chr10	30354800	30355149	hypo	down_10000	30353219	30363219	Glyma.10G119000
Chr10	34493300	34493649	hypo	down_10000	34484167	34494167	Glyma.10G129100
Chr10	38878900	38879249	hypo	down_10000	38878216	38888216	Glyma.10G153700
Chr10	42870600	42870849	hypo	up_10000	42860990	42870990	Glyma.10G197300
Chr10	43805150	43805499	hypo	up_10000	43801297	43811297	Glyma.10G206400
Chr10	45017950	45018149	hypo	Gene	45016766	45020665	Glyma.10G218200
Chr11	7512100	7512399	hypo	down_10000	7505686	7515686	Glyma.11G098700
Chr11	7810300	7810499	hypo	up_10000	7805159	7815159	Glyma.11G102700
Chr11	7810650	7810849	hypo	up_10000	7805159	7815159	Glyma.11G102700
Chr11	9407950	9408249	hypo	Gene	9393681	9409509	Glyma.11G123500
Chr11	16246250	16246799	hypo	intergenic
Chr11	28176500	28176799	hypo	up_10000	28169534	28179534	Glyma.11G201300
Chr11	29504150	29504449	hypo	Gene	29503252	29504278	Glyma.11G207600
Chr11	30641350	30641699	hypo	down_10000	30638701	30648701	Glyma.11G213400
Chr11	31889450	31889699	hypo	up_10000	31888195	31898195	Glyma.11G223900
Chr11	33195050	33195349	hypo	up_10000	33187974	33197974	Glyma.11G237400
Chr12	238800	239099	hypo	up_10000	230327	240327	Glyma.12G002800
Chr12	5153150	5153499	hypo	Gene	5153123	5156979	Glyma.12G070400
Chr12	8269900	8270249	hypo	Gene	8269931	8270149	Glyma.12G097000
Chr12	9465400	9465749	hypo	up_10000	9457174	9467174	Glyma.12G104500
Chr12	9542300	9542649	hypo	down_10000	9534756	9544756	Glyma.12G105000
Chr12	10069450	10069699	hypo	intergenic
Chr12	10069900	10070199	hypo	intergenic
Chr12	10732150	10732399	hypo	intergenic
Chr12	10736850	10737049	hypo	intergenic
Chr12	11119100	11119399	hypo	up_10000	11117377	11127377	Glyma.12G113300
Chr12	11256450	11256749	hypo	Gene	11250752	11257624	Glyma.12G114000
Chr12	11486550	11486899	hypo	intergenic
Chr12	11735300	11735549	hypo	intergenic
Chr12	12572200	12572399	hypo	up_10000	12562590	12572590	Glyma.12G119000
Chr12	13341550	13341849	hypo	Gene	13338963	13344079	Glyma.12G122400
Chr12	13473550	13473999	hypo	Gene	13472567	13478348	Glyma.12G123100
Chr12	13696400	13696749	hypo	up_10000	13692461	13702461	Glyma.12G124500
Chr12	13795700	13795999	hypo	up_10000	13792816	13802816	Glyma.12G125700
Chr12	13953550	13953749	hypo	Gene	13951507	13953765	Glyma.12G127800
Chr12	14531800	14532149	hypo	down_10000	14529198	14539198	Glyma.12G129900
Chr12	14945800	14946049	hypo	down_10000	14945703	14955703	Glyma.12G132200
Chr12	15089550	15089949	hypo	up_10000	15083163	15093163	Glyma.12G133000
Chr12	15230700	15230899	hypo	intergenic
Chr12	15801950	15802299	hypo	down_10000	15801316	15811316	Glyma.12G135400
Chr12	16285750	16286549	hypo	Gene	16284464	16286021	Glyma.12G137000
Chr12	16292750	16293099	hypo	up_10000	16286021	16296021	Glyma.12G137000
Chr12	16448800	16448999	hypo	intergenic
Chr12	16450400	16450749	hypo	intergenic
Chr12	17330550	17330949	hypo	up_10000	17328293	17338293	Glyma.12G140300
Chr12	17541300	17541499	hypo	intergenic
Chr12	18025750	18026149	hypo	Gene	18023180	18026950	Glyma.12G142000
Chr12	18543600	18543849	hypo	up_10000	18541642	18551642	Glyma.12G143100
Chr12	20840450	20840749	hypo	up_10000	20835080	20845080	Glyma.12G148300
Chr12	20917700	20918049	hypo	intergenic
Chr12	21391800	21392049	hypo	Gene	21387339	21393157	Glyma.12G149800
Chr12	21442800	21442999	hypo	up_10000	21442053	21452053	Glyma.12G150000
Chr12	21689850	21690099	hypo	intergenic
Chr12	21946000	21946749	hypo	down_10000	21936945	21946945	Glyma.12G151500
Chr12	22065550	22065999	hypo	up_10000	22064499	22074499	Glyma.12G151900
Chr12	23010650	23010899	hypo	up_10000	23009991	23019991	Glyma.12G152500
Chr12	24483400	24483649	hypo	Gene	24475880	24484563	Glyma.12G155700
Chr12	25680100	25680299	hypo	down_10000	25673922	25683922	Glyma.12G156800
Chr12	26630800	26631099	hypo	down_10000	26621231	26631231	Glyma.12G158300
Chr12	26631500	26631849	hypo	Gene	26631231	26632037	Glyma.12G158300
Chr12	26632150	26632499	hypo	up_10000	26632037	26642037	Glyma.12G158300
Chr12	26845650	26845849	hypo	intergenic
Chr12	29125050	29125349	hypo	Gene	29122346	29126479	Glyma.12G160800
Chr12	31824700	31824899	hypo	up_10000	31820738	31830738	Glyma.12G163800
Chr12	36193550	36193849	hypo	Gene	36186680	36200198	Glyma.12G201100
Chr12	38825200	38825549	hypo	up_10000	38816237	38826237	Glyma.12G228300
Chr12	39254000	39254349	hypo	up_10000	39249604	39259604	Glyma.12G233400
Chr13	935700	935899	hypo	up_10000	926239	936239	Glyma.13G003400
Chr13	2715100	2715399	hypo	up_10000	2708388	2718388	Glyma.13G009900
Chr13	4643050	4643249	hypo	Gene	4631550	4655647	Glyma.13G024700
Chr13	11544500	11544799	hypo	up_10000	11540552	11550552	Glyma.13G037000
Chr13	18224100	18224399	hypo	down_10000	18220814	18230814	Glyma.13G077100
Chr13	19886450	19886749	hypo	up_10000	19877168	19887168	Glyma.13G086900
Chr13	24336550	24336899	hypo	up_10000	24328374	24338374	Glyma.13G130500
Chr13	24484550	24484849	hypo	up_10000	24483948	24493948	Glyma.13G132500
Chr13	24533450	24533649	hypo	Gene	24533351	24533770	Glyma.13G132900
Chr13	25786050	25786249	hypo	down_10000	25782904	25792904	Glyma.13G145100
Chr13	26426900	26427249	hypo	up_10000	26423701	26433701	Glyma.13G150700
Chr13	41427050	41427299	hypo	Gene	41425075	41431187	Glyma.13G319800
Chr14	1258500	1258699	hypo	Gene	1257629	1260935	Glyma.14G017600
Chr14	5352950	5353249	hypo	Gene	5350477	5356732	Glyma.14G065100
Chr14	9628900	9629149	hypo	Gene	9628349	9634974	Glyma.14G099300
Chr14	11570150	11570349	hypo	down_10000	11565557	11575557	Glyma.14G107700
Chr14	11908250	11908599	hypo	down_10000	11906954	11916954	Glyma.14G108400
Chr14	13505600	13505799	hypo	intergenic
Chr14	13624400	13624599	hypo	up_10000	13619775	13629775	Glyma.14G114700
Chr14	18973150	18973349	hypo	intergenic
Chr14	23695000	23695299	hypo	down_10000	23686787	23696787	Glyma.14G135300
Chr14	31469850	31470049	hypo	intergenic
Chr14	35304700	35304899	hypo	intergenic
Chr14	41329150	41329499	hypo	down_10000	41327564	41337564	Glyma.14G167100
Chr14	46592900	46593099	hypo	Gene	46590603	46600142	Glyma.14G200900
Chr14	47159600	47159799	hypo	Gene	47152323	47167818	Glyma.14G206300
Chr14	48044900	48045199	hypo	up_10000	48043792	48053792	Glyma.14G216100
Chr14	48575600	48575849	hypo	Gene	48572636	48577577	Glyma.14G220700
Chr15	1191500	1191699	hypo	Gene	1190711	1191839	Glyma.15G015000
Chr15	6730650	6730899	hypo	Gene	6730326	6733138	Glyma.15G087400
Chr15	7701100	7701349	hypo	Gene	7696817	7703070	Glyma.15G099000
Chr15	9022700	9023199	hypo	Gene	9022570	9023759	Glyma.15G114600
Chr15	10488650	10488899	hypo	Gene	10487920	10493733	Glyma.15G130600
Chr15	12843650	12843849	hypo	up_10000	12839788	12849788	Glyma.15G154200
Chr15	13126550	13126799	hypo	down_10000	13125420	13135420	Glyma.15G156500
Chr15	16095200	16095499	hypo	up_10000	16094022	16104022	Glyma.15G174000
Chr15	22097700	22097949	hypo	down_10000	22093703	22103703	Glyma.15G194800
Chr15	23678800	23678999	hypo	up_10000	23672296	23682296	Glyma.15G199400
Chr15	24347650	24347899	hypo	Gene	24343773	24347816	Glyma.15G200200
Chr15	26922150	26922449	hypo	intergenic
Chr15	45187050	45187399	hypo	intergenic
Chr15	45695700	45695949	hypo	intergenic
Chr15	46713450	46713749	hypo	intergenic
Chr15	49267450	49267649	hypo	down_10000	49261623	49271623	Glyma.15G260100
Chr15	49645400	49645699	hypo	Gene	49639951	49645729	Glyma.15G263300
Chr15	50414900	50415249	hypo	up_10000	50406016	50416016	Glyma.15G267700
Chr15	50478450	50478749	hypo	up_10000	50472677	50482677	Glyma.15G268300
Chr16	85050	85349	hypo	Gene	83722	86330	Glyma.16G001300
Chr16	841100	841449	hypo	up_10000	833148	843148	Glyma.16G009400
Chr16	27564050	27564249	hypo	down_10000	27560437	27570437	Glyma.16G125300
Chr16	32967000	32967249	hypo	up_10000	32963236	32973236	Glyma.16G169700
Chr16	32975700	32975899	hypo	Gene	32973236	32976868	Glyma.16G169700
Chr16	33129650	33129899	hypo	up_10000	33125636	33135636	Glyma.16G170900
Chr16	33589550	33589749	hypo	Gene	33588132	33591504	Glyma.16G174800
Chr17	2071450	2071699	hypo	up_10000	2064747	2074747	Glyma.17G027700
Chr17	5704700	5704899	hypo	up_10000	5699818	5709818	Glyma.17G073000
Chr17	14727900	14728199	hypo	down_10000	14721628	14731628	Glyma.17G164400
Chr17	23454300	23454699	hypo	Gene	23453051	23456592	Glyma.17G184300
Chr17	23454900	23455149	hypo	Gene	23453051	23456592	Glyma.17G184300
Chr17	32105800	32106449	hypo	intergenic
Chr17	34247550	34247899	hypo	down_10000	34240017	34250017	Glyma.17G208600
Chr17	36501300	36501599	hypo	up_10000	36500062	36510062	Glyma.17G216700
Chr18	1029550	1029799	hypo	up_10000	1029468	1039468	Glyma.18G014800
Chr18	1405500	1405799	hypo	Gene	1403898	1410685	Glyma.18G019000
Chr18	3988050	3988349	hypo	Gene	3982798	3989668	Glyma.18G046100
Chr18	4625300	4625599	hypo	up_10000	4617923	4627923	Glyma.18G053500
Chr18	4657750	4658049	hypo	Gene	4646738	4658401	Glyma.18G053700
Chr18	10064800	10065099	hypo	up_10000	10055330	10065330	Glyma.18G097400
Chr18	10262450	10262649	hypo	up_10000	10256620	10266620	Glyma.18G098400
Chr18	10625800	10625999	hypo	down_10000	10623273	10633273	Glyma.18G100500
Chr18	15373750	15373949	hypo	intergenic
Chr18	18497800	18497999	hypo	down_10000	18488647	18498647	Glyma.18G132000
Chr18	20914050	20914399	hypo	down_10000	20913703	20923703	Glyma.18G139400
Chr18	34535900	34536249	hypo	intergenic
Chr18	38939000	38939299	hypo	intergenic
Chr18	41303300	41303549	hypo	up_10000	41301798	41311798	Glyma.18G174200
Chr18	42164650	42164899	hypo	intergenic
Chr18	43634200	43634399	hypo	intergenic
Chr18	44017200	44017499	hypo	up_10000	44009842	44019842	Glyma.18G182600
Chr18	45010200	45010449	hypo	Gene	45004246	45010905	Glyma.18G187100
Chr18	45659450	45659799	hypo	Gene	45658464	45659747	Glyma.18G189200
Chr18	45996050	45996399	hypo	intergenic
Chr18	45996500	45996949	hypo	intergenic
Chr18	47394100	47394449	hypo	intergenic
Chr18	49354400	49354649	hypo	up_10000	49344962	49354962	Glyma.18G208800
Chr18	50065950	50066199	hypo	down_10000	50062495	50072495	Glyma.18G213600
Chr18	50825500	50825699	hypo	down_10000	50823500	50833500	Glyma.18G221000
Chr18	51674200	51674549	hypo	up_10000	51669304	51679304	Glyma.18G227500
Chr18	54485850	54486149	hypo	down_10000	54477327	54487327	Glyma.18G259200
Chr18	55152900	55153199	hypo	Gene	55151772	55154403	Glyma.18G267100
Chr19	1460050	1460249	hypo	up_10000	1451875	1461875	Glyma.19G015100
Chr19	2072050	2072249	hypo	up_10000	2066611	2076611	Glyma.19G019300
Chr19	5222600	5222849	hypo	down_10000	5214298	5224298	Glyma.19G037400
Chr19	5678300	5678499	hypo	up_10000	5671475	5681475	Glyma.19G039600
Chr19	7129300	7129499	hypo	up_10000	7121108	7131108	Glyma.19G046300
Chr19	25661450	25661749	hypo	Gene	25660955	25663777	Glyma.19G072700
Chr19	28465950	28466249	hypo	intergenic
Chr19	29824600	29824799	hypo	up_10000	29821693	29831693	Glyma.19G082300
Chr19	31260500	31260749	hypo	down_10000	31257912	31267912	Glyma.19G087800
Chr19	32376000	32376349	hypo	up_10000	32368137	32378137	Glyma.19G091200
Chr19	34531150	34531399	hypo	up_10000	34522980	34532980	Glyma.19G099100
Chr19	35098050	35098249	hypo	up_10000	35091792	35101792	Glyma.19G102800
Chr19	35574150	35574499	hypo	Gene	35572057	35575895	Glyma.19G105600
Chr19	36467250	36467449	hypo	up_10000	36463094	36473094	Glyma.19G110800
Chr19	38019400	38019649	hypo	up_10000	38017894	38027894	Glyma.19G121900
Chr19	38645900	38646149	hypo	intergenic
Chr19	40700450	40700799	hypo	up_10000	40700167	40710167	Glyma.19G146000
Chr19	40809500	40809749	hypo	Gene	40809155	40810570	Glyma.19G147200
Chr19	45416100	45416549	hypo	down_10000	45408287	45418287	Glyma.19G196900
Chr19	45832400	45832699	hypo	Gene	45831801	45834845	Glyma.19G201200
Chr19	46203100	46203399	hypo	Gene	46202432	46203385	Glyma.19G206500
Chr19	48613700	48613949	hypo	Gene	48609420	48622867	Glyma.19G237000
Chr19	48704350	48704599	hypo	Gene	48696719	48710520	Glyma.19G238300
Chr19	48867950	48868249	hypo	Gene	48852200	48868987	Glyma.19G240700
Chr19	49801000	49801249	hypo	up_10000	49796153	49806153	Glyma.19G252600
Chr20	19426200	19426499	hypo	intergenic
Chr20	27719300	27719699	hypo	intergenic
Chr20	33700400	33700599	hypo	up_10000	33695584	33705584	Glyma.20G093800
Chr20	34459700	34459949	hypo	up_10000	34454758	34464758	Glyma.20G101400
Chr20	34761300	34761499	hypo	Gene	34757381	34771672	Glyma.20G105300
Chr20	35677600	35677999	hypo	up_10000	35674989	35684989	Glyma.20G115100
Chr20	44889450	44889749	hypo	Gene	44885718	44891148	Glyma.20G212400
Chr20	45321900	45322199	hypo	Gene	45312584	45322950	Glyma.20G217500
Chr20	45401600	45401899	hypo	Gene	45399041	45401963	Glyma.20G218300
Chr20	45708050	45708249	hypo	up_10000	45706893	45716893	Glyma.20G222200
Chr20	46970650	46970899	hypo	up_10000	46963994	46973994	Glyma.20G237900
Chr20	46982350	46982549	hypo	Gene	46972128	46987629	Glyma.20G238000
Chr20	47479750	47479999	hypo	Gene	47478494	47490211	Glyma.20G244800

## Sheet: CHG HYPO
Supplementary Table 7 DMRs between DN50 and gmdmea-3
CHR	start	end	type	location	Gene or TE position
Chr01	3448300	3448499	hypo	up_10000	3445319	3455319	Glyma.01G032900
Chr01	5346600	5346949	hypo	up_10000	5338915	5348915	Glyma.01G046300
Chr01	6292350	6292699	hypo	down_10000	6288045	6298045	Glyma.01G051900
Chr01	8617400	8617649	hypo	up_10000	8608076	8618076	Glyma.01G062000
Chr01	8942700	8943049	hypo	intergenic
Chr01	9684900	9685649	hypo	down_10000	9676112	9686112	Glyma.01G064500
Chr01	9880300	9880649	hypo	intergenic
Chr01	11999550	11999799	hypo	intergenic
Chr01	26995300	26995599	hypo	Gene	26983898	26997108	Glyma.01G089000
Chr01	28222850	28223049	hypo	intergenic
Chr01	28337500	28337849	hypo	TE	EnSpm	28325443	28344331
Chr01	29062850	29063149	hypo	Gene	29061785	29063854	Glyma.01G094400
Chr01	33244750	33244999	hypo	intergenic
Chr01	34211650	34212049	hypo	intergenic
Chr01	38064850	38065249	hypo	up_10000	38061568	38071568	Glyma.01G112300
Chr01	38488050	38488399	hypo	intergenic
Chr01	38834350	38834549	hypo	TE	MuDR	38821476	38834563
Chr01	41382850	41383099	hypo	Gene	41380696	41382891	Glyma.01G120800
Chr01	43612000	43612349	hypo	TE	Gypsy	43603381	43615338
Chr01	47373400	47373749	hypo	intergenic
Chr01	48042350	48042599	hypo	up_10000	48034581	48044581	Glyma.01G145500
Chr01	48564550	48564849	hypo	Gene	48558757	48567622	Glyma.01G148500
Chr01	50068650	50069049	hypo	TE	Unknow	50061474	50071782
Chr01	52810850	52811049	hypo	Gene	52806016	52814160	Glyma.01G193500
Chr01	56103100	56103449	hypo	down_10000	56095531	56105531	Glyma.01G235000
Chr02	1138450	1139049	hypo	Gene	1135839	1146726	Glyma.02G012800
Chr02	1139800	1140349	hypo	Gene	1135839	1146726	Glyma.02G012800
Chr02	1626250	1626599	hypo	up_10000	1622858	1632858	Glyma.02G018800
Chr02	7864800	7864999	hypo	up_10000	7856352	7866352	Glyma.02G089400
Chr02	8876450	8876699	hypo	intergenic
Chr02	15444400	15444749	hypo	TE	L1	15439199	15445111
Chr02	28723800	28724149	hypo	Gene	28720956	28726702	Glyma.02G176100
Chr02	29227150	29227399	hypo	Gene	29223013	29228723	Glyma.02G176900
Chr02	30043350	30043549	hypo	intergenic
Chr02	32012100	32012849	hypo	Gene	32010791	32013026	Glyma.02G183700
Chr02	32561200	32561399	hypo	down_10000	32556811	32566811	Glyma.02G184900
Chr02	34738600	34738849	hypo	TE	EnSpm	34724558	34748177
Chr02	35066750	35066999	hypo	up_10000	35065567	35075567	Glyma.02G188500
Chr02	36718600	36718949	hypo	up_10000	36712744	36722744	Glyma.02G193800
Chr02	40781350	40781549	hypo	down_10000	40773290	40783290	Glyma.02G219800
Chr02	42478700	42478949	hypo	TE	Copia	42473807	42478764
Chr02	45330300	45330549	hypo	up_10000	45320937	45330937	Glyma.02G269200
Chr03	294100	294399	hypo	up_10000	290704	300704	Glyma.03G003300
Chr03	2733200	2733549	hypo	TE	Copia	2733409	2736488
Chr03	4741350	4741599	hypo	up_10000	4733609	4743609	Glyma.03G038300
Chr03	11444850	11445099	hypo	down_10000	11436264	11446264	Glyma.03G065200
Chr03	11449050	11449299	hypo	Gene	11447718	11449519	Glyma.03G065400
Chr03	11450000	11450199	hypo	up_10000	11447717	11457717	Glyma.03G065300
Chr03	11451050	11451399	hypo	Gene	11450263	11454605	Glyma.03G065500
Chr03	11454750	11454949	hypo	up_10000	11447717	11457717	Glyma.03G065300
Chr03	14216850	14217199	hypo	down_10000	14216552	14226552	Glyma.03G068400
Chr03	17611950	17612149	hypo	TE	Copia	17604529	17620680
Chr03	21973650	21973849	hypo	up_10000	21972160	21982160	Glyma.03G081400
Chr03	23043650	23043849	hypo	Gene	23042135	23096359	Glyma.03G083100
Chr03	26520750	26521099	hypo	TE	Gypsy	26520754	26526357
Chr03	27898700	27898999	hypo	up_10000	27896082	27906082	Glyma.03G094400
Chr03	32276450	32276649	hypo	up_10000	32268685	32278685	Glyma.03G115100
Chr03	32824700	32825049	hypo	TE	Gypsy	32824622	32830161
Chr03	33895400	33895699	hypo	down_10000	33887698	33897698	Glyma.03G125200
Chr03	34870700	34870999	hypo	Gene	34865704	34878669	Glyma.03G133500
Chr03	38367850	38368049	hypo	up_10000	38360265	38370265	Glyma.03G169500
Chr04	7733900	7734249	hypo	down_10000	7733808	7743808	Glyma.04G089100
Chr04	10207350	10207699	hypo	intergenic
Chr04	11377750	11378099	hypo	up_10000	11374693	11384693	Glyma.04G107700
Chr04	13880500	13880799	hypo	intergenic
Chr04	19297450	19297649	hypo	intergenic
Chr04	27545100	27545449	hypo	TE	hAT	27541305	27553397
Chr04	27592450	27592649	hypo	TE	Gypsy	27592059	27593209
Chr04	27860550	27860849	hypo	TE	Gypsy	27849298	27863887
Chr04	27983350	27983599	hypo	intergenic
Chr04	30177800	30177999	hypo	up_10000	30169767	30179767	Glyma.04G147700
Chr04	30365900	30366849	hypo	Gene	30359927	30366765	Glyma.04G148300
Chr04	34586400	34586699	hypo	intergenic
Chr04	35249800	35250449	hypo	Gene	35243942	35254324	Glyma.04G154000
Chr04	40126550	40126799	hypo	intergenic
Chr04	42845750	42846099	hypo	up_10000	42838553	42848553	Glyma.04G171500
Chr04	43581350	43581849	hypo	down_10000	43576601	43586601	Glyma.04G174200
Chr04	43991050	43991349	hypo	up_10000	43989378	43999378	Glyma.04G176700
Chr04	44639450	44640049	hypo	down_10000	44633915	44643915	Glyma.04G180600
Chr04	45227300	45227549	hypo	down_10000	45223723	45233723	Glyma.04G183900
Chr04	47885400	47885599	hypo	TE	hAT	47881237	47889945
Chr05	3835550	3835849	hypo	up_10000	3832583	3842583	Glyma.05G042700
Chr05	6325100	6325349	hypo	TE	Gypsy	6325142	6330844
Chr05	7188600	7189049	hypo	TE	Unknow	7185419	7193417
Chr05	8262500	8262849	hypo	intergenic
Chr05	8604200	8604549	hypo	intergenic
Chr05	9772000	9772249	hypo	up_10000	9765300	9775300	Glyma.05G076500
Chr05	9774400	9774599	hypo	up_10000	9765300	9775300	Glyma.05G076500
Chr05	19223500	19223949	hypo	up_10000	19219208	19229208	Glyma.05G088900
Chr05	28827950	28828549	hypo	TE	Gypsy	28823236	28828636
Chr05	30490150	30490399	hypo	up_10000	30484482	30494482	Glyma.05G114900
Chr06	2235350	2235549	hypo	TE	Unknow	2235318	2240832
Chr06	2240650	2240949	hypo	TE	Unknow	2235318	2240832
Chr06	7759100	7759299	hypo	Gene	7725465	7766431	Glyma.06G097800
Chr06	7759600	7759899	hypo	Gene	7725465	7766431	Glyma.06G097800
Chr06	8098250	8098549	hypo	up_10000	8091391	8101391	Glyma.06G101800
Chr06	12870450	12870649	hypo	Gene	12862853	12870830	Glyma.06G156700
Chr06	15314850	15315049	hypo	TE	Gypsy	15313533	15315413
Chr06	15391500	15391749	hypo	Gene	15341540	15393750	Glyma.06G180700
Chr06	22655150	22655349	hypo	up_10000	22655066	22665066	Glyma.06G216500
Chr06	22788900	22789149	hypo	down_10000	22787213	22797213	Glyma.06G216800
Chr06	23162900	23163399	hypo	up_10000	23162312	23172312	Glyma.06G217600
Chr06	29293850	29294199	hypo	intergenic
Chr06	33026850	33027199	hypo	TE	DIASPORA	33025780	33030717
Chr06	33095950	33096249	hypo	intergenic
Chr06	33438450	33438649	hypo	intergenic
Chr06	33717150	33717449	hypo	intergenic
Chr06	38681550	38681749	hypo	down_10000	38672329	38682329	Glyma.06G237300
Chr06	39942200	39942749	hypo	up_10000	39935749	39945749	Glyma.06G241400
Chr06	39962900	39963099	hypo	up_10000	39960280	39970280	Glyma.06G241700
Chr06	41177950	41178249	hypo	intergenic
Chr06	41891450	41891799	hypo	TE	Unknow	41890132	41896905
Chr06	41892200	41893199	hypo	TE	Unknow	41890132	41896905
Chr06	43059550	43059799	hypo	down_10000	43050336	43060336	Glyma.06G253200
Chr06	44780900	44781249	hypo	up_10000	44773096	44783096	Glyma.06G261300
Chr06	45518250	45518449	hypo	TE	EnSpm	45507759	45532096
Chr06	45638500	45638949	hypo	up_10000	45632958	45642958	Glyma.06G267800
Chr06	45683850	45684049	hypo	TE	Gypsy	45678615	45686620
Chr06	45703050	45703299	hypo	up_10000	45699082	45709082	Glyma.06G268500
Chr06	46386750	46387449	hypo	up_10000	46386720	46396720	Glyma.06G273100
Chr06	47347850	47348249	hypo	up_10000	47343650	47353650	Glyma.06G284900
Chr06	50288450	50288799	hypo	TE	Gypsy	50283460	50288711
Chr07	6852000	6852449	hypo	Gene	6849233	6853058	Glyma.07G075400
Chr07	9144250	9144499	hypo	up_10000	9143551	9153551	Glyma.07G097400
Chr07	11684200	11684499	hypo	up_10000	11675070	11685070	Glyma.07G112500
Chr07	12679000	12679349	hypo	up_10000	12675925	12685925	Glyma.07G116300
Chr07	14058350	14058649	hypo	intergenic
Chr07	14351000	14351299	hypo	up_10000	14347654	14357654	Glyma.07G122500
Chr07	15144750	15144999	hypo	down_10000	15140229	15150229	Glyma.07G126700
Chr07	16073900	16074199	hypo	up_10000	16072197	16082197	Glyma.07G135700
Chr07	16222600	16222799	hypo	up_10000	16218605	16228605	Glyma.07G136800
Chr07	16671500	16671799	hypo	Gene	16669155	16672983	Glyma.07G140800
Chr07	17533800	17534199	hypo	Gene	17525167	17536035	Glyma.07G146600
Chr07	17769700	17769999	hypo	TE	Unknow	17765684	17771230
Chr07	18425950	18426249	hypo	up_10000	18422359	18432359	Glyma.07G151800
Chr07	18499650	18499849	hypo	Gene	18497825	18503298	Glyma.07G152300
Chr07	21795650	21795949	hypo	intergenic
Chr07	27708200	27708649	hypo	intergenic
Chr07	31143300	31143499	hypo	TE	Copia	31137233	31148626
Chr07	38800950	38801199	hypo	down_10000	38793657	38803657	Glyma.07G215600
Chr07	39810300	39810499	hypo	down_10000	39806146	39816146	Glyma.07G222400
Chr07	40930200	40930549	hypo	Gene	40929405	40931369	Glyma.07G229300
Chr07	43610250	43610449	hypo	up_10000	43601999	43611999	Glyma.07G260800
Chr08	5500200	5500399	hypo	Gene	5496732	5505069	Glyma.08G071900
Chr08	6299000	6299299	hypo	TE	hAT	6294707	6299840
Chr08	7573500	7573799	hypo	up_10000	7565943	7575943	Glyma.08G098700
Chr08	11101550	11101799	hypo	up_10000	11096142	11106142	Glyma.08G145900
Chr08	11261800	11262099	hypo	up_10000	11259761	11269761	Glyma.08G147600
Chr08	12358100	12358499	hypo	Gene	12357416	12362946	Glyma.08G159400
Chr08	13125200	13125599	hypo	up_10000	13119530	13129530	Glyma.08G166100
Chr08	14430050	14430249	hypo	TE	hAT	14429970	14431552
Chr08	18989400	18989699	hypo	Gene	18981579	18991368	Glyma.08G231400
Chr08	22349750	22349949	hypo	Gene	22343523	22371086	Glyma.08G253800
Chr08	31504750	31505049	hypo	Gene	31501219	31522705	Glyma.08G265300
Chr08	34218850	34219049	hypo	Gene	34201859	34232218	Glyma.08G267900
Chr08	34351200	34351399	hypo	TE	Gypsy	34348579	34353149
Chr08	36839850	36840199	hypo	down_10000	36837780	36847780	Glyma.08G276200
Chr08	37023350	37023599	hypo	TE	L1	37020353	37024704
Chr08	37023900	37024099	hypo	TE	L1	37020353	37024704
Chr08	37373550	37373749	hypo	up_10000	37364789	37374789	Glyma.08G277600
Chr08	37388300	37388649	hypo	TE	Copia	37384404	37393061
Chr08	37388800	37389149	hypo	TE	Copia	37384404	37393061
Chr08	37401150	37401349	hypo	TE	Gypsy	37393633	37443400
Chr08	37401950	37402149	hypo	TE	Gypsy	37393633	37443400
Chr08	37680850	37681149	hypo	TE	EnSpm	37680264	37684438
Chr08	40181900	40182149	hypo	Gene	40181096	40199847	Glyma.08G289100
Chr08	42142000	42142299	hypo	Gene	42139097	42147365	Glyma.08G303400
Chr08	43097650	43097849	hypo	TE	Copia	43093330	43098153
Chr08	44873200	44873449	hypo	TE	MuDR	44863546	44885667
Chr08	45072350	45072999	hypo	TE	Copia	45072050	45085369
Chr08	45132600	45132949	hypo	Gene	45129081	45141653	Glyma.08G333900
Chr08	45979500	45979699	hypo	Gene	45973271	45983627	Glyma.08G344800
Chr08	46584750	46585099	hypo	TE	Gypsy	46573007	46594338
Chr09	49450	49749	hypo	Gene	42878	51835	Glyma.09G000600
Chr09	9365500	9365999	hypo	TE	Copia	9365312	9369201
Chr09	10178800	10178999	hypo	TE	Copia	10168596	10181643
Chr09	10931250	10931549	hypo	intergenic
Chr09	13237800	13238099	hypo	down_10000	13231740	13241740	Glyma.09G094500
Chr09	18567750	18568049	hypo	up_10000	18564258	18574258	Glyma.09G102300
Chr09	19321650	19321949	hypo	up_10000	19314179	19324179	Glyma.09G103900
Chr09	20577600	20577799	hypo	intergenic
Chr09	20789200	20789549	hypo	TE	MuDR	20765057	20837844
Chr09	21089450	21089649	hypo	TE	TGM	21086345	21093547
Chr09	21425550	21425799	hypo	TE	EnSpm	21411592	21438463
Chr09	24153150	24153349	hypo	TE	Gypsy	24151662	24153740
Chr09	24216600	24217099	hypo	TE	Gypsy	24214692	24251920
Chr09	24279400	24279649	hypo	down_10000	24272495	24282495	Glyma.09G113900
Chr09	24280100	24280299	hypo	down_10000	24272495	24282495	Glyma.09G113900
Chr09	24280450	24280699	hypo	down_10000	24272495	24282495	Glyma.09G113900
Chr09	24281000	24281299	hypo	down_10000	24272495	24282495	Glyma.09G113900
Chr09	24281550	24281999	hypo	down_10000	24272495	24282495	Glyma.09G113900
Chr09	24282350	24282949	hypo	intergenic
Chr09	24341950	24342199	hypo	TE	Gypsy	24335868	24355528
Chr09	24357350	24357549	hypo	intergenic
Chr09	24360250	24360449	hypo	TE	Copia	24357951	24364709
Chr09	24363000	24363299	hypo	TE	Copia	24357951	24364709
Chr09	24381600	24381849	hypo	TE	Gypsy	24378306	24399991
Chr09	24402200	24402399	hypo	intergenic
Chr09	24433150	24433549	hypo	TE	Gypsy	24424816	24433182
Chr09	24435350	24435599	hypo	TE	Gypsy	24433321	24440822
Chr09	24435700	24435999	hypo	TE	Gypsy	24433321	24440822
Chr09	24440400	24440599	hypo	TE	Gypsy	24433321	24440822
Chr09	24949600	24949949	hypo	intergenic
Chr09	27822300	27822499	hypo	intergenic
Chr09	32770350	32770699	hypo	TE	Unknow	32766901	32770352
Chr09	35141200	35141399	hypo	TE	Gypsy	35125286	35162303
Chr09	41123800	41124149	hypo	TE	Gypsy	41123844	41129155
Chr09	43569700	43569999	hypo	up_10000	43564448	43574448	Glyma.09G211700
Chr09	43817750	43818049	hypo	Gene	43810976	43837663	Glyma.09G215000
Chr09	49621950	49622249	hypo	up_10000	49614954	49624954	Glyma.09G281000
Chr10	5753350	5753649	hypo	up_10000	5751049	5761049	Glyma.10G061300
Chr10	5845200	5845499	hypo	up_10000	5840933	5850933	Glyma.10G062200
Chr10	6895250	6895449	hypo	Gene	6891105	6895567	Glyma.10G069900
Chr10	8753700	8754049	hypo	up_10000	8749759	8759759	Glyma.10G078200
Chr10	10225150	10225749	hypo	intergenic
Chr10	12734100	12734399	hypo	Gene	12733879	12735266	Glyma.10G092000
Chr10	14524550	14524749	hypo	down_10000	14517511	14527511	Glyma.10G095700
Chr10	14566450	14566649	hypo	intergenic
Chr10	16190950	16191199	hypo	up_10000	16186435	16196435	Glyma.10G096900
Chr10	16315350	16315649	hypo	intergenic
Chr10	16316000	16316249	hypo	intergenic
Chr10	16316350	16316549	hypo	intergenic
Chr10	16316700	16316899	hypo	intergenic
Chr10	16317550	16317899	hypo	intergenic
Chr10	16318050	16318249	hypo	intergenic
Chr10	17428100	17428299	hypo	up_10000	17425579	17435579	Glyma.10G099200
Chr10	17428750	17429149	hypo	up_10000	17425579	17435579	Glyma.10G099200
Chr10	18729200	18729549	hypo	intergenic
Chr10	22723400	22723649	hypo	up_10000	22715184	22725184	Glyma.10G104600
Chr10	23480650	23480849	hypo	intergenic
Chr10	25438000	25438349	hypo	down_10000	25431378	25441378	Glyma.10G109600
Chr10	25633700	25633999	hypo	up_10000	25626957	25636957	Glyma.10G110000
Chr10	25640100	25640449	hypo	down_10000	25630510	25640510	Glyma.10G110100
Chr10	25640800	25641199	hypo	intergenic
Chr10	25642050	25642349	hypo	intergenic
Chr10	25846400	25846599	hypo	intergenic
Chr10	25951500	25951849	hypo	up_10000	25942423	25952423	Glyma.10G110700
Chr10	25968850	25969149	hypo	up_10000	25959891	25969891	Glyma.10G110900
Chr10	26194950	26195199	hypo	up_10000	26185851	26195851	Glyma.10G111400
Chr10	28824950	28825299	hypo	Gene	28824201	28825232	Glyma.10G115800
Chr10	28825400	28825749	hypo	up_10000	28815996	28825996	Glyma.10G115700
Chr10	32325700	32326049	hypo	Gene	32325271	32327815	Glyma.10G123900
Chr10	33187400	33187699	hypo	intergenic
Chr10	33188300	33188649	hypo	intergenic
Chr10	34430750	34431649	hypo	down_10000	34421777	34431777	Glyma.10G129000
Chr10	34432300	34432799	hypo	Gene	34431777	34437756	Glyma.10G129000
Chr10	34522300	34522599	hypo	intergenic
Chr10	34974600	34974999	hypo	intergenic
Chr10	43999950	44000249	hypo	up_10000	43999242	44009242	Glyma.10G208200
Chr10	44594600	44594849	hypo	up_10000	44591029	44601029	Glyma.10G213500
Chr10	46253250	46253549	hypo	Gene	46253499	46255020	Glyma.10G233300
Chr11	3912450	3912649	hypo	up_10000	3910505	3920505	Glyma.11G052100
Chr11	7808900	7809249	hypo	up_10000	7805159	7815159	Glyma.11G102700
Chr11	7810050	7810299	hypo	up_10000	7805159	7815159	Glyma.11G102700
Chr11	7810950	7811249	hypo	up_10000	7805159	7815159	Glyma.11G102700
Chr11	7812100	7812599	hypo	up_10000	7805159	7815159	Glyma.11G102700
Chr11	7813400	7813749	hypo	up_10000	7805159	7815159	Glyma.11G102700
Chr11	7814850	7815449	hypo	Gene	7814914	7827407	Glyma.11G102900
Chr11	7815750	7815949	hypo	Gene	7814914	7827407	Glyma.11G102900
Chr11	7816550	7816799	hypo	Gene	7814914	7827407	Glyma.11G102900
Chr11	10157750	10157999	hypo	up_10000	10152819	10162819	Glyma.11G132600
Chr11	11893100	11893649	hypo	down_10000	11890790	11900790	Glyma.11G151000
Chr11	12261450	12262399	hypo	intergenic
Chr11	17817250	17817599	hypo	up_10000	17810480	17820480	Glyma.11G169200
Chr11	18018700	18018899	hypo	down_10000	18011916	18021916	Glyma.11G169600
Chr11	18212600	18212899	hypo	intergenic
Chr11	20473050	20473249	hypo	intergenic
Chr11	20670350	20670549	hypo	intergenic
Chr11	24394850	24395149	hypo	intergenic
Chr11	28828250	28828549	hypo	Gene	28827359	28829742	Glyma.11G205600
Chr11	29035000	29035299	hypo	up_10000	29032203	29042203	Glyma.11G206100
Chr11	31035200	31035449	hypo	Gene	31032842	31037785	Glyma.11G216100
Chr11	31260950	31261249	hypo	Gene	31258316	31281928	Glyma.11G218000
Chr11	34658750	34659099	hypo	Gene	34643142	34698831	Glyma.11G256800
Chr12	8153750	8154299	hypo	down_10000	8147968	8157968	Glyma.12G096500
Chr12	8154650	8155299	hypo	down_10000	8147968	8157968	Glyma.12G096500
Chr12	8155400	8155749	hypo	down_10000	8147968	8157968	Glyma.12G096500
Chr12	8269850	8270249	hypo	Gene	8269931	8270149	Glyma.12G097000
Chr12	8521750	8522399	hypo	Gene	8511561	8522153	Glyma.12G098700
Chr12	9392550	9392949	hypo	Gene	9390463	9396644	Glyma.12G104300
Chr12	9393050	9393249	hypo	Gene	9390463	9396644	Glyma.12G104300
Chr12	9394000	9394299	hypo	Gene	9390463	9396644	Glyma.12G104300
Chr12	9541000	9541249	hypo	up_10000	9531614	9541614	Glyma.12G105300
Chr12	9541650	9541999	hypo	Gene	9541614	9541829	Glyma.12G105300
Chr12	9651800	9651999	hypo	up_10000	9645505	9655505	Glyma.12G105700
Chr12	9755800	9756149	hypo	intergenic
Chr12	9756750	9757099	hypo	intergenic
Chr12	9757900	9758349	hypo	intergenic
Chr12	10069600	10069799	hypo	intergenic
Chr12	10070000	10070199	hypo	intergenic
Chr12	10730700	10731049	hypo	intergenic
Chr12	10731350	10731749	hypo	intergenic
Chr12	10732450	10732649	hypo	intergenic
Chr12	10733250	10733499	hypo	intergenic
Chr12	10733900	10734249	hypo	intergenic
Chr12	10734650	10734999	hypo	intergenic
Chr12	10737100	10737449	hypo	intergenic
Chr12	10737950	10738149	hypo	intergenic
Chr12	11280150	11280549	hypo	up_10000	11275083	11285083	Glyma.12G114100
Chr12	11485300	11485649	hypo	intergenic
Chr12	11486550	11487099	hypo	intergenic
Chr12	11503700	11504049	hypo	up_10000	11499763	11509763	Glyma.12G115000
Chr12	11504150	11504449	hypo	Gene	11504380	11506234	Glyma.12G115200
Chr12	11504550	11504899	hypo	Gene	11504380	11506234	Glyma.12G115200
Chr12	11587400	11587799	hypo	down_10000	11580033	11590033	Glyma.12G115700
Chr12	11735250	11735599	hypo	intergenic
Chr12	12135800	12136099	hypo	down_10000	12130062	12140062	Glyma.12G118100
Chr12	12137500	12137849	hypo	down_10000	12130062	12140062	Glyma.12G118100
Chr12	12139450	12139649	hypo	down_10000	12130062	12140062	Glyma.12G118100
Chr12	12292150	12292499	hypo	intergenic
Chr12	12292650	12292849	hypo	intergenic
Chr12	12294250	12295049	hypo	up_10000	12293228	12303228	Glyma.12G118500
Chr12	12450850	12451099	hypo	intergenic
Chr12	12451750	12452049	hypo	intergenic
Chr12	12474000	12474499	hypo	intergenic
Chr12	12598150	12598399	hypo	intergenic
Chr12	13474500	13474749	hypo	Gene	13472567	13478348	Glyma.12G123100
Chr12	13687000	13687349	hypo	up_10000	13679732	13689732	Glyma.12G124000
Chr12	13703350	13704049	hypo	up_10000	13701347	13711347	Glyma.12G124400
Chr12	13854450	13854699	hypo	up_10000	13846197	13856197	Glyma.12G126800
Chr12	13854950	13855299	hypo	Gene	13855114	13855822	Glyma.12G126700
Chr12	13855700	13855949	hypo	Gene	13855114	13855822	Glyma.12G126700
Chr12	13953300	13953799	hypo	Gene	13951507	13953765	Glyma.12G127800
Chr12	14763500	14763799	hypo	up_10000	14758539	14768539	Glyma.12G131000
Chr12	14763900	14764199	hypo	up_10000	14758539	14768539	Glyma.12G131000
Chr12	14945700	14946049	hypo	Gene	14934827	14945703	Glyma.12G132200
Chr12	15031500	15031749	hypo	Gene	15029435	15032870	Glyma.12G132700
Chr12	15069450	15070649	hypo	Gene	15069806	15071280	Glyma.12G132900
Chr12	15089500	15089899	hypo	up_10000	15083163	15093163	Glyma.12G133000
Chr12	15231100	15231799	hypo	intergenic
Chr12	15232000	15232849	hypo	intergenic
Chr12	15283650	15283949	hypo	Gene	15276879	15287174	Glyma.12G133600
Chr12	15801450	15802449	hypo	down_10000	15801316	15811316	Glyma.12G135400
Chr12	15802700	15803149	hypo	down_10000	15801316	15811316	Glyma.12G135400
Chr12	15803300	15803599	hypo	down_10000	15801316	15811316	Glyma.12G135400
Chr12	15866350	15866599	hypo	intergenic
Chr12	15885200	15885449	hypo	intergenic
Chr12	16067550	16067849	hypo	Gene	16064955	16071276	Glyma.12G136600
Chr12	16285800	16286399	hypo	Gene	16284464	16286021	Glyma.12G137000
Chr12	16288150	16288449	hypo	up_10000	16286021	16296021	Glyma.12G137000
Chr12	16288900	16289399	hypo	up_10000	16286021	16296021	Glyma.12G137000
Chr12	16292450	16292799	hypo	up_10000	16286021	16296021	Glyma.12G137000
Chr12	16412900	16413249	hypo	down_10000	16412451	16422451	Glyma.12G137700
Chr12	16448500	16449349	hypo	intergenic
Chr12	16450450	16450949	hypo	intergenic
Chr12	17330600	17330949	hypo	up_10000	17328293	17338293	Glyma.12G140300
Chr12	17419300	17419549	hypo	up_10000	17418015	17428015	Glyma.12G140700
Chr12	17540350	17540799	hypo	intergenic
Chr12	18344300	18344749	hypo	up_10000	18335360	18345360	Glyma.12G142500
Chr12	18344900	18345149	hypo	up_10000	18335360	18345360	Glyma.12G142500
Chr12	18494050	18494299	hypo	down_10000	18493157	18503157	Glyma.12G142800
Chr12	18494400	18495049	hypo	down_10000	18493157	18503157	Glyma.12G142800
Chr12	18543600	18544249	hypo	up_10000	18541642	18551642	Glyma.12G143100
Chr12	19070250	19070549	hypo	Gene	19069606	19073594	Glyma.12G144400
Chr12	20917750	20918099	hypo	intergenic
Chr12	21442350	21443199	hypo	up_10000	21442053	21452053	Glyma.12G150000
Chr12	21443300	21443549	hypo	up_10000	21442053	21452053	Glyma.12G150000
Chr12	21443950	21444199	hypo	up_10000	21442053	21452053	Glyma.12G150000
Chr12	21689700	21689949	hypo	intergenic
Chr12	21874950	21875199	hypo	up_10000	21867020	21877020	Glyma.12G151200
Chr12	21875400	21875749	hypo	up_10000	21867020	21877020	Glyma.12G151200
Chr12	21945550	21945799	hypo	down_10000	21936945	21946945	Glyma.12G151500
Chr12	21946400	21946949	hypo	Gene	21946945	21951747	Glyma.12G151500
Chr12	22060750	22061249	hypo	Gene	22061120	22064499	Glyma.12G151900
Chr12	22061500	22061849	hypo	Gene	22061120	22064499	Glyma.12G151900
Chr12	22062650	22062999	hypo	Gene	22061120	22064499	Glyma.12G151900
Chr12	22065100	22065299	hypo	up_10000	22064499	22074499	Glyma.12G151900
Chr12	22147450	22147949	hypo	down_10000	22139432	22149432	Glyma.12G152200
Chr12	22148800	22149099	hypo	down_10000	22139432	22149432	Glyma.12G152200
Chr12	22150050	22150399	hypo	Gene	22149432	22152928	Glyma.12G152200
Chr12	22152300	22152899	hypo	Gene	22149432	22152928	Glyma.12G152200
Chr12	22153850	22154049	hypo	up_10000	22152928	22162928	Glyma.12G152200
Chr12	22157700	22158449	hypo	up_10000	22152928	22162928	Glyma.12G152200
Chr12	22164350	22164699	hypo	intergenic
Chr12	22164850	22165099	hypo	intergenic
Chr12	22180050	22180299	hypo	intergenic
Chr12	22188800	22189199	hypo	intergenic
Chr12	22189550	22190049	hypo	intergenic
Chr12	22190250	22190549	hypo	intergenic
Chr12	22190650	22190849	hypo	intergenic
Chr12	22194200	22194399	hypo	intergenic
Chr12	22217550	22217849	hypo	intergenic
Chr12	22223250	22223549	hypo	intergenic
Chr12	22224250	22224599	hypo	intergenic
Chr12	22225300	22225549	hypo	intergenic
Chr12	22300150	22300349	hypo	intergenic
Chr12	22328650	22328849	hypo	intergenic
Chr12	22331300	22331499	hypo	intergenic
Chr12	23943600	23943799	hypo	Gene	23942444	23944429	Glyma.12G154100
Chr12	24482950	24483199	hypo	Gene	24475880	24484563	Glyma.12G155700
Chr12	24483300	24483699	hypo	Gene	24475880	24484563	Glyma.12G155700
Chr12	24799750	24799949	hypo	up_10000	24794241	24804241	Glyma.12G156000
Chr12	26051700	26051949	hypo	up_10000	26049277	26059277	Glyma.12G157600
Chr12	26052100	26052399	hypo	up_10000	26049277	26059277	Glyma.12G157600
Chr12	26630600	26630799	hypo	down_10000	26621231	26631231	Glyma.12G158300
Chr12	26631200	26631799	hypo	Gene	26631231	26632037	Glyma.12G158300
Chr12	26632150	26632499	hypo	up_10000	26632037	26642037	Glyma.12G158300
Chr12	29327650	29328749	hypo	Gene	29328629	29333471	Glyma.12G161000
Chr12	29329300	29329499	hypo	Gene	29328629	29333471	Glyma.12G161000
Chr12	29329700	29330049	hypo	Gene	29328629	29333471	Glyma.12G161000
Chr12	29330750	29330949	hypo	Gene	29328629	29333471	Glyma.12G161000
Chr12	29332250	29332599	hypo	Gene	29328629	29333471	Glyma.12G161000
Chr12	32506900	32507199	hypo	up_10000	32500449	32510449	Glyma.12G170100
Chr12	39893600	39893799	hypo	Gene	39892071	39894055	Glyma.12G240200
Chr13	2017850	2018549	hypo	Gene	2009392	2029429	Glyma.13G007400
Chr13	5118450	5118749	hypo	intergenic
Chr13	5129550	5129749	hypo	intergenic
Chr13	5135700	5136349	hypo	intergenic
Chr13	5138750	5139099	hypo	intergenic
Chr13	5202550	5202799	hypo	intergenic
Chr13	5220000	5220249	hypo	up_10000	5214288	5224288	Glyma.13G025600
Chr13	5287350	5287699	hypo	intergenic
Chr13	5296800	5297049	hypo	intergenic
Chr13	6065950	6066149	hypo	Gene	6056098	6068823	Glyma.13G026800
Chr13	10932400	10932749	hypo	Gene	10928700	10935155	Glyma.13G035200
Chr13	16782600	16782899	hypo	up_10000	16777469	16787469	Glyma.13G067900
Chr13	17403200	17403499	hypo	Gene	17397249	17412423	Glyma.13G072700
Chr13	18327200	18327449	hypo	up_10000	18325396	18335396	Glyma.13G077700
Chr13	27738500	27738849	hypo	Gene	27737666	27743348	Glyma.13G161800
Chr13	29851050	29851299	hypo	up_10000	29843943	29853943	Glyma.13G184700
Chr13	29852850	29853099	hypo	up_10000	29843943	29853943	Glyma.13G184700
Chr13	31940900	31941099	hypo	up_10000	31935041	31945041	Glyma.13G205200
Chr13	41426950	41427299	hypo	Gene	41425075	41431187	Glyma.13G319800
Chr13	44590550	44590749	hypo	up_10000	44581976	44591976	Glyma.13G358200
Chr13	44590850	44591149	hypo	up_10000	44581976	44591976	Glyma.13G358200
Chr14	96900	97199	hypo	up_10000	92540	102540	Glyma.14G000700
Chr14	823500	823799	hypo	up_10000	814392	824392	Glyma.14G010800
Chr14	2516200	2516699	hypo	Gene	2513025	2521114	Glyma.14G034300
Chr14	5663900	5664099	hypo	down_10000	5662476	5672476	Glyma.14G067600
Chr14	8273050	8273499	hypo	Gene	8269704	8284575	Glyma.14G090700
Chr14	8273650	8274849	hypo	Gene	8269704	8284575	Glyma.14G090700
Chr14	9628900	9629149	hypo	Gene	9628349	9634974	Glyma.14G099300
Chr14	9675150	9675449	hypo	up_10000	9671056	9681056	Glyma.14G099600
Chr14	12692350	12692699	hypo	down_10000	12688983	12698983	Glyma.14G111500
Chr14	15649300	15649599	hypo	intergenic
Chr14	17544400	17544649	hypo	Gene	17544093	17547984	Glyma.14G121600
Chr14	21041150	21041449	hypo	down_10000	21032368	21042368	Glyma.14G128200
Chr14	28937350	28937549	hypo	intergenic
Chr14	32277300	32277699	hypo	Gene	32271989	32301104	Glyma.14G149700
Chr14	39912850	39913049	hypo	Gene	39911557	39924255	Glyma.14G163100
Chr14	41696500	41696699	hypo	up_10000	41689443	41699443	Glyma.14G168400
Chr14	41778650	41778899	hypo	up_10000	41772810	41782810	Glyma.14G168700
Chr14	44935400	44935599	hypo	down_10000	44934248	44944248	Glyma.14G185400
Chr14	46350200	46351399	hypo	up_10000	46344315	46354315	Glyma.14G198200
Chr14	46351500	46351899	hypo	up_10000	46344315	46354315	Glyma.14G198200
Chr15	1755800	1756049	hypo	up_10000	1749554	1759554	Glyma.15G022200
Chr15	10701950	10702299	hypo	up_10000	10695547	10705547	Glyma.15G133000
Chr15	11795950	11796199	hypo	down_10000	11793024	11803024	Glyma.15G143600
Chr15	12843800	12843999	hypo	up_10000	12839788	12849788	Glyma.15G154200
Chr15	16095200	16095449	hypo	up_10000	16094022	16104022	Glyma.15G174000
Chr15	19020100	19020549	hypo	intergenic
Chr15	23678750	23678999	hypo	up_10000	23672296	23682296	Glyma.15G199400
Chr15	26922200	26922449	hypo	intergenic
Chr15	37087350	37087549	hypo	Gene	37085342	37090341	Glyma.15G218400
Chr15	37475800	37476049	hypo	up_10000	37467688	37477688	Glyma.15G218900
Chr15	39721350	39721599	hypo	intergenic
Chr15	40118850	40119099	hypo	up_10000	40109630	40119630	Glyma.15G222000
Chr15	43318650	43318849	hypo	intergenic
Chr15	43319050	43319249	hypo	intergenic
Chr15	44970700	44971099	hypo	up_10000	44965982	44975982	Glyma.15G238700
Chr15	45259350	45259699	hypo	intergenic
Chr15	45676800	45676999	hypo	intergenic
Chr15	45756600	45756799	hypo	down_10000	45752482	45762482	Glyma.15G241100
Chr15	45841950	45842299	hypo	up_10000	45841175	45851175	Glyma.15G241200
Chr15	46056750	46056949	hypo	intergenic
Chr15	49265400	49265749	hypo	Gene	49265048	49265746	Glyma.15G260200
Chr15	49267600	49267799	hypo	down_10000	49261623	49271623	Glyma.15G260100
Chr15	49268450	49268749	hypo	down_10000	49261623	49271623	Glyma.15G260100
Chr15	49643700	49643949	hypo	Gene	49639951	49645729	Glyma.15G263300
Chr15	49645150	49645599	hypo	Gene	49639951	49645729	Glyma.15G263300
Chr15	50026250	50026449	hypo	intergenic
Chr15	50143500	50143749	hypo	down_10000	50136540	50146540	Glyma.15G266200
Chr15	50410300	50410649	hypo	up_10000	50406016	50416016	Glyma.15G267700
Chr15	50414050	50414249	hypo	up_10000	50406016	50416016	Glyma.15G267700
Chr15	50414950	50415299	hypo	up_10000	50406016	50416016	Glyma.15G267700
Chr15	50682650	50682899	hypo	Gene	50675761	50686169	Glyma.15G269700
Chr15	50984300	50984749	hypo	Gene	50978413	50986557	Glyma.15G272400
Chr15	51445000	51445349	hypo	Gene	51432802	51446800	Glyma.15G275500
Chr15	51649750	51650099	hypo	Gene	51600225	51651653	Glyma.15G276800
Chr15	51706650	51707049	hypo	up_10000	51706364	51716364	Glyma.15G277100
Chr16	4594450	4594849	hypo	down_10000	4587935	4597935	Glyma.16G048100
Chr16	5747250	5747549	hypo	down_10000	5740833	5750833	Glyma.16G058600
Chr16	6562950	6563249	hypo	up_10000	6559286	6569286	Glyma.16G065900
Chr16	10972800	10973049	hypo	intergenic
Chr16	11075950	11076249	hypo	up_10000	11075039	11085039	Glyma.16G087700
Chr16	13036400	13036799	hypo	up_10000	13031101	13041101	Glyma.16G090400
Chr16	20797050	20797249	hypo	down_10000	20790599	20800599	Glyma.16G102600
Chr16	27381300	27381549	hypo	Gene	27381169	27382018	Glyma.16G124300
Chr16	27381750	27381999	hypo	Gene	27381169	27382018	Glyma.16G124300
Chr16	28784800	28785149	hypo	Gene	28752385	28796810	Glyma.16G131900
Chr16	29167650	29167849	hypo	up_10000	29164660	29174660	Glyma.16G134700
Chr16	37029250	37029599	hypo	Gene	37025604	37033777	Glyma.16G211400
Chr17	17894350	17894599	hypo	Gene	17882585	17895986	Glyma.17G173200
Chr17	21505350	21505599	hypo	intergenic
Chr17	26158800	26159149	hypo	intergenic
Chr17	27480750	27481049	hypo	up_10000	27480143	27490143	Glyma.17G192100
Chr17	28266200	28266549	hypo	Gene	28264118	28268079	Glyma.17G192900
Chr17	32106100	32106449	hypo	intergenic
Chr18	813750	814199	hypo	Gene	808740	816928	Glyma.18G011500
Chr18	814800	815049	hypo	Gene	808740	816928	Glyma.18G011500
Chr18	1405450	1405699	hypo	Gene	1403898	1410685	Glyma.18G019000
Chr18	1405800	1406049	hypo	Gene	1403898	1410685	Glyma.18G019000
Chr18	4265850	4266099	hypo	up_10000	4260462	4270462	Glyma.18G049600
Chr18	10488650	10488999	hypo	intergenic
Chr18	10708900	10709199	hypo	up_10000	10701573	10711573	Glyma.18G101200
Chr18	10890450	10890799	hypo	Gene	10877529	10894945	Glyma.18G102500
Chr18	12113250	12113599	hypo	up_10000	12106972	12116972	Glyma.18G107500
Chr18	17131650	17131849	hypo	intergenic
Chr18	17132000	17132499	hypo	intergenic
Chr18	17344150	17344549	hypo	Gene	17344300	17345252	Glyma.18G128700
Chr18	27238100	27238449	hypo	Gene	27237675	27243626	Glyma.18G150000
Chr18	33114700	33115049	hypo	intergenic
Chr18	33130150	33130399	hypo	intergenic
Chr18	33153200	33153699	hypo	intergenic
Chr18	37408450	37408749	hypo	Gene	37408449	37409665	Glyma.18G163700
Chr18	37454750	37455049	hypo	intergenic
Chr18	38015550	38015849	hypo	intergenic
Chr18	39008900	39009199	hypo	intergenic
Chr18	41498800	41499049	hypo	intergenic
Chr18	43185350	43185549	hypo	Gene	43184175	43185798	Glyma.18G179100
Chr18	44017150	44017499	hypo	up_10000	44009842	44019842	Glyma.18G182600
Chr18	45996100	45997049	hypo	intergenic
Chr18	47394450	47394799	hypo	intergenic
Chr18	50825400	50825699	hypo	down_10000	50823500	50833500	Glyma.18G221000
Chr18	51012050	51012349	hypo	Gene	51002335	51066341	Glyma.18G223300
Chr18	51674250	51674549	hypo	up_10000	51669304	51679304	Glyma.18G227500
Chr19	1460000	1460299	hypo	up_10000	1451875	1461875	Glyma.19G015100
Chr19	2389150	2389499	hypo	up_10000	2387531	2397531	Glyma.19G021600
Chr19	3112800	3112999	hypo	up_10000	3107635	3117635	Glyma.19G025000
Chr19	3484450	3484649	hypo	up_10000	3481977	3491977	Glyma.19G027800
Chr19	8039750	8039949	hypo	up_10000	8031442	8041442	Glyma.19G050000
Chr19	10448100	10448349	hypo	up_10000	10444970	10454970	Glyma.19G057100
Chr19	10448550	10448899	hypo	up_10000	10444970	10454970	Glyma.19G057100
Chr19	10449050	10449449	hypo	up_10000	10444970	10454970	Glyma.19G057100
Chr19	11106500	11106749	hypo	down_10000	11100758	11110758	Glyma.19G057700
Chr19	11462600	11462899	hypo	up_10000	11458040	11468040	Glyma.19G059200
Chr19	11503650	11503899	hypo	up_10000	11500188	11510188	Glyma.19G059300
Chr19	11517250	11517499	hypo	Gene	11516645	11518219	Glyma.19G059500
Chr19	17961400	17961699	hypo	up_10000	17957045	17967045	Glyma.19G066300
Chr19	24201000	24201199	hypo	down_10000	24198720	24208720	Glyma.19G071400
Chr19	24201900	24202099	hypo	down_10000	24198720	24208720	Glyma.19G071400
Chr19	24317450	24317699	hypo	intergenic
Chr19	24627300	24627499	hypo	up_10000	24618785	24628785	Glyma.19G071700
Chr19	28431850	28432099	hypo	up_10000	28425487	28435487	Glyma.19G079100
Chr19	32376050	32376399	hypo	up_10000	32368137	32378137	Glyma.19G091200
Chr19	33245650	33245849	hypo	intergenic
Chr19	37968850	37969049	hypo	down_10000	37962490	37972490	Glyma.19G121400
Chr19	45415950	45416249	hypo	down_10000	45408287	45418287	Glyma.19G196900
Chr20	1415950	1416349	hypo	Gene	1414698	1416144	Glyma.20G015800
Chr20	3424800	3424999	hypo	down_10000	3416364	3426364	Glyma.20G028800
Chr20	3518700	3518899	hypo	up_10000	3510018	3520018	Glyma.20G029700
Chr20	3751300	3751599	hypo	up_10000	3744596	3754596	Glyma.20G030800
Chr20	5801800	5802049	hypo	up_10000	5794859	5804859	Glyma.20G037800
Chr20	9250050	9250299	hypo	intergenic
Chr20	14791650	14791999	hypo	down_10000	14786073	14796073	Glyma.20G056600
Chr20	24529750	24530099	hypo	intergenic
Chr20	34459150	34459499	hypo	Gene	34454972	34459221	Glyma.20G101500
Chr20	34459700	34459999	hypo	up_10000	34454758	34464758	Glyma.20G101400
Chr20	34700650	34700999	hypo	up_10000	34693450	34703450	Glyma.20G104800
Chr20	34701150	34701399	hypo	up_10000	34693450	34703450	Glyma.20G104800
Chr20	35677950	35678299	hypo	up_10000	35674989	35684989	Glyma.20G115100
Chr20	36861200	36861399	hypo	Gene	36854914	36863598	Glyma.20G126400
Chr20	40591400	40591699	hypo	Gene	40589632	40607456	Glyma.20G168100
Chr20	45112950	45113199	hypo	Gene	45100276	45116630	Glyma.20G215200
Chr20	47212700	47212949	hypo	down_10000	47210959	47220959	Glyma.20G240900
Chr20	47532000	47532249	hypo	Gene	47494663	47553301	Glyma.20G244900
Chr20	47540000	47540199	hypo	Gene	47494663	47553301	Glyma.20G244900

## Sheet: CHH HYPO
Supplementary Table 7 DMRs between DN50 and gmdmea-3
CHR	start	end	type	location	Gene or TE position
Chr01	10550	10799	hypo	intergenic
Chr01	102400	102599	hypo	TE	Helitron	102249	115752
Chr01	221050	221299	hypo	Gene	205453	222233	Glyma.01G001100
Chr01	245050	245249	hypo	up_10000	237987	247987	Glyma.01G001300
Chr01	755700	755949	hypo	Gene	752482	756771	Glyma.01G007600
Chr01	866350	866699	hypo	Gene	865285	873763	Glyma.01G008900
Chr01	972400	972649	hypo	up_10000	971604	981604	Glyma.01G009900
Chr01	1300900	1301149	hypo	up_10000	1292972	1302972	Glyma.01G013500
Chr01	1605050	1605349	hypo	up_10000	1600466	1610466	Glyma.01G016700
Chr01	1696650	1696849	hypo	up_10000	1691957	1701957	Glyma.01G017700
Chr01	2117100	2117299	hypo	up_10000	2109784	2119784	Glyma.01G020900
Chr01	2312000	2312199	hypo	up_10000	2308423	2318423	Glyma.01G022900
Chr01	2393050	2393299	hypo	Gene	2380849	2402441	Glyma.01G023600
Chr01	2494300	2494499	hypo	up_10000	2492596	2502596	Glyma.01G024500
Chr01	2642050	2642399	hypo	up_10000	2639510	2649510	Glyma.01G025300
Chr01	2724650	2725049	hypo	up_10000	2715928	2725928	Glyma.01G025800
Chr01	3349550	3349849	hypo	down_10000	3347771	3357771	Glyma.01G031900
Chr01	3604800	3605099	hypo	up_10000	3602578	3612578	Glyma.01G034700
Chr01	3623350	3623749	hypo	up_10000	3615901	3625901	Glyma.01G034900
Chr01	3892450	3892749	hypo	intergenic
Chr01	3902000	3902199	hypo	intergenic
Chr01	3903250	3903549	hypo	intergenic
Chr01	4072750	4072999	hypo	intergenic
Chr01	4079350	4079599	hypo	intergenic
Chr01	4104750	4104949	hypo	down_10000	4096596	4106596	Glyma.01G038400
Chr01	4139750	4140049	hypo	down_10000	4133350	4143350	Glyma.01G038600
Chr01	4227900	4228149	hypo	up_10000	4225182	4235182	Glyma.01G039100
Chr01	4247700	4247949	hypo	up_10000	4243315	4253315	Glyma.01G039200
Chr01	4403300	4403649	hypo	Gene	4403613	4404643	Glyma.01G041100
Chr01	4474100	4474299	hypo	intergenic
Chr01	4480250	4480449	hypo	up_10000	4475002	4485002	Glyma.01G041500
Chr01	4619700	4619949	hypo	up_10000	4612525	4622525	Glyma.01G042200
Chr01	4765450	4765749	hypo	up_10000	4758910	4768910	Glyma.01G043700
Chr01	4767150	4767499	hypo	up_10000	4758910	4768910	Glyma.01G043700
Chr01	4958150	4958349	hypo	intergenic
Chr01	4975850	4976149	hypo	down_10000	4974140	4984140	Glyma.01G044700
Chr01	5015700	5015899	hypo	TE	Unknow	5013558	5016097
Chr01	5045500	5045699	hypo	down_10000	5041816	5051816	Glyma.01G045000
Chr01	5165250	5165549	hypo	intergenic
Chr01	5310400	5310599	hypo	up_10000	5300990	5310990	Glyma.01G045900
Chr01	5333200	5333549	hypo	up_10000	5326096	5336096	Glyma.01G046100
Chr01	5347050	5347399	hypo	up_10000	5338915	5348915	Glyma.01G046300
Chr01	5374050	5374249	hypo	TE	Unknow	5371206	5375045
Chr01	5377250	5377499	hypo	down_10000	5369316	5379316	Glyma.01G046600
Chr01	5541750	5541999	hypo	up_10000	5532260	5542260	Glyma.01G047500
Chr01	5672750	5673099	hypo	up_10000	5670346	5680346	Glyma.01G048600
Chr01	5791650	5791849	hypo	intergenic
Chr01	5973500	5973799	hypo	TE	Gypsy	5973337	5985075
Chr01	6000600	6000799	hypo	TE	Copia	5998998	6005686
Chr01	6021100	6021449	hypo	up_10000	6016181	6026181	Glyma.01G050700
Chr01	6143750	6143999	hypo	intergenic
Chr01	6162550	6162749	hypo	intergenic
Chr01	6215000	6215349	hypo	TE	Gypsy	6211939	6233298
Chr01	6264900	6265199	hypo	TE	Copia	6259390	6265421
Chr01	6354750	6354999	hypo	TE	MuDR	6341632	6361837
Chr01	6461950	6462199	hypo	up_10000	6456616	6466616	Glyma.01G052800
Chr01	6465750	6466049	hypo	up_10000	6456616	6466616	Glyma.01G052800
Chr01	6551500	6551799	hypo	intergenic
Chr01	6649650	6649949	hypo	TE	EnSpm	6649442	6662939
Chr01	6650550	6650849	hypo	TE	EnSpm	6649442	6662939
Chr01	6690000	6690249	hypo	intergenic
Chr01	6692650	6692849	hypo	intergenic
Chr01	6694850	6695149	hypo	intergenic
Chr01	6742100	6742349	hypo	TE	Unknow	6741705	6743469
Chr01	6791550	6791849	hypo	Gene	6787041	6793340	Glyma.01G053600
Chr01	6798350	6798599	hypo	up_10000	6788695	6798695	Glyma.01G053700
Chr01	6847750	6848199	hypo	intergenic
Chr01	6861800	6862099	hypo	intergenic
Chr01	6901550	6901749	hypo	TE	MuDR	6890337	6903383
Chr01	6908350	6908649	hypo	TE	MuDR	6905628	6916698
Chr01	6913400	6913699	hypo	TE	MuDR	6905628	6916698
Chr01	6943850	6944049	hypo	intergenic
Chr01	7073600	7073799	hypo	Gene	7072113	7074464	Glyma.01G054700
Chr01	7145550	7145799	hypo	down_10000	7137570	7147570	Glyma.01G055200
Chr01	7343900	7344149	hypo	TE	Gypsy	7343136	7344059
Chr01	7414500	7414749	hypo	down_10000	7412709	7422709	Glyma.01G057000
Chr01	7426900	7427199	hypo	TE	Gypsy	7415558	7435766
Chr01	7480650	7480849	hypo	intergenic
Chr01	7499100	7499299	hypo	TE	MuDR	7493848	7504194
Chr01	7538400	7538649	hypo	Gene	7537464	7539817	Glyma.01G057300
Chr01	7557350	7557549	hypo	intergenic
Chr01	7613050	7613249	hypo	up_10000	7606115	7616115	Glyma.01G057800
Chr01	7669850	7670099	hypo	up_10000	7663838	7673838	Glyma.01G058300
Chr01	7721850	7722049	hypo	down_10000	7712265	7722265	Glyma.01G058500
Chr01	7850900	7851099	hypo	intergenic
Chr01	7958750	7958949	hypo	TE	Copia	7958098	7962047
Chr01	7974000	7974199	hypo	intergenic
Chr01	8003850	8004099	hypo	TE	MuDR	8001658	8010033
Chr01	8158650	8158899	hypo	intergenic
Chr01	8249850	8250199	hypo	intergenic
Chr01	8608750	8609049	hypo	TE	Gypsy	8608243	8611439
Chr01	8617350	8617649	hypo	up_10000	8608076	8618076	Glyma.01G062000
Chr01	8798850	8799099	hypo	TE	Gypsy	8797222	8799856
Chr01	8817050	8817249	hypo	intergenic
Chr01	8853050	8853349	hypo	intergenic
Chr01	8942700	8943099	hypo	intergenic
Chr01	9052200	9052399	hypo	TE	Copia	9051892	9052826
Chr01	9052500	9052849	hypo	TE	Copia	9051892	9052826
Chr01	9055250	9055499	hypo	up_10000	9047458	9057458	Glyma.01G063400
Chr01	9077450	9077749	hypo	Gene	9070279	9090635	Glyma.01G063600
Chr01	9128750	9129099	hypo	intergenic
Chr01	9258900	9259099	hypo	up_10000	9251065	9261065	Glyma.01G064000
Chr01	9314200	9314399	hypo	intergenic
Chr01	9371900	9372149	hypo	up_10000	9370928	9380928	Glyma.01G064100
Chr01	9465300	9465549	hypo	TE	Gypsy	9465224	9470123
Chr01	9471000	9471399	hypo	intergenic
Chr01	9613100	9613299	hypo	intergenic
Chr01	9655600	9655849	hypo	intergenic
Chr01	9713250	9713449	hypo	intergenic
Chr01	9743600	9743799	hypo	TE	Copia	9736598	9743988
Chr01	9750150	9750399	hypo	TE	Copia	9745533	9751772
Chr01	9761150	9761399	hypo	intergenic
Chr01	9836100	9836349	hypo	intergenic
Chr01	10003250	10003449	hypo	down_10000	9998252	10008252	Glyma.01G065000
Chr01	10191450	10191649	hypo	TE	EnSpm	10181289	10195767
Chr01	10313000	10313199	hypo	TE	Copia	10312099	10316250
Chr01	10345850	10346049	hypo	up_10000	10338889	10348889	Glyma.01G066100
Chr01	10359750	10359949	hypo	TE	Gypsy	10356427	10361852
Chr01	10436600	10436799	hypo	intergenic
Chr01	10494650	10494899	hypo	TE	Gypsy	10482732	10505693
Chr01	10546800	10546999	hypo	TE	L1	10533418	10549758
Chr01	10632350	10632699	hypo	up_10000	10629544	10639544	Glyma.01G066600
Chr01	10633300	10633499	hypo	up_10000	10629544	10639544	Glyma.01G066600
Chr01	10676450	10676649	hypo	TE	DIASPORA	10676645	10685796
Chr01	10745900	10746249	hypo	intergenic
Chr01	10846850	10847049	hypo	intergenic
Chr01	11053550	11053749	hypo	intergenic
Chr01	11110400	11110599	hypo	up_10000	11104972	11114972	Glyma.01G067700
Chr01	11141300	11141499	hypo	intergenic
Chr01	11311950	11312249	hypo	TE	Gypsy	11309482	11315953
Chr01	11350550	11350799	hypo	down_10000	11349256	11359256	Glyma.01G068200
Chr01	11431700	11431949	hypo	intergenic
Chr01	11488400	11488599	hypo	intergenic
Chr01	11540850	11541049	hypo	down_10000	11539608	11549608	Glyma.01G068800
Chr01	11567100	11567299	hypo	Gene	11565177	11567606	Glyma.01G068900
Chr01	11590300	11590649	hypo	up_10000	11581808	11591808	Glyma.01G069000
Chr01	11686800	11687049	hypo	TE	Copia	11678746	11696529
Chr01	11770000	11770249	hypo	down_10000	11765077	11775077	Glyma.01G069700
Chr01	11784050	11784299	hypo	up_10000	11775547	11785547	Glyma.01G069700
Chr01	11843500	11843699	hypo	TE	Ogre	11831448	11847599
Chr01	11948200	11948399	hypo	down_10000	11948132	11958132	Glyma.01G070000
Chr01	11951900	11952249	hypo	down_10000	11948132	11958132	Glyma.01G070000
Chr01	12010200	12010399	hypo	up_10000	12005013	12015013	Glyma.01G070200
Chr01	12026750	12026949	hypo	down_10000	12021494	12031494	Glyma.01G070200
Chr01	12111350	12111649	hypo	TE	Ogre	12101525	12112035
Chr01	12206650	12206849	hypo	TE	Gypsy	12183288	12219842
Chr01	12322050	12322349	hypo	TE	Gypsy	12306517	12324652
Chr01	12334300	12334549	hypo	TE	Gypsy	12329340	12340173
Chr01	12346650	12346899	hypo	TE	Ogre	12337569	12355152
Chr01	12429700	12429899	hypo	intergenic
Chr01	12519650	12519999	hypo	TE	DIASPORA	12518865	12527382
Chr01	12660100	12660399	hypo	intergenic
Chr01	12734900	12735099	hypo	TE	Gypsy	12725996	12738018
Chr01	12834650	12834949	hypo	TE	Copia	12831523	12838118
Chr01	12859100	12859299	hypo	TE	Copia	12854720	12859454
Chr01	13024700	13024899	hypo	intergenic
Chr01	13074700	13074899	hypo	TE	MuDR	13066557	13077320
Chr01	13106650	13106849	hypo	up_10000	13106314	13116314	Glyma.01G072000
Chr01	13198600	13198799	hypo	TE	Gypsy	13179383	13198839
Chr01	13270750	13270949	hypo	TE	Ogre	13270477	13293152
Chr01	13365450	13365649	hypo	up_10000	13358044	13368044	Glyma.01G072400
Chr01	13373000	13373249	hypo	TE	Gypsy	13368653	13374715
Chr01	13478550	13478749	hypo	TE	Gypsy	13471098	13489518
Chr01	13549950	13550299	hypo	TE	Gypsy	13550069	13554884
Chr01	13550750	13550999	hypo	TE	Gypsy	13550069	13554884
Chr01	13567100	13567399	hypo	TE	EnSpm	13560508	13570720
Chr01	13574750	13574949	hypo	TE	DIASPORA	13573165	13576377
Chr01	13597700	13597899	hypo	TE	Ogre	13596472	13605745
Chr01	13636000	13636199	hypo	TE	Gypsy	13631316	13642923
Chr01	13791100	13791349	hypo	intergenic
Chr01	13795300	13795599	hypo	TE	Gypsy	13792902	13800369
Chr01	13849750	13849949	hypo	intergenic
Chr01	14139000	14139199	hypo	intergenic
Chr01	14260150	14260399	hypo	TE	DIASPORA	14257454	14263389
Chr01	14435700	14435999	hypo	intergenic
Chr01	14462050	14462249	hypo	intergenic
Chr01	14474900	14475099	hypo	TE	Gypsy	14474302	14477156
Chr01	14544150	14544399	hypo	intergenic
Chr01	14557100	14557299	hypo	TE	Gypsy	14554631	14561135
Chr01	14595550	14595749	hypo	TE	Ogre	14592929	14624824
Chr01	14596200	14596449	hypo	TE	Ogre	14592929	14624824
Chr01	14630300	14630499	hypo	up_10000	14627966	14637966	Glyma.01G074000
Chr01	14665350	14665599	hypo	Gene	14637966	14679249	Glyma.01G074000
Chr01	14695300	14695499	hypo	intergenic
Chr01	14811800	14811999	hypo	TE	Gypsy	14801813	14815646
Chr01	15033900	15034199	hypo	TE	Unknow	15028181	15035063
Chr01	15216000	15216249	hypo	TE	Gypsy	15202605	15239620
Chr01	15475000	15475199	hypo	intergenic
Chr01	15506500	15506799	hypo	TE	Copia	15503082	15511985
Chr01	15510050	15510249	hypo	TE	Copia	15503082	15511985
Chr01	15570750	15570949	hypo	intergenic
Chr01	15756700	15756999	hypo	intergenic
Chr01	15893650	15893899	hypo	TE	Ogre	15874541	15894435
Chr01	16213700	16213899	hypo	TE	Gypsy	16206857	16230274
Chr01	16348500	16348749	hypo	intergenic
Chr01	16499200	16499399	hypo	TE	Gypsy	16498974	16504033
Chr01	16759450	16759649	hypo	TE	Gypsy	16746063	16759810
Chr01	16995000	16995299	hypo	TE	Gypsy	16990866	17012889
Chr01	17027800	17028049	hypo	up_10000	17024038	17034038	Glyma.01G075700
Chr01	17050600	17050849	hypo	down_10000	17049781	17059781	Glyma.01G075800
Chr01	17091200	17091399	hypo	TE	Gypsy	17074415	17097368
Chr01	17238600	17238799	hypo	intergenic
Chr01	17272700	17272949	hypo	TE	Gypsy	17272561	17277378
Chr01	17309550	17309849	hypo	intergenic
Chr01	17368750	17369049	hypo	TE	Ogre	17350694	17378564
Chr01	17416600	17416949	hypo	TE	Ogre	17413616	17417696
Chr01	17428150	17428349	hypo	intergenic
Chr01	17513750	17513949	hypo	TE	MuDR	17498795	17517285
Chr01	17531600	17531799	hypo	TE	Gypsy	17531090	17538311
Chr01	17532700	17532899	hypo	TE	Gypsy	17531090	17538311
Chr01	17752650	17752849	hypo	TE	Copia	17752236	17758512
Chr01	17767650	17767949	hypo	TE	Gypsy	17757603	17772084
Chr01	17994700	17994949	hypo	down_10000	17985906	17995906	Glyma.01G076300
Chr01	18008000	18008199	hypo	TE	Gypsy	17998424	18009453
Chr01	18107050	18107399	hypo	intergenic
Chr01	18123700	18123949	hypo	intergenic
Chr01	18126250	18126449	hypo	TE	Gypsy	18125574	18130431
Chr01	18263500	18263749	hypo	TE	Gypsy	18242154	18266087
Chr01	18315150	18315349	hypo	TE	Gypsy	18314993	18318055
Chr01	18347350	18347599	hypo	TE	MuDR	18344751	18352427
Chr01	18482500	18482749	hypo	TE	Gypsy	18476439	18511306
Chr01	18533500	18533699	hypo	TE	Gypsy	18533362	18537536
Chr01	18732600	18732849	hypo	down_10000	18724655	18734655	Glyma.01G077100
Chr01	18736900	18737099	hypo	up_10000	18736681	18746681	Glyma.01G077100
Chr01	18743550	18743899	hypo	up_10000	18736681	18746681	Glyma.01G077100
Chr01	18830000	18830299	hypo	TE	DIASPORA	18828630	18831308
Chr01	18868700	18868999	hypo	TE	Ogre	18868554	18876553
Chr01	18929350	18929549	hypo	intergenic
Chr01	19050850	19051049	hypo	intergenic
Chr01	19106950	19107199	hypo	TE	Gypsy	19105471	19124598
Chr01	19157850	19158149	hypo	TE	Gypsy	19153037	19158208
Chr01	19193050	19193249	hypo	TE	Gypsy	19172602	19198381
Chr01	19500250	19500499	hypo	intergenic
Chr01	19607200	19607649	hypo	TE	Gypsy	19587743	19607818
Chr01	19644850	19645049	hypo	TE	Gypsy	19643574	19646800
Chr01	19665150	19665349	hypo	up_10000	19664328	19674328	Glyma.01G077900
Chr01	19685950	19686249	hypo	intergenic
Chr01	19932250	19932449	hypo	TE	Gypsy	19928657	19934472
Chr01	20020600	20020899	hypo	intergenic
Chr01	20066550	20066749	hypo	intergenic
Chr01	20261400	20261649	hypo	TE	Gypsy	20259088	20266439
Chr01	20343550	20343749	hypo	intergenic
Chr01	20344050	20344249	hypo	intergenic
Chr01	20465600	20465799	hypo	TE	DIASPORA	20464007	20471216
Chr01	20509100	20509299	hypo	intergenic
Chr01	20540650	20540849	hypo	intergenic
Chr01	20803550	20803749	hypo	TE	Gypsy	20802853	20851759
Chr01	20965950	20966199	hypo	TE	Gypsy	20964484	20968456
Chr01	20996050	20996249	hypo	TE	Gypsy	20979613	20996187
Chr01	21107550	21107799	hypo	TE	Copia	21106153	21110237
Chr01	21243050	21243249	hypo	intergenic
Chr01	21312850	21313049	hypo	intergenic
Chr01	21489600	21490049	hypo	TE	Gypsy	21471069	21495226
Chr01	21609000	21609199	hypo	TE	Gypsy	21602022	21610557
Chr01	21685750	21686049	hypo	intergenic
Chr01	21761550	21761799	hypo	TE	Ogre	21746077	21765002
Chr01	21809800	21810049	hypo	TE	Gypsy	21804652	21816561
Chr01	21845150	21845399	hypo	up_10000	21844955	21854955	Glyma.01G080200
Chr01	21853150	21853399	hypo	up_10000	21844955	21854955	Glyma.01G080200
Chr01	21935500	21935799	hypo	TE	Ogre	21915495	21935669
Chr01	22021350	22021549	hypo	TE	Gypsy	22014119	22028546
Chr01	22140500	22140749	hypo	TE	Gypsy	22138375	22141322
Chr01	22224900	22225099	hypo	TE	Gypsy	22193465	22225884
Chr01	22308800	22308999	hypo	TE	Gypsy	22300990	22309603
Chr01	22410850	22411149	hypo	TE	Gypsy	22400353	22414065
Chr01	22460700	22460899	hypo	intergenic
Chr01	22823100	22823349	hypo	TE	Gypsy	22822093	22824907
Chr01	22888250	22888549	hypo	intergenic
Chr01	22892750	22892949	hypo	TE	Gypsy	22892143	22905048
Chr01	22942150	22942449	hypo	intergenic
Chr01	22951150	22951449	hypo	intergenic
Chr01	23220350	23220549	hypo	intergenic
Chr01	23319900	23320099	hypo	down_10000	23314362	23324362	Glyma.01G081200
Chr01	23336600	23336849	hypo	TE	Gypsy	23330093	23337232
Chr01	23374750	23374949	hypo	intergenic
Chr01	23378300	23378599	hypo	intergenic
Chr01	23410700	23410899	hypo	up_10000	23402901	23412901	Glyma.01G081300
Chr01	23458850	23459049	hypo	TE	Gypsy	23456049	23481548
Chr01	23482800	23483049	hypo	intergenic
Chr01	23514100	23514299	hypo	intergenic
Chr01	23688300	23688499	hypo	down_10000	23681805	23691805	Glyma.01G081600
Chr01	23757400	23757599	hypo	TE	MuDR	23752344	23767359
Chr01	23845900	23846099	hypo	TE	DIASPORA	23835646	23854187
Chr01	24067850	24068049	hypo	TE	Gypsy	24065885	24072440
Chr01	24136400	24136699	hypo	TE	EnSpm	24128714	24141091
Chr01	24248650	24248849	hypo	TE	Gypsy	24241431	24252797
Chr01	24258700	24258899	hypo	down_10000	24253040	24263040	Glyma.01G083300
Chr01	24273150	24273499	hypo	up_10000	24269044	24279044	Glyma.01G083300
Chr01	24309600	24309949	hypo	intergenic
Chr01	24335150	24335349	hypo	TE	Gypsy	24331945	24346112
Chr01	24402150	24402399	hypo	TE	Ogre	24400600	24420914
Chr01	24443950	24444149	hypo	TE	Gypsy	24437126	24450396
Chr01	24477500	24477749	hypo	TE	Ogre	24471182	24488072
Chr01	24514450	24514699	hypo	TE	Gypsy	24514446	24517265
Chr01	24520350	24520549	hypo	intergenic
Chr01	24592400	24592649	hypo	TE	Gypsy	24591553	24592534
Chr01	24645950	24646149	hypo	TE	Gypsy	24644834	24649218
Chr01	24894300	24894499	hypo	TE	Ogre	24884740	24917743
Chr01	24916550	24916849	hypo	TE	Ogre	24884740	24917743
Chr01	24921750	24921949	hypo	intergenic
Chr01	25004900	25005099	hypo	up_10000	24996242	25006242	Glyma.01G084600
Chr01	25075200	25075549	hypo	TE	Gypsy	25073621	25080495
Chr01	25097700	25097999	hypo	intergenic
Chr01	25144300	25144499	hypo	Gene	25141901	25146466	Glyma.01G084900
Chr01	25184550	25184849	hypo	up_10000	25180759	25190759	Glyma.01G085100
Chr01	25193300	25193499	hypo	TE	Copia	25190332	25198996
Chr01	25199300	25199549	hypo	Gene	25197519	25200215	Glyma.01G085200
Chr01	25349200	25349399	hypo	TE	Gypsy	25348308	25354789
Chr01	25425800	25426149	hypo	TE	Ogre	25398837	25431650
Chr01	25436850	25437099	hypo	TE	Sat	25418367	25442703
Chr01	25617250	25617499	hypo	TE	Unknow	25617085	25619549
Chr01	25710050	25710249	hypo	TE	MuDR	25708083	25710198
Chr01	25759400	25759599	hypo	intergenic
Chr01	25795550	25795799	hypo	intergenic
Chr01	25796000	25796299	hypo	intergenic
Chr01	25803450	25803649	hypo	TE	Copia	25799941	25804420
Chr01	25845100	25845499	hypo	up_10000	25844918	25854918	Glyma.01G086700
Chr01	25859550	25859849	hypo	intergenic
Chr01	25904350	25904549	hypo	TE	Ogre	25900385	25905241
Chr01	25928150	25928449	hypo	intergenic
Chr01	25978100	25978449	hypo	TE	Gypsy	25957086	25978467
Chr01	25989000	25989249	hypo	TE	Gypsy	25986116	25996221
Chr01	26001300	26001499	hypo	intergenic
Chr01	26018650	26018899	hypo	TE	Gypsy	26015282	26031550
Chr01	26028050	26028349	hypo	TE	Gypsy	26015282	26031550
Chr01	26057950	26058249	hypo	intergenic
Chr01	26092250	26092449	hypo	TE	EnSpm	26085593	26094407
Chr01	26102900	26103249	hypo	intergenic
Chr01	26126150	26126349	hypo	intergenic
Chr01	26156750	26156949	hypo	TE	SIRE1	26150259	26158968
Chr01	26289600	26289799	hypo	TE	Gypsy	26284837	26296393
Chr01	26435250	26435549	hypo	intergenic
Chr01	26673050	26673249	hypo	up_10000	26670340	26680340	Glyma.01G088100
Chr01	26680400	26680649	hypo	Gene	26680340	26682030	Glyma.01G088100
Chr01	26724600	26724799	hypo	intergenic
Chr01	26729000	26729249	hypo	intergenic
Chr01	26774750	26774949	hypo	TE	Gypsy	26773016	26775493
Chr01	26805950	26806249	hypo	TE	RTE	26803533	26806702
Chr01	26894500	26894749	hypo	TE	Gypsy	26893861	26904825
Chr01	26977700	26978049	hypo	down_10000	26973898	26983898	Glyma.01G089000
Chr01	26979550	26979799	hypo	down_10000	26973898	26983898	Glyma.01G089000
Chr01	26997750	26997949	hypo	up_10000	26997108	27007108	Glyma.01G089000
Chr01	27050350	27050549	hypo	TE	Copia	27046845	27050796
Chr01	27094400	27094849	hypo	intergenic
Chr01	27213450	27213649	hypo	TE	Gypsy	27209980	27214511
Chr01	27287800	27287999	hypo	TE	Gypsy	27279630	27298765
Chr01	27296350	27296549	hypo	TE	Gypsy	27279630	27298765
Chr01	27341800	27342099	hypo	intergenic
Chr01	27378450	27378699	hypo	down_10000	27372198	27382198	Glyma.01G090500
Chr01	27392100	27392299	hypo	up_10000	27383242	27393242	Glyma.01G090500
Chr01	27427000	27427299	hypo	TE	Gypsy	27426837	27429734
Chr01	27485000	27485199	hypo	down_10000	27476863	27486863	Glyma.01G091000
Chr01	27495600	27495799	hypo	intergenic
Chr01	27557750	27557949	hypo	down_10000	27553665	27563665	Glyma.01G091100
Chr01	27562400	27562599	hypo	down_10000	27553665	27563665	Glyma.01G091100
Chr01	27685300	27685499	hypo	intergenic
Chr01	27749950	27750199	hypo	TE	EnSpm	27749729	27766291
Chr01	27799150	27799399	hypo	TE	Gypsy	27790987	27807285
Chr01	27806600	27806799	hypo	TE	Gypsy	27790987	27807285
Chr01	27904200	27904549	hypo	up_10000	27894807	27904807	Glyma.01G092000
Chr01	27919800	27920049	hypo	TE	Gypsy	27913166	27920063
Chr01	27960650	27960899	hypo	TE	MuDR	27957990	27964403
Chr01	27984350	27984549	hypo	TE	Unknow	27984198	27986022
Chr01	28025700	28026199	hypo	TE	DIASPORA	28025541	28026953
Chr01	28037700	28037999	hypo	up_10000	28030320	28040320	Glyma.01G092900
Chr01	28061150	28061349	hypo	TE	Copia	28051038	28064688
Chr01	28062100	28062299	hypo	TE	Copia	28051038	28064688
Chr01	28085150	28085399	hypo	intergenic
Chr01	28111000	28111199	hypo	TE	Sat	28111090	28126441
Chr01	28134350	28134549	hypo	up_10000	28125865	28135865	Glyma.01G093000
Chr01	28194200	28194399	hypo	intergenic
Chr01	28223200	28223549	hypo	intergenic
Chr01	28228200	28228449	hypo	intergenic
Chr01	28262900	28263149	hypo	TE	Gypsy	28258104	28270643
Chr01	28264450	28264649	hypo	TE	Gypsy	28258104	28270643
Chr01	28337850	28338099	hypo	TE	EnSpm	28325443	28344331
Chr01	28410350	28410649	hypo	intergenic
Chr01	28470950	28471249	hypo	down_10000	28466038	28476038	Glyma.01G093700
Chr01	28498350	28498649	hypo	TE	Gypsy	28497330	28509020
Chr01	28810050	28810399	hypo	down_10000	28809703	28819703	Glyma.01G094200
Chr01	28839650	28839849	hypo	intergenic
Chr01	28924300	28924499	hypo	intergenic
Chr01	28971800	28972049	hypo	TE	Gypsy	28969273	28973122
Chr01	29042600	29042799	hypo	TE	Gypsy	29040539	29047839
Chr01	29069050	29069249	hypo	up_10000	29063854	29073854	Glyma.01G094400
Chr01	29153300	29153599	hypo	intergenic
Chr01	29187450	29187799	hypo	intergenic
Chr01	29200850	29201049	hypo	TE	Gypsy	29200203	29210526
Chr01	29221350	29221549	hypo	intergenic
Chr01	29296200	29296499	hypo	TE	Gypsy	29293489	29299633
Chr01	29575850	29576049	hypo	TE	Gypsy	29557242	29577235
Chr01	29584850	29585099	hypo	intergenic
Chr01	29713400	29713999	hypo	TE	Copia	29706813	29713715
Chr01	29724550	29724849	hypo	TE	Gypsy	29720958	29728528
Chr01	29758750	29758949	hypo	intergenic
Chr01	29855150	29855349	hypo	TE	Gypsy	29855065	29856023
Chr01	29909350	29909599	hypo	intergenic
Chr01	30001450	30001649	hypo	intergenic
Chr01	30037300	30037649	hypo	TE	Copia	30031485	30037762
Chr01	30095300	30095499	hypo	TE	SIRE1	30091547	30100773
Chr01	30291550	30291749	hypo	intergenic
Chr01	30341450	30341649	hypo	TE	Copia	30341097	30349288
Chr01	30356250	30356499	hypo	TE	Gypsy	30355040	30371259
Chr01	30389850	30390149	hypo	intergenic
Chr01	30593500	30593899	hypo	down_10000	30593278	30603278	Glyma.01G096200
Chr01	30660850	30661049	hypo	intergenic
Chr01	30681500	30681699	hypo	intergenic
Chr01	30709400	30709599	hypo	intergenic
Chr01	30952850	30953049	hypo	down_10000	30949375	30959375	Glyma.01G096300
Chr01	31150150	31150449	hypo	TE	Copia	31145058	31153391
Chr01	31256900	31257149	hypo	TE	Gypsy	31241892	31259808
Chr01	31424900	31425099	hypo	TE	Copia	31409771	31436400
Chr01	31505000	31505199	hypo	TE	Copia	31503723	31509455
Chr01	31558400	31558699	hypo	TE	Copia	31549160	31562700
Chr01	31591650	31591849	hypo	TE	Copia	31574105	31592220
Chr01	31616500	31616749	hypo	TE	Gypsy	31615359	31617041
Chr01	31626400	31626699	hypo	TE	MuDR	31621924	31627815
Chr01	31718650	31718849	hypo	TE	DIASPORA	31707853	31725698
Chr01	31730100	31730299	hypo	TE	Copia	31722435	31735085
Chr01	31802250	31802499	hypo	TE	Ogre	31783865	31803371
Chr01	31956650	31956849	hypo	intergenic
Chr01	31965500	31965849	hypo	TE	Copia	31963263	31968159
Chr01	31991500	31991799	hypo	intergenic
Chr01	32045800	32046049	hypo	intergenic
Chr01	32059750	32060099	hypo	TE	Copia	32056120	32063963
Chr01	32150100	32150299	hypo	TE	Gypsy	32149625	32159348
Chr01	32246100	32246449	hypo	TE	Gypsy	32245841	32250673
Chr01	32247950	32248149	hypo	TE	Gypsy	32245841	32250673
Chr01	32258950	32259149	hypo	intergenic
Chr01	32402050	32402249	hypo	TE	Gypsy	32392822	32408648
Chr01	32501700	32501999	hypo	TE	Gypsy	32500136	32501875
Chr01	32581950	32582149	hypo	up_10000	32573493	32583493	Glyma.01G098000
Chr01	32616950	32617199	hypo	intergenic
Chr01	32697950	32698249	hypo	up_10000	32690542	32700542	Glyma.01G098300
Chr01	32730400	32730599	hypo	down_10000	32730206	32740206	Glyma.01G098500
Chr01	32731550	32731749	hypo	down_10000	32730206	32740206	Glyma.01G098500
Chr01	32799200	32799399	hypo	intergenic
Chr01	32806200	32806449	hypo	down_10000	32801643	32811643	Glyma.01G098600
Chr01	32855600	32855799	hypo	TE	DIASPORA	32852655	32857369
Chr01	32910750	32910949	hypo	TE	Gypsy	32910289	32911922
Chr01	32942400	32942599	hypo	up_10000	32933241	32943241	Glyma.01G098800
Chr01	32992650	32992849	hypo	up_10000	32987702	32997702	Glyma.01G099000
Chr01	33019700	33019899	hypo	Gene	33017228	33023840	Glyma.01G099100
Chr01	33078650	33078899	hypo	TE	RTE	33071349	33079233
Chr01	33135450	33135699	hypo	TE	Copia	33134802	33141970
Chr01	33187850	33188099	hypo	intergenic
Chr01	33228550	33228749	hypo	intergenic
Chr01	33258500	33258749	hypo	up_10000	33251108	33261108	Glyma.01G099800
Chr01	33342550	33342749	hypo	intergenic
Chr01	33349450	33349649	hypo	TE	DIASPORA	33348619	33349738
Chr01	33352550	33352749	hypo	intergenic
Chr01	33394250	33394449	hypo	TE	Copia	33394375	33399411
Chr01	33499250	33499499	hypo	up_10000	33498710	33508710	Glyma.01G100800
Chr01	33559700	33559899	hypo	TE	EnSpm	33559413	33567717
Chr01	33565300	33565499	hypo	TE	EnSpm	33559413	33567717
Chr01	33592700	33592899	hypo	TE	Unknow	33590168	33593804
Chr01	33603750	33604049	hypo	up_10000	33600461	33610461	Glyma.01G101200
Chr01	33625950	33626149	hypo	TE	Copia	33623528	33628340
Chr01	33833500	33833699	hypo	TE	Gypsy	33833035	33837064
Chr01	33839000	33839199	hypo	intergenic
Chr01	33870400	33870599	hypo	up_10000	33863641	33873641	Glyma.01G101700
Chr01	33873200	33873399	hypo	up_10000	33863641	33873641	Glyma.01G101700
Chr01	33881400	33881849	hypo	down_10000	33874837	33884837	Glyma.01G101700
Chr01	33947700	33947999	hypo	intergenic
Chr01	34048700	34048899	hypo	intergenic
Chr01	34229850	34230199	hypo	intergenic
Chr01	34312900	34313149	hypo	intergenic
Chr01	34353750	34353949	hypo	TE	Copia	34345376	34356245
Chr01	34435450	34435699	hypo	TE	MuDR	34428361	34447288
Chr01	34476400	34476599	hypo	up_10000	34467091	34477091	Glyma.01G103400
Chr01	34528850	34529049	hypo	TE	Ogre	34521567	34535272
Chr01	34589750	34590049	hypo	intergenic
Chr01	34749050	34749249	hypo	TE	Copia	34742881	34752984
Chr01	34881850	34882149	hypo	TE	Gypsy	34881933	34882704
Chr01	34931300	34931499	hypo	TE	Ogre	34926591	34940066
Chr01	34959500	34959699	hypo	intergenic
Chr01	34989150	34989349	hypo	intergenic
Chr01	35087500	35087699	hypo	up_10000	35085254	35095254	Glyma.01G104100
Chr01	35120600	35120949	hypo	up_10000	35111049	35121049	Glyma.01G104200
Chr01	35133350	35133549	hypo	down_10000	35124820	35134820	Glyma.01G104300
Chr01	35137450	35137649	hypo	up_10000	35135780	35145780	Glyma.01G104300
Chr01	35210550	35210749	hypo	down_10000	35204208	35214208	Glyma.01G104400
Chr01	35235100	35235349	hypo	Gene	35231795	35236549	Glyma.01G104500
Chr01	35766850	35767049	hypo	TE	L1	35761953	35772089
Chr01	35789900	35790099	hypo	intergenic
Chr01	35790250	35790449	hypo	intergenic
Chr01	35914450	35914649	hypo	down_10000	35908034	35918034	Glyma.01G106200
Chr01	35935800	35935999	hypo	TE	Gypsy	35925060	35946313
Chr01	35945750	35946049	hypo	TE	Gypsy	35925060	35946313
Chr01	36005400	36005599	hypo	intergenic
Chr01	36016450	36016699	hypo	intergenic
Chr01	36025200	36025449	hypo	intergenic
Chr01	36160100	36160299	hypo	TE	Copia	36152771	36161587
Chr01	36249000	36249349	hypo	TE	Copia	36247515	36261585
Chr01	36352850	36353049	hypo	TE	Gypsy	36347719	36353666
Chr01	36404600	36404799	hypo	TE	DIASPORA	36404488	36407536
Chr01	36405950	36406199	hypo	TE	DIASPORA	36404488	36407536
Chr01	36499550	36499799	hypo	down_10000	36490247	36500247	Glyma.01G106900
Chr01	36525500	36525749	hypo	intergenic
Chr01	36567450	36567649	hypo	TE	Gypsy	36565565	36568558
Chr01	36635850	36636049	hypo	TE	Copia	36634682	36644177
Chr01	36850950	36851199	hypo	TE	Gypsy	36830129	36852619
Chr01	37109150	37109699	hypo	intergenic
Chr01	37133600	37133799	hypo	TE	Gypsy	37132317	37134748
Chr01	37222900	37223099	hypo	TE	Gypsy	37210495	37223601
Chr01	37532350	37532649	hypo	up_10000	37530872	37540872	Glyma.01G110500
Chr01	37829900	37830149	hypo	TE	Unknow	37829161	37833504
Chr01	37845950	37846249	hypo	TE	Gypsy	37844649	37846264
Chr01	37918250	37918599	hypo	down_10000	37914204	37924204	Glyma.01G111900
Chr01	37940550	37940849	hypo	intergenic
Chr01	37963000	37963199	hypo	TE	Gypsy	37958540	37971850
Chr01	37982900	37983099	hypo	TE	Copia	37981868	37983474
Chr01	38085450	38085749	hypo	down_10000	38079066	38089066	Glyma.01G112300
Chr01	38167800	38168099	hypo	TE	Copia	38165445	38168004
Chr01	38241200	38241399	hypo	intergenic
Chr01	38356950	38357199	hypo	Gene	38353594	38358163	Glyma.01G112600
Chr01	38709900	38710099	hypo	TE	RTE	38695055	38710041
Chr01	38831150	38831349	hypo	TE	MuDR	38821476	38834563
Chr01	38834400	38834699	hypo	TE	MuDR	38821476	38834563
Chr01	39060750	39060949	hypo	TE	Gypsy	39060222	39071981
Chr01	39218300	39218499	hypo	TE	Ogre	39212546	39229118
Chr01	39276300	39276499	hypo	down_10000	39275716	39285716	Glyma.01G113900
Chr01	39503650	39503849	hypo	TE	Gypsy	39484952	39508334
Chr01	39554300	39554549	hypo	TE	Gypsy	39550919	39562024
Chr01	39566700	39566999	hypo	TE	Ogre	39556569	39571027
Chr01	39625500	39625699	hypo	down_10000	39618136	39628136	Glyma.01G114600
Chr01	39717050	39717249	hypo	TE	Ogre	39716610	39730224
Chr01	39761550	39761799	hypo	TE	MuDR	39755452	39765570
Chr01	39861550	39861799	hypo	TE	Gypsy	39857163	39884792
Chr01	39865000	39865199	hypo	TE	Gypsy	39857163	39884792
Chr01	39865350	39865599	hypo	TE	Gypsy	39857163	39884792
Chr01	39936800	39936999	hypo	intergenic
Chr01	40083900	40084249	hypo	Gene	40083115	40086498	Glyma.01G116000
Chr01	40097200	40097399	hypo	up_10000	40093811	40103811	Glyma.01G116100
Chr01	40106300	40106649	hypo	intergenic
Chr01	40148550	40148799	hypo	Gene	40139173	40153209	Glyma.01G116300
Chr01	40149650	40149899	hypo	Gene	40139173	40153209	Glyma.01G116300
Chr01	40210850	40211049	hypo	up_10000	40209803	40219803	Glyma.01G116800
Chr01	40227900	40228249	hypo	TE	Copia	40224345	40228981
Chr01	40250000	40250199	hypo	intergenic
Chr01	40276100	40276299	hypo	TE	Gypsy	40274360	40276824
Chr01	40290900	40291099	hypo	TE	Gypsy	40290567	40302276
Chr01	40291350	40291699	hypo	TE	Gypsy	40290567	40302276
Chr01	40527600	40527899	hypo	TE	Gypsy	40526437	40531666
Chr01	40610300	40610499	hypo	intergenic
Chr01	40720600	40720899	hypo	intergenic
Chr01	40799000	40799199	hypo	TE	hAT	40782489	40811824
Chr01	41083800	41083999	hypo	TE	Copia	41083121	41089746
Chr01	41287100	41287449	hypo	up_10000	41280687	41290687	Glyma.01G120100
Chr01	41306550	41306799	hypo	TE	Gypsy	41297714	41307686
Chr01	41375100	41375399	hypo	up_10000	41370696	41380696	Glyma.01G120800
Chr01	41400500	41400699	hypo	intergenic
Chr01	41401650	41401899	hypo	intergenic
Chr01	41431450	41431749	hypo	TE	L1	41429403	41434325
Chr01	41625050	41625249	hypo	down_10000	41615717	41625717	Glyma.01G121200
Chr01	41790850	41791149	hypo	TE	Copia	41789710	41791274
Chr01	41814150	41814399	hypo	TE	RTE	41814208	41815728
Chr01	41888700	41888949	hypo	down_10000	41886915	41896915	Glyma.01G121800
Chr01	41889750	41889949	hypo	down_10000	41886915	41896915	Glyma.01G121800
Chr01	42036600	42036899	hypo	TE	Ogre	42034791	42046304
Chr01	42063100	42063299	hypo	TE	EnSpm	42061321	42079544
Chr01	42297850	42298049	hypo	intergenic
Chr01	42307450	42307649	hypo	TE	EnSpm	42306089	42317485
Chr01	42430650	42430849	hypo	TE	Gypsy	42426807	42434937
Chr01	42469800	42470049	hypo	intergenic
Chr01	42678750	42679049	hypo	TE	Gypsy	42666523	42683485
Chr01	42727450	42727849	hypo	down_10000	42724434	42734434	Glyma.01G123600
Chr01	42769900	42770149	hypo	down_10000	42769393	42779393	Glyma.01G123700
Chr01	42885300	42885499	hypo	TE	Gypsy	42879931	42885921
Chr01	43105800	43106049	hypo	TE	MuDR	43097141	43107368
Chr01	43185400	43185649	hypo	intergenic
Chr01	43565700	43565899	hypo	TE	Gypsy	43564262	43566744
Chr01	43647200	43647399	hypo	intergenic
Chr01	43707600	43707849	hypo	up_10000	43703208	43713208	Glyma.01G127100
Chr01	43863800	43864099	hypo	down_10000	43863470	43873470	Glyma.01G127300
Chr01	44137900	44138099	hypo	up_10000	44135915	44145915	Glyma.01G128700
Chr01	44249600	44249799	hypo	TE	MuDR	44248208	44258755
Chr01	44340650	44340849	hypo	up_10000	44333319	44343319	Glyma.01G129400
Chr01	44568100	44568299	hypo	TE	EnSpm	44547157	44568288
Chr01	44871050	44871599	hypo	TE	MuDR	44868595	44875475
Chr01	44932700	44932949	hypo	intergenic
Chr01	45065700	45065949	hypo	up_10000	45063286	45073286	Glyma.01G132300
Chr01	45090700	45090899	hypo	up_10000	45084889	45094889	Glyma.01G132400
Chr01	45135500	45135699	hypo	TE	Ogre	45129704	45143382
Chr01	45448850	45449049	hypo	down_10000	45447533	45457533	Glyma.01G134000
Chr01	45457600	45457799	hypo	Gene	45457533	45459675	Glyma.01G134000
Chr01	45472650	45472849	hypo	TE	Copia	45472348	45480111
Chr01	45496250	45496449	hypo	up_10000	45490248	45500248	Glyma.01G134100
Chr01	45497150	45497449	hypo	up_10000	45490248	45500248	Glyma.01G134100
Chr01	45661900	45662099	hypo	Gene	45661779	45662096	Glyma.01G134800
Chr01	45770700	45770949	hypo	TE	MuDR	45765109	45773849
Chr01	45849050	45849249	hypo	up_10000	45840969	45850969	Glyma.01G136000
Chr01	45867750	45867949	hypo	TE	Copia	45860303	45868836
Chr01	45930000	45930199	hypo	down_10000	45924260	45934260	Glyma.01G136100
Chr01	46023500	46023699	hypo	TE	Gypsy	46016108	46029925
Chr01	46029000	46029199	hypo	TE	Gypsy	46016108	46029925
Chr01	46032050	46032299	hypo	down_10000	46025131	46035131	Glyma.01G136300
Chr01	46089850	46090099	hypo	TE	MuDR	46086468	46094779
Chr01	46114350	46114599	hypo	down_10000	46106012	46116012	Glyma.01G136500
Chr01	46479700	46479899	hypo	intergenic
Chr01	46493900	46494099	hypo	TE	Copia	46490917	46494736
Chr01	46537700	46538049	hypo	up_10000	46532877	46542877	Glyma.01G138100
Chr01	46607350	46607549	hypo	down_10000	46602095	46612095	Glyma.01G138400
Chr01	46722100	46722449	hypo	down_10000	46718574	46728574	Glyma.01G139500
Chr01	46737750	46737949	hypo	TE	Gypsy	46737615	46737888
Chr01	46758250	46758449	hypo	TE	Gypsy	46754826	46759477
Chr01	46779700	46779999	hypo	up_10000	46776818	46786818	Glyma.01G139700
Chr01	46789050	46789299	hypo	Gene	46787478	46789301	Glyma.01G139900
Chr01	46983700	46983999	hypo	up_10000	46979070	46989070	Glyma.01G140800
Chr01	47007250	47007499	hypo	intergenic
Chr01	47059150	47059499	hypo	intergenic
Chr01	47109950	47110149	hypo	up_10000	47108754	47118754	Glyma.01G141100
Chr01	47234700	47234999	hypo	down_10000	47233371	47243371	Glyma.01G141400
Chr01	47276000	47276199	hypo	intergenic
Chr01	47437200	47437399	hypo	TE	Copia	47436645	47442588
Chr01	47480000	47480199	hypo	intergenic
Chr01	47497800	47497999	hypo	TE	Gypsy	47492712	47503685
Chr01	47666500	47666849	hypo	TE	Gypsy	47659620	47669944
Chr01	47816950	47817199	hypo	Gene	47816950	47818593	Glyma.01G144300
Chr01	48114150	48114399	hypo	intergenic
Chr01	48138900	48139249	hypo	down_10000	48134480	48144480	Glyma.01G146100
Chr01	48142550	48142799	hypo	down_10000	48134480	48144480	Glyma.01G146100
Chr01	48236750	48236999	hypo	intergenic
Chr01	48265700	48265899	hypo	TE	Copia	48265380	48270075
Chr01	48384800	48385149	hypo	Gene	48384195	48388291	Glyma.01G147300
Chr01	48436350	48436649	hypo	down_10000	48432989	48442989	Glyma.01G147600
Chr01	48540000	48540199	hypo	up_10000	48533945	48543945	Glyma.01G148100
Chr01	48738450	48738649	hypo	down_10000	48729024	48739024	Glyma.01G150300
Chr01	48926600	48926799	hypo	up_10000	48921078	48931078	Glyma.01G152200
Chr01	48973900	48974449	hypo	up_10000	48971095	48981095	Glyma.01G152800
Chr01	48991650	48991999	hypo	intergenic
Chr01	49092500	49092699	hypo	up_10000	49085755	49095755	Glyma.01G153400
Chr01	49192050	49192249	hypo	up_10000	49186540	49196540	Glyma.01G154500
Chr01	49205700	49205899	hypo	TE	Gypsy	49204292	49206960
Chr01	49206500	49206699	hypo	TE	Gypsy	49204292	49206960
Chr01	49237700	49237899	hypo	down_10000	49231723	49241723	Glyma.01G154900
Chr01	49289700	49289949	hypo	up_10000	49282547	49292547	Glyma.01G155400
Chr01	49699600	49699799	hypo	TE	Unknow	49694187	49702027
Chr01	49762750	49762999	hypo	TE	Gypsy	49762148	49765246
Chr01	50117250	50117449	hypo	up_10000	50108350	50118350	Glyma.01G163500
Chr01	50152400	50152799	hypo	up_10000	50152057	50162057	Glyma.01G163900
Chr01	50268300	50268499	hypo	up_10000	50267719	50277719	Glyma.01G165100
Chr01	50330900	50331099	hypo	up_10000	50324161	50334161	Glyma.01G165800
Chr01	50392800	50393099	hypo	up_10000	50392188	50402188	Glyma.01G166300
Chr01	50492950	50493299	hypo	up_10000	50485101	50495101	Glyma.01G167000
Chr01	50543400	50543749	hypo	up_10000	50541332	50551332	Glyma.01G167900
Chr01	50596750	50597049	hypo	up_10000	50590835	50600835	Glyma.01G168200
Chr01	50670450	50670699	hypo	up_10000	50669296	50679296	Glyma.01G169200
Chr01	50819400	50819699	hypo	up_10000	50816424	50826424	Glyma.01G170800
Chr01	50864350	50864599	hypo	TE	L1	50862768	50864710
Chr01	50902550	50902749	hypo	up_10000	50896407	50906407	Glyma.01G171700
Chr01	51227600	51228149	hypo	up_10000	51219967	51229967	Glyma.01G175600
Chr01	51498450	51498649	hypo	TE	L1	51490893	51503079
Chr01	51706250	51706549	hypo	up_10000	51696726	51706726	Glyma.01G180700
Chr01	51926750	51926999	hypo	up_10000	51922876	51932876	Glyma.01G183900
Chr01	51988350	51988549	hypo	Gene	51973213	51992394	Glyma.01G184500
Chr01	52196450	52196699	hypo	up_10000	52192078	52202078	Glyma.01G186600
Chr01	52369150	52369499	hypo	up_10000	52361281	52371281	Glyma.01G188500
Chr01	52488300	52488599	hypo	intergenic
Chr01	52539450	52539699	hypo	up_10000	52530723	52540723	Glyma.01G190700
Chr01	52810450	52810749	hypo	Gene	52806016	52814160	Glyma.01G193500
Chr01	53033900	53034199	hypo	down_10000	53030242	53040242	Glyma.01G196100
Chr01	53587300	53587499	hypo	Gene	53583166	53602461	Glyma.01G203100
Chr01	53605400	53605699	hypo	up_10000	53602461	53612461	Glyma.01G203100
Chr01	53605950	53606149	hypo	up_10000	53602461	53612461	Glyma.01G203100
Chr01	54014500	54014849	hypo	Gene	54009810	54015239	Glyma.01G208400
Chr01	54272650	54272949	hypo	up_10000	54264062	54274062	Glyma.01G211200
Chr01	54296700	54297049	hypo	down_10000	54295324	54305324	Glyma.01G211500
Chr01	54310400	54310599	hypo	TE	Gypsy	54308123	54320026
Chr01	54573900	54574199	hypo	Gene	54571551	54578286	Glyma.01G214800
Chr01	54946200	54946549	hypo	up_10000	54937015	54947015	Glyma.01G220100
Chr01	55660450	55660649	hypo	TE	EnSpm	55653169	55670888
Chr01	56103150	56103449	hypo	down_10000	56095531	56105531	Glyma.01G235000
Chr01	56174000	56174349	hypo	down_10000	56172146	56182146	Glyma.01G236300
Chr01	56504300	56504599	hypo	Gene	56488899	56535775	Glyma.01G241300
Chr01	56829900	56830099	hypo	up_10000	56824795	56834795	Glyma.01G245700
Chr02	93800	94099	hypo	down_10000	90656	100656	Glyma.02G000800
Chr02	149350	149599	hypo	up_10000	143893	153893	Glyma.02G001300
Chr02	393050	393249	hypo	TE	Unknow	392525	393527
Chr02	400200	400499	hypo	up_10000	399111	409111	Glyma.02G003400
Chr02	546000	546299	hypo	intergenic
Chr02	571700	571949	hypo	up_10000	564679	574679	Glyma.02G005200
Chr02	621000	621699	hypo	up_10000	615965	625965	Glyma.02G005700
Chr02	690800	691149	hypo	Gene	690663	693172	Glyma.02G006400
Chr02	925500	925849	hypo	up_10000	922321	932321	Glyma.02G009500
Chr02	926000	926199	hypo	up_10000	922321	932321	Glyma.02G009500
Chr02	930250	930449	hypo	up_10000	922321	932321	Glyma.02G009500
Chr02	1036250	1036499	hypo	up_10000	1026549	1036549	Glyma.02G010900
Chr02	1126100	1126349	hypo	up_10000	1125839	1135839	Glyma.02G012800
Chr02	1134100	1134299	hypo	up_10000	1133118	1143118	Glyma.02G012700
Chr02	1212250	1212549	hypo	up_10000	1203614	1213614	Glyma.02G013400
Chr02	1256650	1256849	hypo	up_10000	1251772	1261772	Glyma.02G013800
Chr02	1409800	1409999	hypo	up_10000	1400025	1410025	Glyma.02G015600
Chr02	1626150	1626649	hypo	up_10000	1622858	1632858	Glyma.02G018800
Chr02	1649200	1649549	hypo	up_10000	1640188	1650188	Glyma.02G018900
Chr02	1676950	1677399	hypo	TE	Copia	1672891	1677370
Chr02	1782200	1782399	hypo	intergenic
Chr02	2055700	2055949	hypo	up_10000	2055422	2065422	Glyma.02G022500
Chr02	2068400	2068599	hypo	up_10000	2059841	2069841	Glyma.02G022700
Chr02	2068700	2068999	hypo	up_10000	2059841	2069841	Glyma.02G022700
Chr02	2217500	2217699	hypo	up_10000	2213619	2223619	Glyma.02G025000
Chr02	2694250	2694499	hypo	up_10000	2688045	2698045	Glyma.02G029400
Chr02	3731150	3731449	hypo	up_10000	3724989	3734989	Glyma.02G039700
Chr02	4023850	4024099	hypo	up_10000	4017617	4027617	Glyma.02G042900
Chr02	4229400	4229749	hypo	down_10000	4224148	4234148	Glyma.02G045900
Chr02	4368950	4369149	hypo	down_10000	4363609	4373609	Glyma.02G047500
Chr02	4477950	4478249	hypo	up_10000	4469569	4479569	Glyma.02G049200
Chr02	4820100	4820299	hypo	up_10000	4812561	4822561	Glyma.02G052400
Chr02	4825650	4825849	hypo	up_10000	4816879	4826879	Glyma.02G052600
Chr02	4856650	4856849	hypo	up_10000	4848378	4858378	Glyma.02G053100
Chr02	5085650	5085899	hypo	Gene	5084896	5085794	Glyma.02G056500
Chr02	5273250	5273499	hypo	down_10000	5268783	5278783	Glyma.02G058700
Chr02	5335950	5336249	hypo	down_10000	5334743	5344743	Glyma.02G059200
Chr02	5690850	5691099	hypo	up_10000	5682907	5692907	Glyma.02G063200
Chr02	5834450	5834749	hypo	Gene	5831075	5842565	Glyma.02G065600
Chr02	5894400	5894699	hypo	Gene	5893358	5895196	Glyma.02G066300
Chr02	5945150	5945399	hypo	up_10000	5943922	5953922	Glyma.02G067000
Chr02	6712300	6712649	hypo	down_10000	6708527	6718527	Glyma.02G077400
Chr02	6755000	6755199	hypo	up_10000	6754732	6764732	Glyma.02G078200
Chr02	6760250	6760499	hypo	up_10000	6754732	6764732	Glyma.02G078200
Chr02	6768100	6768349	hypo	Gene	6764875	6771211	Glyma.02G078500
Chr02	7196550	7196999	hypo	up_10000	7194074	7204074	Glyma.02G082700
Chr02	7341000	7341299	hypo	up_10000	7334164	7344164	Glyma.02G084100
Chr02	7341500	7341699	hypo	up_10000	7334164	7344164	Glyma.02G084100
Chr02	7701450	7701649	hypo	TE	Gypsy	7701023	7709940
Chr02	7864700	7865049	hypo	up_10000	7856352	7866352	Glyma.02G089400
Chr02	8227950	8228149	hypo	TE	MuDR	8219165	8229117
Chr02	8485200	8485499	hypo	up_10000	8483686	8493686	Glyma.02G094600
Chr02	8563550	8563749	hypo	Gene	8561703	8565611	Glyma.02G095400
Chr02	8790600	8790849	hypo	Gene	8784804	8793827	Glyma.02G097700
Chr02	8835200	8835499	hypo	Gene	8834516	8841154	Glyma.02G097900
Chr02	8890350	8890549	hypo	TE	MuDR	8885121	8895990
Chr02	8896250	8896449	hypo	intergenic
Chr02	8903950	8904199	hypo	intergenic
Chr02	8936000	8936249	hypo	TE	MuDR	8928994	8936004
Chr02	9026650	9026849	hypo	up_10000	9026077	9036077	Glyma.02G098400
Chr02	9031600	9031849	hypo	up_10000	9026077	9036077	Glyma.02G098400
Chr02	9067650	9067949	hypo	up_10000	9060145	9070145	Glyma.02G098500
Chr02	9134500	9134699	hypo	up_10000	9131033	9141033	Glyma.02G098700
Chr02	9149200	9149449	hypo	down_10000	9149017	9159017	Glyma.02G098700
Chr02	9217150	9217499	hypo	up_10000	9210377	9220377	Glyma.02G099100
Chr02	9365550	9365849	hypo	down_10000	9356239	9366239	Glyma.02G099600
Chr02	9413250	9413549	hypo	up_10000	9408107	9418107	Glyma.02G100000
Chr02	9525200	9525449	hypo	up_10000	9516755	9526755	Glyma.02G101000
Chr02	9526150	9526499	hypo	up_10000	9516755	9526755	Glyma.02G101000
Chr02	9558300	9558499	hypo	up_10000	9551639	9561639	Glyma.02G101200
Chr02	9615500	9615749	hypo	up_10000	9609480	9619480	Glyma.02G101500
Chr02	9618800	9618999	hypo	up_10000	9609480	9619480	Glyma.02G101500
Chr02	9643900	9644099	hypo	up_10000	9642262	9652262	Glyma.02G101700
Chr02	9873450	9873649	hypo	up_10000	9869731	9879731	Glyma.02G103900
Chr02	9965250	9965449	hypo	TE	MuDR	9964446	9972218
Chr02	9979600	9979799	hypo	TE	Copia	9977477	9980677
Chr02	10210900	10211199	hypo	up_10000	10209946	10219946	Glyma.02G107100
Chr02	10379850	10380199	hypo	up_10000	10371776	10381776	Glyma.02G108600
Chr02	10533800	10533999	hypo	TE	MuDR	10533218	10536022
Chr02	10560150	10560449	hypo	TE	EnSpm	10559603	10562987
Chr02	10641900	10642149	hypo	down_10000	10633363	10643363	Glyma.02G110200
Chr02	10713750	10713999	hypo	Gene	10711848	10714045	Glyma.02G111100
Chr02	10766600	10766849	hypo	intergenic
Chr02	10873000	10873199	hypo	up_10000	10867516	10877516	Glyma.02G112100
Chr02	11176850	11177049	hypo	intergenic
Chr02	11238100	11238399	hypo	up_10000	11230080	11240080	Glyma.02G115400
Chr02	11416550	11416749	hypo	Gene	11414738	11416560	Glyma.02G117300
Chr02	11457050	11457299	hypo	TE	L1	11456550	11478820
Chr02	11483800	11483999	hypo	down_10000	11480830	11490830	Glyma.02G117600
Chr02	11543500	11543749	hypo	up_10000	11537579	11547579	Glyma.02G117800
Chr02	11621150	11621449	hypo	up_10000	11620433	11630433	Glyma.02G118400
Chr02	11814900	11815249	hypo	Gene	11814533	11815915	Glyma.02G119900
Chr02	11829850	11830049	hypo	up_10000	11824771	11834771	Glyma.02G120100
Chr02	11917500	11917799	hypo	up_10000	11916840	11926840	Glyma.02G120800
Chr02	11923600	11923799	hypo	up_10000	11916840	11926840	Glyma.02G120800
Chr02	12091200	12091399	hypo	down_10000	12082937	12092937	Glyma.02G121500
Chr02	12165550	12165849	hypo	up_10000	12163084	12173084	Glyma.02G122500
Chr02	12389450	12389699	hypo	up_10000	12379803	12389803	Glyma.02G123900
Chr02	12598450	12598749	hypo	up_10000	12591860	12601860	Glyma.02G125700
Chr02	12645050	12645299	hypo	up_10000	12641102	12651102	Glyma.02G126100
Chr02	12705200	12705399	hypo	up_10000	12695883	12705883	Glyma.02G126500
Chr02	12850900	12851249	hypo	Gene	12849745	12869066	Glyma.02G127400
Chr02	12917600	12917799	hypo	TE	Gypsy	12912766	12922918
Chr02	12924950	12925249	hypo	TE	Gypsy	12923706	12931258
Chr02	12973700	12973949	hypo	up_10000	12966382	12976382	Glyma.02G127600
Chr02	13067950	13068249	hypo	TE	Copia	13065426	13071799
Chr02	13082900	13083099	hypo	intergenic
Chr02	13087500	13087749	hypo	up_10000	13083448	13093448	Glyma.02G128200
Chr02	13088200	13088599	hypo	up_10000	13083448	13093448	Glyma.02G128200
Chr02	13212250	13212499	hypo	up_10000	13207893	13217893	Glyma.02G129200
Chr02	13219200	13219399	hypo	Gene	13217893	13226292	Glyma.02G129200
Chr02	13304350	13304549	hypo	down_10000	13295822	13305822	Glyma.02G129600
Chr02	13360650	13360849	hypo	intergenic
Chr02	13396650	13396899	hypo	up_10000	13389253	13399253	Glyma.02G130400
Chr02	13407150	13407349	hypo	up_10000	13402709	13412709	Glyma.02G130500
Chr02	13600500	13600699	hypo	intergenic
Chr02	13610200	13610549	hypo	TE	Gypsy	13608358	13611716
Chr02	13632800	13633099	hypo	up_10000	13628343	13638343	Glyma.02G132000
Chr02	13736500	13736699	hypo	down_10000	13732535	13742535	Glyma.02G132500
Chr02	13903900	13904099	hypo	up_10000	13898903	13908903	Glyma.02G134500
Chr02	14075700	14075899	hypo	down_10000	14066564	14076564	Glyma.02G135800
Chr02	14130450	14130649	hypo	Gene	14129031	14133215	Glyma.02G136600
Chr02	14378000	14378299	hypo	up_10000	14369790	14379790	Glyma.02G138800
Chr02	14466500	14466699	hypo	intergenic
Chr02	14610950	14611449	hypo	Gene	14610331	14618896	Glyma.02G141300
Chr02	15307950	15308249	hypo	up_10000	15298774	15308774	Glyma.02G148300
Chr02	15444400	15444599	hypo	TE	L1	15439199	15445111
Chr02	15712350	15712649	hypo	up_10000	15705227	15715227	Glyma.02G152900
Chr02	15820300	15820649	hypo	up_10000	15819766	15829766	Glyma.02G154300
Chr02	16009400	16009749	hypo	TE	Copia	16006873	16021663
Chr02	16124950	16125149	hypo	intergenic
Chr02	16137750	16138099	hypo	down_10000	16130655	16140655	Glyma.02G156000
Chr02	16217400	16217699	hypo	TE	Gypsy	16209660	16240481
Chr02	16258350	16258549	hypo	TE	Gypsy	16251179	16261463
Chr02	16667550	16667899	hypo	down_10000	16666526	16676526	Glyma.02G156500
Chr02	16683500	16683749	hypo	TE	Gypsy	16680077	16688357
Chr02	16708550	16708799	hypo	TE	Gypsy	16705003	16713354
Chr02	16764050	16764249	hypo	TE	Gypsy	16762113	16776966
Chr02	16930500	16930749	hypo	intergenic
Chr02	16939200	16939399	hypo	TE	DIASPORA	16939227	16944384
Chr02	17108550	17108749	hypo	intergenic
Chr02	17109200	17109449	hypo	TE	Gypsy	17108780	17110655
Chr02	17120800	17120999	hypo	down_10000	17118244	17128244	Glyma.02G157800
Chr02	17177350	17177649	hypo	TE	Gypsy	17177071	17183634
Chr02	17206100	17206349	hypo	intergenic
Chr02	17270250	17270499	hypo	TE	Gypsy	17264971	17276379
Chr02	17314200	17314399	hypo	Gene	17311794	17320940	Glyma.02G158400
Chr02	17523250	17523449	hypo	TE	Copia	17521950	17526754
Chr02	17571150	17571349	hypo	TE	Gypsy	17567920	17584248
Chr02	17592700	17592899	hypo	TE	Ogre	17584904	17594171
Chr02	17669250	17669549	hypo	up_10000	17660760	17670760	Glyma.02G159200
Chr02	17762350	17762599	hypo	Gene	17761140	17762361	Glyma.02G159800
Chr02	17794350	17794549	hypo	down_10000	17784585	17794585	Glyma.02G159900
Chr02	17821350	17821549	hypo	TE	L1	17819821	17824935
Chr02	17930900	17931099	hypo	intergenic
Chr02	17945750	17945949	hypo	TE	Gypsy	17933359	17945871
Chr02	17981850	17982149	hypo	TE	Ogre	17979104	17990655
Chr02	18019700	18019999	hypo	TE	Gypsy	18017430	18020986
Chr02	18099450	18099749	hypo	up_10000	18091115	18101115	Glyma.02G160100
Chr02	18278000	18278199	hypo	TE	Sat	18271095	18282744
Chr02	18331700	18331899	hypo	TE	Gypsy	18324192	18344738
Chr02	18358850	18359099	hypo	intergenic
Chr02	18384300	18384499	hypo	intergenic
Chr02	18505250	18505499	hypo	TE	EnSpm	18503681	18522603
Chr02	18784600	18784899	hypo	intergenic
Chr02	18923450	18923649	hypo	TE	Gypsy	18906416	18923635
Chr02	19077800	19078049	hypo	TE	Gypsy	19066687	19082211
Chr02	19089050	19089249	hypo	intergenic
Chr02	19160050	19160299	hypo	intergenic
Chr02	19233900	19234249	hypo	TE	MuDR	19225734	19236879
Chr02	19393650	19393849	hypo	TE	Gypsy	19386892	19393926
Chr02	19414850	19415049	hypo	TE	Ogre	19410949	19421389
Chr02	19466850	19467049	hypo	TE	Gypsy	19466121	19472304
Chr02	19476600	19476949	hypo	TE	Ogre	19476589	19499666
Chr02	19522050	19522349	hypo	TE	Gypsy	19513822	19527994
Chr02	19747150	19747449	hypo	intergenic
Chr02	19820250	19820449	hypo	intergenic
Chr02	19896450	19896649	hypo	intergenic
Chr02	20483200	20483399	hypo	intergenic
Chr02	20486000	20486299	hypo	intergenic
Chr02	20564900	20565099	hypo	TE	Gypsy	20557108	20574653
Chr02	20598150	20598349	hypo	TE	Gypsy	20595754	20598585
Chr02	20691900	20692149	hypo	up_10000	20684132	20694132	Glyma.02G162000
Chr02	20828550	20828799	hypo	intergenic
Chr02	20903600	20903799	hypo	intergenic
Chr02	20912700	20912949	hypo	TE	Unknow	20908873	20912972
Chr02	21089600	21089799	hypo	intergenic
Chr02	21217700	21217949	hypo	TE	Gypsy	21210653	21226512
Chr02	21431450	21431749	hypo	intergenic
Chr02	21451450	21451699	hypo	up_10000	21444346	21454346	Glyma.02G162400
Chr02	21472600	21472849	hypo	up_10000	21467565	21477565	Glyma.02G162500
Chr02	21511750	21512099	hypo	down_10000	21511492	21521492	Glyma.02G162700
Chr02	21532600	21532799	hypo	up_10000	21522970	21532970	Glyma.02G162800
Chr02	21711100	21711449	hypo	Gene	21700163	21724365	Glyma.02G163200
Chr02	21834600	21834899	hypo	intergenic
Chr02	21873500	21873699	hypo	TE	Gypsy	21873248	21884266
Chr02	21925850	21926049	hypo	TE	DIASPORA	21924751	21938110
Chr02	22334900	22335099	hypo	TE	Gypsy	22334293	22348457
Chr02	22536200	22536499	hypo	TE	Gypsy	22533320	22536952
Chr02	22561750	22561999	hypo	TE	Copia	22561083	22571209
Chr02	22627650	22627999	hypo	TE	Ogre	22611414	22628823
Chr02	22706650	22706899	hypo	intergenic
Chr02	23023100	23023449	hypo	TE	Gypsy	23019704	23023731
Chr02	23125700	23125949	hypo	intergenic
Chr02	23216100	23216299	hypo	TE	Gypsy	23197025	23221333
Chr02	24119600	24119849	hypo	intergenic
Chr02	24431650	24431849	hypo	TE	Ogre	24419492	24440025
Chr02	24442950	24443349	hypo	up_10000	24433552	24443552	Glyma.02G165500
Chr02	24486550	24486749	hypo	TE	Copia	24482819	24487536
Chr02	24561200	24561449	hypo	TE	Ogre	24551113	24563471
Chr02	24717450	24717749	hypo	intergenic
Chr02	24718300	24718599	hypo	intergenic
Chr02	24813100	24813399	hypo	TE	Copia	24805722	24814910
Chr02	24819850	24820049	hypo	TE	Gypsy	24814904	24859560
Chr02	24874050	24874249	hypo	TE	Ogre	24857890	24875301
Chr02	24933550	24933749	hypo	intergenic
Chr02	24941700	24941999	hypo	intergenic
Chr02	25123650	25123849	hypo	intergenic
Chr02	25125800	25125999	hypo	intergenic
Chr02	25132400	25132599	hypo	intergenic
Chr02	25178750	25178999	hypo	Gene	25176214	25179057	Glyma.02G166400
Chr02	25180700	25180899	hypo	down_10000	25179057	25189057	Glyma.02G166400
Chr02	25197800	25197999	hypo	TE	Gypsy	25187002	25197878
Chr02	25215550	25215799	hypo	TE	Gypsy	25200306	25221656
Chr02	25239650	25240099	hypo	intergenic
Chr02	25251450	25251649	hypo	TE	Gypsy	25250600	25251571
Chr02	25470900	25471099	hypo	TE	Gypsy	25461138	25471514
Chr02	25532700	25532899	hypo	TE	Unknow	25527187	25535848
Chr02	25598600	25598799	hypo	TE	Gypsy	25598181	25603665
Chr02	25725950	25726199	hypo	TE	Gypsy	25719883	25727373
Chr02	25795150	25795399	hypo	up_10000	25791510	25801510	Glyma.02G167600
Chr02	25838650	25838999	hypo	up_10000	25832181	25842181	Glyma.02G167800
Chr02	25919450	25919699	hypo	intergenic
Chr02	26252500	26252749	hypo	up_10000	26250812	26260812	Glyma.02G169700
Chr02	26415100	26415299	hypo	intergenic
Chr02	26422400	26422699	hypo	intergenic
Chr02	26447750	26447999	hypo	intergenic
Chr02	26596400	26596749	hypo	Gene	26593978	26611436	Glyma.02G170500
Chr02	26739750	26739949	hypo	TE	DIASPORA	26735136	26744833
Chr02	26932000	26932249	hypo	TE	DIASPORA	26927058	26932832
Chr02	27083500	27083699	hypo	TE	Copia	27079337	27083954
Chr02	27125150	27125399	hypo	TE	Gypsy	27112544	27130535
Chr02	27167850	27168049	hypo	intergenic
Chr02	27246100	27246449	hypo	down_10000	27238188	27248188	Glyma.02G172200
Chr02	27293150	27293399	hypo	TE	Gypsy	27283261	27304124
Chr02	27424900	27425199	hypo	up_10000	27424482	27434482	Glyma.02G172700
Chr02	27435450	27435649	hypo	TE	Ogre	27430115	27445960
Chr02	27497900	27498149	hypo	TE	Copia	27496818	27500069
Chr02	27556900	27557199	hypo	Gene	27557102	27563952	Glyma.02G173200
Chr02	27604900	27605149	hypo	TE	Gypsy	27603391	27606203
Chr02	27605350	27605549	hypo	TE	Gypsy	27603391	27606203
Chr02	27710200	27710399	hypo	TE	MuDR	27708199	27717361
Chr02	27729050	27729249	hypo	TE	Gypsy	27724100	27729581
Chr02	27855700	27855949	hypo	intergenic
Chr02	27940200	27940449	hypo	down_10000	27935482	27945482	Glyma.02G174500
Chr02	27968950	27969149	hypo	TE	MuDR	27964034	27970979
Chr02	27994500	27994949	hypo	down_10000	27986983	27996983	Glyma.02G174800
Chr02	28060100	28060299	hypo	down_10000	28056634	28066634	Glyma.02G175100
Chr02	28061150	28061449	hypo	down_10000	28056634	28066634	Glyma.02G175100
Chr02	28248000	28248199	hypo	TE	Copia	28244181	28248817
Chr02	28271200	28271399	hypo	TE	MuDR	28261683	28272385
Chr02	28274850	28275049	hypo	up_10000	28269877	28279877	Glyma.02G175500
Chr02	28768400	28768599	hypo	intergenic
Chr02	28806800	28807099	hypo	intergenic
Chr02	28847450	28847699	hypo	TE	Ogre	28809389	28847921
Chr02	28918400	28918599	hypo	TE	EnSpm	28915555	28933049
Chr02	28947050	28947249	hypo	up_10000	28939066	28949066	Glyma.02G176400
Chr02	28976600	28976799	hypo	TE	MuDR	28973185	28983017
Chr02	29012950	29013149	hypo	down_10000	29009977	29019977	Glyma.02G176800
Chr02	29101850	29102049	hypo	TE	Copia	29094278	29107417
Chr02	29141800	29142099	hypo	TE	Gypsy	29141878	29143390
Chr02	29172950	29173249	hypo	TE	Copia	29168295	29173304
Chr02	29195950	29196149	hypo	intergenic
Chr02	29303000	29303399	hypo	intergenic
Chr02	29315100	29315399	hypo	intergenic
Chr02	29339600	29339849	hypo	TE	Copia	29337123	29345401
Chr02	29365900	29366149	hypo	TE	Gypsy	29360183	29374121
Chr02	29566950	29567249	hypo	TE	Copia	29562323	29567523
Chr02	29574600	29574799	hypo	intergenic
Chr02	29580450	29580649	hypo	intergenic
Chr02	29602350	29602549	hypo	TE	EnSpm	29594875	29613843
Chr02	29707600	29707799	hypo	up_10000	29699261	29709261	Glyma.02G177900
Chr02	29788550	29788749	hypo	TE	Ogre	29787496	29798543
Chr02	30025900	30026199	hypo	up_10000	30023495	30033495	Glyma.02G178300
Chr02	30043200	30043649	hypo	intergenic
Chr02	30087000	30087199	hypo	TE	Ogre	30077146	30087894
Chr02	30117850	30118199	hypo	intergenic
Chr02	30155500	30155699	hypo	intergenic
Chr02	30165150	30165349	hypo	intergenic
Chr02	30535100	30535299	hypo	intergenic
Chr02	30692400	30692649	hypo	TE	EnSpm	30691757	30693198
Chr02	30710700	30710949	hypo	intergenic
Chr02	30787500	30787799	hypo	TE	Gypsy	30782280	30804621
Chr02	30864500	30864799	hypo	intergenic
Chr02	30912800	30913149	hypo	up_10000	30909346	30919346	Glyma.02G181100
Chr02	30918500	30918699	hypo	up_10000	30909346	30919346	Glyma.02G181100
Chr02	31096150	31096549	hypo	up_10000	31087335	31097335	Glyma.02G181700
Chr02	31153950	31154149	hypo	TE	Helitron	31146855	31159864
Chr02	31187450	31187649	hypo	TE	Copia	31186855	31190689
Chr02	31249300	31249549	hypo	up_10000	31240230	31250230	Glyma.02G182400
Chr02	31258550	31258899	hypo	down_10000	31253723	31263723	Glyma.02G182500
Chr02	31259200	31259449	hypo	down_10000	31253723	31263723	Glyma.02G182500
Chr02	31270150	31270349	hypo	intergenic
Chr02	31554100	31554299	hypo	TE	Gypsy	31553004	31564168
Chr02	31557050	31557249	hypo	TE	Gypsy	31553004	31564168
Chr02	31790000	31790199	hypo	down_10000	31789399	31799399	Glyma.02G183500
Chr02	31914950	31915149	hypo	TE	Ogre	31910593	31919724
Chr02	31989950	31990149	hypo	TE	Gypsy	31981675	31999397
Chr02	32021550	32021899	hypo	TE	Copia	32021579	32029495
Chr02	32118700	32118999	hypo	intergenic
Chr02	32138200	32138449	hypo	up_10000	32131212	32141212	Glyma.02G184100
Chr02	32181250	32181449	hypo	TE	MuDR	32170765	32183347
Chr02	32280300	32280499	hypo	intergenic
Chr02	32369000	32369249	hypo	TE	Ogre	32367170	32369402
Chr02	32380150	32380349	hypo	TE	Copia	32376496	32381036
Chr02	32505500	32505799	hypo	TE	Gypsy	32490751	32510019
Chr02	32545600	32545799	hypo	up_10000	32541945	32551945	Glyma.02G184900
Chr02	32561300	32561499	hypo	down_10000	32556811	32566811	Glyma.02G184900
Chr02	32588400	32588599	hypo	up_10000	32585246	32595246	Glyma.02G185100
Chr02	32659700	32659899	hypo	TE	Gypsy	32641744	32660266
Chr02	32697550	32697749	hypo	TE	SIRE1	32694100	32702350
Chr02	32774350	32774549	hypo	TE	Gypsy	32774049	32780397
Chr02	32775150	32775399	hypo	TE	Gypsy	32774049	32780397
Chr02	32874800	32875099	hypo	TE	Gypsy	32868504	32875662
Chr02	32902050	32902299	hypo	TE	Ogre	32883604	32904219
Chr02	32904000	32904199	hypo	TE	Ogre	32883604	32904219
Chr02	32920450	32920799	hypo	down_10000	32919421	32929421	Glyma.02G185500
Chr02	33158950	33159249	hypo	TE	Gypsy	33154257	33178794
Chr02	33297550	33297749	hypo	TE	Ogre	33293501	33298122
Chr02	33394850	33395049	hypo	TE	Gypsy	33379714	33395495
Chr02	33455700	33455899	hypo	intergenic
Chr02	33466300	33466499	hypo	TE	Gypsy	33465051	33468641
Chr02	33472400	33472599	hypo	TE	Caulimovirus	33469106	33473316
Chr02	33489550	33489749	hypo	down_10000	33487058	33497058	Glyma.02G186100
Chr02	33567600	33567899	hypo	intergenic
Chr02	33671900	33672099	hypo	intergenic
Chr02	33672650	33672899	hypo	intergenic
Chr02	33801350	33801549	hypo	TE	Gypsy	33790006	33822412
Chr02	33851050	33851249	hypo	intergenic
Chr02	33859100	33859399	hypo	intergenic
Chr02	33874900	33875249	hypo	TE	Gypsy	33870457	33875666
Chr02	33963300	33963499	hypo	TE	Copia	33959945	33967895
Chr02	33984400	33984599	hypo	intergenic
Chr02	34002450	34002649	hypo	intergenic
Chr02	34017000	34017249	hypo	down_10000	34014695	34024695	Glyma.02G186600
Chr02	34040050	34040299	hypo	up_10000	34031914	34041914	Glyma.02G186600
Chr02	34203000	34203349	hypo	TE	Gypsy	34185629	34209132
Chr02	34238400	34238599	hypo	TE	Ogre	34231601	34242449
Chr02	34251800	34252099	hypo	intergenic
Chr02	34313850	34314049	hypo	TE	DIASPORA	34301837	34314366
Chr02	34325800	34325999	hypo	intergenic
Chr02	34362350	34362549	hypo	down_10000	34356344	34366344	Glyma.02G186900
Chr02	34402500	34402699	hypo	TE	Gypsy	34376417	34406779
Chr02	34434150	34434349	hypo	TE	Gypsy	34433247	34434220
Chr02	34579900	34580099	hypo	intergenic
Chr02	34866150	34866449	hypo	intergenic
Chr02	34870100	34870399	hypo	intergenic
Chr02	34877550	34877799	hypo	intergenic
Chr02	35037650	35037849	hypo	up_10000	35027979	35037979	Glyma.02G188300
Chr02	35051850	35052199	hypo	TE	Caulimovirus	35046701	35054114
Chr02	35060500	35060749	hypo	down_10000	35054221	35064221	Glyma.02G188500
Chr02	35171150	35171399	hypo	TE	Gypsy	35158659	35181460
Chr02	35230500	35230799	hypo	TE	Gypsy	35230562	35235235
Chr02	35260350	35260699	hypo	up_10000	35256321	35266321	Glyma.02G188800
Chr02	35356900	35357099	hypo	intergenic
Chr02	35384000	35384199	hypo	intergenic
Chr02	35388050	35388249	hypo	TE	Gypsy	35384364	35388731
Chr02	35468100	35468299	hypo	intergenic
Chr02	35498400	35498599	hypo	TE	Gypsy	35492246	35503375
Chr02	35553400	35553599	hypo	TE	Gypsy	35544763	35553708
Chr02	35566700	35566949	hypo	down_10000	35566153	35576153	Glyma.02G189600
Chr02	35666600	35666799	hypo	up_10000	35657614	35667614	Glyma.02G189700
Chr02	35709800	35709999	hypo	TE	L1	35705139	35720644
Chr02	35741100	35741299	hypo	TE	Gypsy	35737138	35742543
Chr02	35865000	35865249	hypo	TE	Gypsy	35860576	35868705
Chr02	35878100	35878399	hypo	intergenic
Chr02	35977200	35977449	hypo	up_10000	35975074	35985074	Glyma.02G190900
Chr02	36076950	36077149	hypo	up_10000	36067392	36077392	Glyma.02G191000
Chr02	36093400	36093599	hypo	down_10000	36086497	36096497	Glyma.02G191100
Chr02	36133400	36133599	hypo	TE	Gypsy	36132055	36134598
Chr02	36145050	36145249	hypo	TE	SIRE1	36140254	36148845
Chr02	36246850	36247049	hypo	intergenic
Chr02	36256650	36256849	hypo	TE	Gypsy	36255948	36258351
Chr02	36306450	36306649	hypo	TE	Gypsy	36302013	36306794
Chr02	36391500	36391699	hypo	TE	Gypsy	36384038	36395013
Chr02	36463750	36463999	hypo	up_10000	36454305	36464305	Glyma.02G192700
Chr02	36538200	36538499	hypo	TE	Sat	36536610	36541570
Chr02	36572850	36573099	hypo	Gene	36571666	36579154	Glyma.02G193400
Chr02	36718600	36718799	hypo	up_10000	36712744	36722744	Glyma.02G193800
Chr02	36823050	36823249	hypo	TE	MuDR	36822624	36830920
Chr02	36966250	36966449	hypo	down_10000	36956510	36966510	Glyma.02G195700
Chr02	36998150	36998399	hypo	TE	Gypsy	36996838	36999836
Chr02	37417950	37418149	hypo	intergenic
Chr02	37602250	37602449	hypo	intergenic
Chr02	37696250	37696449	hypo	down_10000	37687986	37697986	Glyma.02G197800
Chr02	37751600	37751799	hypo	intergenic
Chr02	37771850	37772149	hypo	intergenic
Chr02	37842150	37842399	hypo	TE	Copia	37837905	37844117
Chr02	37885400	37885599	hypo	TE	MuDR	37881152	37889490
Chr02	37895200	37895449	hypo	TE	Gypsy	37891318	37898242
Chr02	38081100	38081349	hypo	TE	Copia	38074160	38083595
Chr02	38148400	38148599	hypo	up_10000	38146544	38156544	Glyma.02G199200
Chr02	38321200	38321449	hypo	up_10000	38320044	38330044	Glyma.02G199900
Chr02	38370150	38370399	hypo	up_10000	38362577	38372577	Glyma.02G200300
Chr02	38378400	38378599	hypo	TE	Gypsy	38378031	38380862
Chr02	38464950	38465149	hypo	up_10000	38459254	38469254	Glyma.02G200700
Chr02	38479700	38479999	hypo	up_10000	38479090	38489090	Glyma.02G201000
Chr02	38569350	38569549	hypo	down_10000	38565244	38575244	Glyma.02G201600
Chr02	38600150	38600399	hypo	down_10000	38590646	38600646	Glyma.02G201700
Chr02	38760850	38761099	hypo	down_10000	38759102	38769102	Glyma.02G202500
Chr02	39190000	39190199	hypo	up_10000	39183165	39193165	Glyma.02G207000
Chr02	39215400	39215599	hypo	down_10000	39207607	39217607	Glyma.02G207300
Chr02	39225950	39226149	hypo	TE	Copia	39223987	39226553
Chr02	39479500	39479799	hypo	up_10000	39472392	39482392	Glyma.02G209500
Chr02	39623650	39623849	hypo	up_10000	39617059	39627059	Glyma.02G210900
Chr02	39849500	39849699	hypo	down_10000	39841468	39851468	Glyma.02G212500
Chr02	39934750	39934949	hypo	up_10000	39930991	39940991	Glyma.02G213200
Chr02	40106100	40106449	hypo	up_10000	40100878	40110878	Glyma.02G214900
Chr02	40147050	40147399	hypo	down_10000	40139356	40149356	Glyma.02G215400
Chr02	40455650	40455849	hypo	TE	Gypsy	40453527	40458656
Chr02	40512050	40512349	hypo	up_10000	40511838	40521838	Glyma.02G217900
Chr02	40665200	40665799	hypo	up_10000	40658669	40668669	Glyma.02G218600
Chr02	40775200	40775399	hypo	down_10000	40773290	40783290	Glyma.02G219800
Chr02	40814650	40814899	hypo	up_10000	40812095	40822095	Glyma.02G220400
Chr02	41183100	41183299	hypo	Gene	41180850	41186229	Glyma.02G224300
Chr02	41201700	41201899	hypo	Gene	41201661	41205022	Glyma.02G224600
Chr02	41512850	41513049	hypo	TE	Copia	41507869	41514222
Chr02	41520900	41521199	hypo	intergenic
Chr02	41877150	41877399	hypo	up_10000	41868616	41878616	Glyma.02G231300
Chr02	41944200	41944449	hypo	down_10000	41935480	41945480	Glyma.02G232400
Chr02	41979400	41979699	hypo	down_10000	41977752	41987752	Glyma.02G232500
Chr02	41988300	41988499	hypo	intergenic
Chr02	42033000	42033199	hypo	TE	Unknow	42031538	42036598
Chr02	42123800	42124049	hypo	up_10000	42114645	42124645	Glyma.02G233600
Chr02	42274350	42274599	hypo	up_10000	42271107	42281107	Glyma.02G235200
Chr02	42629400	42629699	hypo	Gene	42627584	42631716	Glyma.02G238000
Chr02	42630150	42630399	hypo	Gene	42627584	42631716	Glyma.02G238000
Chr02	42706550	42706799	hypo	up_10000	42703545	42713545	Glyma.02G238400
Chr02	42728850	42729099	hypo	up_10000	42726326	42736326	Glyma.02G238700
Chr02	42842900	42843149	hypo	up_10000	42841491	42851491	Glyma.02G239700
Chr02	43430450	43430699	hypo	Gene	43429962	43430827	Glyma.02G246200
Chr02	43520800	43521249	hypo	up_10000	43517096	43527096	Glyma.02G247600
Chr02	43574350	43574799	hypo	up_10000	43573493	43583493	Glyma.02G248300
Chr02	43672650	43672999	hypo	up_10000	43664226	43674226	Glyma.02G249000
Chr02	44037800	44037999	hypo	TE	Copia	44033400	44038050
Chr02	44120750	44120949	hypo	down_10000	44114503	44124503	Glyma.02G254200
Chr02	44317850	44318199	hypo	up_10000	44312775	44322775	Glyma.02G256700
Chr02	44553600	44553799	hypo	TE	Copia	44550992	44555008
Chr02	44567550	44567999	hypo	up_10000	44563990	44573990	Glyma.02G258500
Chr02	45330350	45330699	hypo	up_10000	45320937	45330937	Glyma.02G269200
Chr02	45344800	45345099	hypo	Gene	45335179	45346476	Glyma.02G269300
Chr02	45562650	45562999	hypo	up_10000	45560294	45570294	Glyma.02G271900
Chr02	46201150	46201349	hypo	down_10000	46198152	46208152	Glyma.02G279700
Chr02	46276500	46276849	hypo	up_10000	46270534	46280534	Glyma.02G280400
Chr02	46941400	46941849	hypo	up_10000	46940864	46950864	Glyma.02G289700
Chr02	46950900	46951399	hypo	up_10000	46949505	46959505	Glyma.02G289800
Chr02	47114350	47114649	hypo	Gene	47111717	47116179	Glyma.02G291800
Chr02	47499600	47499849	hypo	up_10000	47491492	47501492	Glyma.02G297400
Chr02	47797950	47798149	hypo	up_10000	47795587	47805587	Glyma.02G302500
Chr02	47854000	47854399	hypo	Gene	47852657	47854573	Glyma.02G303100
Chr02	48027250	48027599	hypo	TE	Copia	48019834	48027816
Chr02	48066350	48066649	hypo	Gene	48055694	48067169	Glyma.02G305900
Chr02	48190450	48190799	hypo	TE	Unknow	48183027	48193012
Chr03	740250	740499	hypo	down_10000	739758	749758	Glyma.03G007700
Chr03	878850	879049	hypo	up_10000	876959	886959	Glyma.03G009000
Chr03	1090950	1091249	hypo	down_10000	1087560	1097560	Glyma.03G011200
Chr03	1101100	1101299	hypo	up_10000	1100811	1110811	Glyma.03G011300
Chr03	1345150	1345349	hypo	up_10000	1342045	1352045	Glyma.03G013300
Chr03	1387950	1388249	hypo	Gene	1379993	1390392	Glyma.03G013600
Chr03	1713350	1713549	hypo	up_10000	1706204	1716204	Glyma.03G017000
Chr03	1727600	1727799	hypo	down_10000	1719596	1729596	Glyma.03G017000
Chr03	1740150	1740349	hypo	up_10000	1732871	1742871	Glyma.03G017100
Chr03	2080350	2080549	hypo	TE	Gypsy	2072311	2089640
Chr03	2097500	2097799	hypo	TE	Unknow	2097663	2098659
Chr03	2104800	2105099	hypo	up_10000	2100979	2110979	Glyma.03G020600
Chr03	2370500	2370699	hypo	intergenic
Chr03	2384950	2385199	hypo	intergenic
Chr03	2400750	2400949	hypo	down_10000	2398033	2408033	Glyma.03G022800
Chr03	2581850	2582149	hypo	TE	Copia	2581058	2594779
Chr03	2779750	2779949	hypo	up_10000	2776617	2786617	Glyma.03G025600
Chr03	2901950	2902199	hypo	TE	Unknow	2893185	2906256
Chr03	3143250	3143599	hypo	up_10000	3139928	3149928	Glyma.03G028800
Chr03	3201050	3201399	hypo	intergenic
Chr03	3211950	3212149	hypo	intergenic
Chr03	3310650	3310899	hypo	down_10000	3304619	3314619	Glyma.03G029800
Chr03	3338200	3338499	hypo	up_10000	3329073	3339073	Glyma.03G029900
Chr03	3411650	3411849	hypo	up_10000	3403934	3413934	Glyma.03G030500
Chr03	3497950	3498199	hypo	up_10000	3493057	3503057	Glyma.03G031200
Chr03	3759850	3760049	hypo	TE	Gypsy	3753224	3762054
Chr03	3761400	3761599	hypo	TE	Gypsy	3753224	3762054
Chr03	3803850	3804049	hypo	up_10000	3801206	3811206	Glyma.03G032900
Chr03	4422400	4422699	hypo	intergenic
Chr03	4447000	4447349	hypo	up_10000	4443406	4453406	Glyma.03G036700
Chr03	4688600	4688949	hypo	TE	TGM	4677412	4691554
Chr03	4794750	4794949	hypo	TE	Gypsy	4789813	4806231
Chr03	4796300	4796649	hypo	TE	Gypsy	4789813	4806231
Chr03	5032300	5032549	hypo	up_10000	5022939	5032939	Glyma.03G040200
Chr03	5056000	5056299	hypo	down_10000	5052307	5062307	Glyma.03G040400
Chr03	5169050	5169249	hypo	up_10000	5166689	5176689	Glyma.03G040900
Chr03	5300550	5300749	hypo	up_10000	5295724	5305724	Glyma.03G041700
Chr03	5473000	5473249	hypo	TE	MuDR	5463897	5483754
Chr03	5486600	5486799	hypo	down_10000	5477364	5487364	Glyma.03G043400
Chr03	5527850	5528149	hypo	TE	MuDR	5516685	5538880
Chr03	5610550	5610749	hypo	intergenic
Chr03	5803750	5804099	hypo	down_10000	5798271	5808271	Glyma.03G045600
Chr03	6118600	6118899	hypo	Gene	6116141	6123056	Glyma.03G047700
Chr03	6143800	6144349	hypo	up_10000	6141895	6151895	Glyma.03G048000
Chr03	6261450	6261749	hypo	Gene	6248606	6264244	Glyma.03G048500
Chr03	6285350	6285599	hypo	up_10000	6282470	6292470	Glyma.03G048700
Chr03	6550450	6550649	hypo	down_10000	6544680	6554680	Glyma.03G050200
Chr03	6595650	6595899	hypo	up_10000	6593174	6603174	Glyma.03G050600
Chr03	6672600	6672799	hypo	intergenic
Chr03	6676350	6676549	hypo	up_10000	6674296	6684296	Glyma.03G051100
Chr03	6954200	6954499	hypo	up_10000	6954135	6964135	Glyma.03G052700
Chr03	6971500	6971699	hypo	TE	MuDR	6970261	6981759
Chr03	7002450	7002699	hypo	TE	MuDR	6992854	7006942
Chr03	7011350	7011549	hypo	TE	EnSpm	7007166	7016239
Chr03	7810450	7810799	hypo	down_10000	7805630	7815630	Glyma.03G056700
Chr03	7814050	7814399	hypo	TE	Copia	7812755	7814065
Chr03	7866350	7866649	hypo	up_10000	7858335	7868335	Glyma.03G056900
Chr03	7917850	7918049	hypo	TE	Caulimovirus	7911009	7918344
Chr03	7979200	7979649	hypo	intergenic
Chr03	7987900	7988099	hypo	intergenic
Chr03	8205400	8205649	hypo	up_10000	8195989	8205989	Glyma.03G057800
Chr03	8379100	8379299	hypo	down_10000	8372409	8382409	Glyma.03G058600
Chr03	8415000	8415249	hypo	TE	Gypsy	8402346	8418162
Chr03	8470050	8470349	hypo	down_10000	8469084	8479084	Glyma.03G058700
Chr03	8480500	8480899	hypo	down_10000	8479375	8489375	Glyma.03G058800
Chr03	8576750	8576999	hypo	TE	Copia	8574770	8582437
Chr03	8590300	8590499	hypo	up_10000	8588572	8598572	Glyma.03G059200
Chr03	8641300	8641599	hypo	down_10000	8635293	8645293	Glyma.03G059600
Chr03	8787850	8788049	hypo	intergenic
Chr03	8811650	8811999	hypo	TE	L1	8796986	8811767
Chr03	8812950	8813199	hypo	up_10000	8809541	8819541	Glyma.03G060500
Chr03	8858900	8859099	hypo	TE	EnSpm	8856919	8864173
Chr03	8885050	8885249	hypo	TE	Gypsy	8861588	8887565
Chr03	8908800	8908999	hypo	TE	Gypsy	8903291	8912423
Chr03	8951200	8951749	hypo	TE	EnSpm	8940567	8965160
Chr03	8976650	8976849	hypo	TE	EnSpm	8966358	8989089
Chr03	9087600	9087799	hypo	Gene	9083998	9088244	Glyma.03G061100
Chr03	9091600	9091799	hypo	down_10000	9088244	9098244	Glyma.03G061100
Chr03	9103950	9104199	hypo	TE	Gypsy	9099352	9104800
Chr03	9333100	9333299	hypo	intergenic
Chr03	9342900	9343199	hypo	TE	Gypsy	9342621	9353351
Chr03	9468100	9468349	hypo	TE	Gypsy	9467488	9468511
Chr03	9471300	9471549	hypo	TE	Copia	9468640	9477819
Chr03	9497300	9497499	hypo	TE	Copia	9483142	9497624
Chr03	9546950	9547149	hypo	TE	Copia	9515537	9588192
Chr03	9751250	9751549	hypo	TE	L1	9744364	9756414
Chr03	9916000	9916199	hypo	TE	Gypsy	9898571	9917947
Chr03	9931900	9932099	hypo	TE	Ogre	9925038	9936064
Chr03	9940150	9940349	hypo	TE	Gypsy	9937255	9947969
Chr03	9958200	9958399	hypo	intergenic
Chr03	10237250	10237499	hypo	TE	Gypsy	10229799	10246812
Chr03	10334400	10334699	hypo	TE	Gypsy	10333287	10336016
Chr03	10493900	10494099	hypo	intergenic
Chr03	10641300	10641499	hypo	TE	Gypsy	10634704	10641443
Chr03	10662400	10662599	hypo	TE	Gypsy	10660863	10671219
Chr03	11448750	11448999	hypo	Gene	11447718	11449519	Glyma.03G065400
Chr03	11451150	11451399	hypo	Gene	11450263	11454605	Glyma.03G065500
Chr03	11454600	11455049	hypo	Gene	11450263	11454605	Glyma.03G065500
Chr03	11467450	11467649	hypo	intergenic
Chr03	11714100	11714299	hypo	TE	Gypsy	11713707	11717834
Chr03	11823600	11823799	hypo	TE	Gypsy	11809465	11824319
Chr03	11846000	11846199	hypo	TE	Gypsy	11840713	11850580
Chr03	12046050	12046249	hypo	TE	MuDR	12046020	12065054
Chr03	12047300	12047499	hypo	TE	MuDR	12046020	12065054
Chr03	12126950	12127149	hypo	TE	Gypsy	12123954	12138254
Chr03	12134550	12134749	hypo	TE	Gypsy	12123954	12138254
Chr03	12251300	12251499	hypo	TE	Gypsy	12250832	12252523
Chr03	12543100	12543299	hypo	TE	DIASPORA	12532388	12546075
Chr03	12715700	12715899	hypo	down_10000	12707259	12717259	Glyma.03G066100
Chr03	12842650	12842849	hypo	intergenic
Chr03	12880800	12880999	hypo	TE	Gypsy	12875499	12894859
Chr03	12884150	12884349	hypo	TE	Gypsy	12875499	12894859
Chr03	13115450	13115649	hypo	TE	Ogre	13113379	13118134
Chr03	13145750	13145999	hypo	intergenic
Chr03	13330350	13330549	hypo	intergenic
Chr03	13557800	13558049	hypo	Gene	13557630	13562514	Glyma.03G067100
Chr03	13559750	13560099	hypo	Gene	13557630	13562514	Glyma.03G067100
Chr03	13591700	13591899	hypo	TE	Copia	13591637	13599876
Chr03	13761950	13762199	hypo	TE	Gypsy	13761664	13765522
Chr03	13933150	13933349	hypo	intergenic
Chr03	14197600	14197799	hypo	TE	Gypsy	14195771	14209058
Chr03	14216800	14217149	hypo	down_10000	14216552	14226552	Glyma.03G068400
Chr03	14329000	14329249	hypo	intergenic
Chr03	14588500	14588749	hypo	up_10000	14582997	14592997	Glyma.03G069500
Chr03	14649300	14649499	hypo	intergenic
Chr03	14667200	14667399	hypo	intergenic
Chr03	14844250	14844449	hypo	TE	Ogre	14843261	14856141
Chr03	15160500	15160849	hypo	TE	Gypsy	15157774	15164660
Chr03	15482350	15482649	hypo	intergenic
Chr03	15534000	15534199	hypo	TE	Gypsy	15529631	15534624
Chr03	15770600	15770849	hypo	TE	Copia	15766973	15773289
Chr03	15812450	15812699	hypo	TE	Gypsy	15789548	15813634
Chr03	16215700	16215999	hypo	Gene	16215981	16222596	Glyma.03G070200
Chr03	16529300	16529499	hypo	intergenic
Chr03	16635050	16635299	hypo	intergenic
Chr03	16645800	16645999	hypo	TE	Gypsy	16639940	16646474
Chr03	16758600	16758849	hypo	down_10000	16756136	16766136	Glyma.03G070500
Chr03	16776400	16776699	hypo	TE	L1	16773289	16776589
Chr03	16820300	16820499	hypo	intergenic
Chr03	16821500	16821749	hypo	intergenic
Chr03	16829050	16829299	hypo	down_10000	16828408	16838408	Glyma.03G070600
Chr03	16907700	16907899	hypo	intergenic
Chr03	16984750	16984949	hypo	TE	Gypsy	16975056	16991962
Chr03	17063300	17063599	hypo	up_10000	17056749	17066749	Glyma.03G071600
Chr03	17189800	17190149	hypo	TE	Gypsy	17183100	17193949
Chr03	17270300	17270499	hypo	intergenic
Chr03	17427850	17428049	hypo	up_10000	17420157	17430157	Glyma.03G072200
Chr03	17467150	17467349	hypo	down_10000	17466212	17476212	Glyma.03G072300
Chr03	17473400	17473649	hypo	TE	Copia	17467444	17478122
Chr03	17650650	17650899	hypo	up_10000	17642045	17652045	Glyma.03G073100
Chr03	17995000	17995199	hypo	intergenic
Chr03	18043400	18043649	hypo	intergenic
Chr03	18110650	18110999	hypo	up_10000	18108905	18118905	Glyma.03G073900
Chr03	18131050	18131249	hypo	TE	Gypsy	18129434	18132714
Chr03	18224100	18224349	hypo	intergenic
Chr03	18279400	18279649	hypo	TE	Gypsy	18278222	18290645
Chr03	18293700	18293899	hypo	intergenic
Chr03	18418250	18418449	hypo	down_10000	18408800	18418800	Glyma.03G074100
Chr03	18432900	18433099	hypo	intergenic
Chr03	18528050	18528249	hypo	down_10000	18522497	18532497	Glyma.03G074500
Chr03	18657900	18658149	hypo	intergenic
Chr03	18666750	18666949	hypo	intergenic
Chr03	18737150	18737349	hypo	intergenic
Chr03	18797900	18798199	hypo	intergenic
Chr03	19082400	19082649	hypo	TE	Gypsy	19081449	19099395
Chr03	19192450	19192749	hypo	up_10000	19187533	19197533	Glyma.03G077400
Chr03	19193100	19193299	hypo	up_10000	19187533	19197533	Glyma.03G077400
Chr03	19329450	19329649	hypo	TE	Gypsy	19322092	19329915
Chr03	19359100	19359399	hypo	TE	Gypsy	19357672	19359709
Chr03	19404900	19405149	hypo	TE	Gypsy	19404124	19405655
Chr03	19529200	19529399	hypo	intergenic
Chr03	19571800	19572049	hypo	intergenic
Chr03	19732550	19732849	hypo	intergenic
Chr03	19733200	19733399	hypo	intergenic
Chr03	19765200	19765399	hypo	TE	Copia	19762974	19776550
Chr03	19809500	19809749	hypo	intergenic
Chr03	20007850	20008199	hypo	TE	Gypsy	20007710	20008684
Chr03	20019850	20020199	hypo	TE	DIASPORA	20017653	20027104
Chr03	20086700	20086949	hypo	intergenic
Chr03	20087050	20087299	hypo	intergenic
Chr03	20088300	20088499	hypo	TE	Gypsy	20088003	20090812
Chr03	20157000	20157299	hypo	intergenic
Chr03	20171100	20171299	hypo	TE	SIRE1	20166457	20173434
Chr03	20351450	20351649	hypo	TE	Gypsy	20350776	20360118
Chr03	20430000	20430349	hypo	up_10000	20421024	20431024	Glyma.03G079900
Chr03	20503200	20503399	hypo	intergenic
Chr03	20545300	20545499	hypo	TE	Gypsy	20530823	20548469
Chr03	20563750	20564049	hypo	TE	Gypsy	20561751	20563925
Chr03	20581150	20581449	hypo	TE	Ogre	20579523	20581224
Chr03	20617100	20617299	hypo	TE	Gypsy	20613246	20624629
Chr03	20685500	20685849	hypo	intergenic
Chr03	20696850	20697049	hypo	TE	Gypsy	20695851	20702416
Chr03	20897400	20897649	hypo	TE	Copia	20883429	20898913
Chr03	20930450	20930699	hypo	TE	Gypsy	20929457	20934868
Chr03	21023850	21024099	hypo	TE	Gypsy	21013211	21028139
Chr03	21048050	21048249	hypo	intergenic
Chr03	21064000	21064199	hypo	intergenic
Chr03	21393900	21394099	hypo	TE	Gypsy	21393745	21405181
Chr03	21523550	21523899	hypo	TE	Gypsy	21522494	21526492
Chr03	21564450	21564699	hypo	intergenic
Chr03	21690000	21690249	hypo	TE	DIASPORA	21686446	21691863
Chr03	21780150	21780349	hypo	intergenic
Chr03	21787650	21787949	hypo	TE	Copia	21787722	21789407
Chr03	21827200	21827449	hypo	up_10000	21826697	21836697	Glyma.03G081000
Chr03	21834400	21834599	hypo	TE	Helitron	21828332	21846588
Chr03	21879200	21879399	hypo	down_10000	21878845	21888845	Glyma.03G081200
Chr03	21972950	21973149	hypo	up_10000	21972160	21982160	Glyma.03G081400
Chr03	22001500	22001699	hypo	down_10000	21993233	22003233	Glyma.03G081600
Chr03	22062400	22062649	hypo	TE	Copia	22057578	22063299
Chr03	22432300	22432499	hypo	down_10000	22423399	22433399	Glyma.03G081900
Chr03	22488650	22488999	hypo	TE	Gypsy	22486452	22504878
Chr03	22490200	22490399	hypo	TE	Gypsy	22486452	22504878
Chr03	22546150	22546349	hypo	TE	Gypsy	22545410	22550308
Chr03	22773200	22773399	hypo	TE	Gypsy	22749005	22774222
Chr03	22857300	22857499	hypo	TE	Gypsy	22847859	22858558
Chr03	22871350	22871599	hypo	TE	Gypsy	22859881	22872542
Chr03	22993900	22994149	hypo	intergenic
Chr03	23067000	23067199	hypo	TE	Copia	23067013	23078854
Chr03	23098350	23098549	hypo	TE	Ogre	23096925	23104662
Chr03	23120750	23120999	hypo	TE	Gypsy	23118570	23121163
Chr03	23178450	23178949	hypo	intergenic
Chr03	23309350	23309599	hypo	up_10000	23309182	23319182	Glyma.03G083700
Chr03	23383450	23383699	hypo	down_10000	23377379	23387379	Glyma.03G083900
Chr03	23431000	23431199	hypo	TE	Gypsy	23429324	23431839
Chr03	23507800	23508049	hypo	intergenic
Chr03	23723750	23723999	hypo	intergenic
Chr03	23775950	23776249	hypo	intergenic
Chr03	23779850	23780049	hypo	intergenic
Chr03	23788850	23789149	hypo	TE	Copia	23783789	23791077
Chr03	23807650	23807849	hypo	intergenic
Chr03	23971900	23972099	hypo	TE	EnSpm	23968481	23973043
Chr03	24069650	24069899	hypo	TE	Gypsy	24069240	24073311
Chr03	24169900	24170099	hypo	TE	MuDR	24165060	24176354
Chr03	24173100	24173299	hypo	TE	MuDR	24165060	24176354
Chr03	24201900	24202149	hypo	TE	Copia	24190282	24202018
Chr03	24208150	24208499	hypo	TE	Copia	24205304	24221004
Chr03	24277400	24277599	hypo	TE	Gypsy	24269414	24284469
Chr03	24307400	24307649	hypo	TE	Sat	24298345	24314034
Chr03	24396750	24396949	hypo	TE	DIASPORA	24393024	24397596
Chr03	24470300	24470549	hypo	TE	Gypsy	24470521	24498165
Chr03	24493500	24493799	hypo	TE	Gypsy	24470521	24498165
Chr03	24597800	24598049	hypo	TE	Gypsy	24596708	24598001
Chr03	24612700	24612899	hypo	intergenic
Chr03	24639700	24639999	hypo	TE	Gypsy	24638396	24646973
Chr03	24674500	24674799	hypo	TE	Gypsy	24673539	24691123
Chr03	24691250	24691449	hypo	intergenic
Chr03	24705650	24705899	hypo	TE	Gypsy	24703743	24709087
Chr03	24807700	24807899	hypo	down_10000	24804160	24814160	Glyma.03G085400
Chr03	24900650	24900849	hypo	TE	Ogre	24891778	24904589
Chr03	24965100	24965349	hypo	intergenic
Chr03	25098800	25098999	hypo	up_10000	25090716	25100716	Glyma.03G085500
Chr03	25266250	25266599	hypo	Gene	25259322	25269895	Glyma.03G085700
Chr03	25295050	25295349	hypo	TE	hAT	25294337	25306461
Chr03	25502650	25502899	hypo	up_10000	25495813	25505813	Glyma.03G086200
Chr03	25636700	25636949	hypo	TE	EnSpm	25633758	25641322
Chr03	25680950	25681299	hypo	intergenic
Chr03	25735450	25735899	hypo	intergenic
Chr03	25937150	25937399	hypo	TE	hAT	25933231	25939083
Chr03	25968050	25968249	hypo	down_10000	25964101	25974101	Glyma.03G087400
Chr03	25976850	25977049	hypo	up_10000	25969191	25979191	Glyma.03G087500
Chr03	25985650	25985849	hypo	up_10000	25977164	25987164	Glyma.03G087600
Chr03	26016800	26016999	hypo	down_10000	26016638	26026638	Glyma.03G087800
Chr03	26030750	26031049	hypo	intergenic
Chr03	26064300	26064599	hypo	TE	Gypsy	26060506	26065727
Chr03	26087200	26087549	hypo	TE	Gypsy	26083738	26105579
Chr03	26133850	26134049	hypo	intergenic
Chr03	26147150	26147349	hypo	up_10000	26137637	26147637	Glyma.03G088100
Chr03	26158450	26158649	hypo	down_10000	26152559	26162559	Glyma.03G088100
Chr03	26182500	26182699	hypo	up_10000	26174415	26184415	Glyma.03G088200
Chr03	26194100	26194299	hypo	Gene	26184415	26204808	Glyma.03G088200
Chr03	26257800	26258099	hypo	intergenic
Chr03	26299450	26299749	hypo	up_10000	26292104	26302104	Glyma.03G088500
Chr03	26335000	26335349	hypo	TE	Gypsy	26334207	26346963
Chr03	26439200	26439549	hypo	intergenic
Chr03	26545550	26545749	hypo	up_10000	26542608	26552608	Glyma.03G089100
Chr03	26715400	26715599	hypo	up_10000	26712317	26722317	Glyma.03G089900
Chr03	26802250	26802499	hypo	TE	Gypsy	26798291	26806104
Chr03	26839350	26839549	hypo	intergenic
Chr03	26855850	26856049	hypo	TE	Gypsy	26849741	26865392
Chr03	26903200	26903399	hypo	TE	Gypsy	26893456	26915128
Chr03	26907850	26908049	hypo	TE	Gypsy	26893456	26915128
Chr03	26915600	26915949	hypo	TE	Copia	26915157	26919535
Chr03	26983100	26983399	hypo	Gene	26981330	26988564	Glyma.03G090900
Chr03	27024550	27024749	hypo	TE	Gypsy	27021808	27024790
Chr03	27042000	27042199	hypo	up_10000	27034862	27044862	Glyma.03G091100
Chr03	27077650	27078049	hypo	TE	EnSpm	27069470	27080119
Chr03	27105950	27106299	hypo	up_10000	27105571	27115571	Glyma.03G091500
Chr03	27240950	27241149	hypo	intergenic
Chr03	27308700	27309049	hypo	intergenic
Chr03	27313500	27313699	hypo	TE	Gypsy	27309765	27318814
Chr03	27342200	27342449	hypo	TE	Copia	27340108	27343703
Chr03	27412850	27413099	hypo	TE	MuDR	27407117	27414269
Chr03	27433100	27433449	hypo	TE	Gypsy	27432974	27434543
Chr03	27475400	27475599	hypo	intergenic
Chr03	27573050	27573249	hypo	TE	EnSpm	27571968	27576002
Chr03	27660400	27660599	hypo	up_10000	27657893	27667893	Glyma.03G093600
Chr03	27684800	27685049	hypo	TE	Copia	27677934	27698446
Chr03	27687350	27687599	hypo	TE	Copia	27677934	27698446
Chr03	27719050	27719249	hypo	intergenic
Chr03	27757950	27758149	hypo	TE	Ogre	27747329	27761802
Chr03	27779900	27780099	hypo	TE	Gypsy	27778491	27790962
Chr03	27834700	27834899	hypo	TE	EnSpm	27833826	27848925
Chr03	27875450	27875699	hypo	intergenic
Chr03	27898750	27899099	hypo	up_10000	27896082	27906082	Glyma.03G094400
Chr03	27910900	27911099	hypo	Gene	27899667	27915318	Glyma.03G094300
Chr03	28056800	28056999	hypo	intergenic
Chr03	28095550	28095899	hypo	TE	Copia	28090830	28102617
Chr03	28137750	28137949	hypo	intergenic
Chr03	28143600	28143899	hypo	TE	Gypsy	28143389	28169968
Chr03	28280400	28280649	hypo	intergenic
Chr03	28282400	28282599	hypo	intergenic
Chr03	28304650	28304849	hypo	up_10000	28302534	28312534	Glyma.03G095900
Chr03	28328250	28328449	hypo	TE	Copia	28309430	28331573
Chr03	28516900	28517149	hypo	TE	EnSpm	28516148	28520395
Chr03	28525650	28525849	hypo	up_10000	28521242	28531242	Glyma.03G097600
Chr03	28553250	28553499	hypo	up_10000	28543567	28553567	Glyma.03G097800
Chr03	28622700	28622999	hypo	TE	Copia	28621804	28628399
Chr03	28711850	28712099	hypo	up_10000	28705707	28715707	Glyma.03G099000
Chr03	28784850	28785199	hypo	intergenic
Chr03	28791700	28791949	hypo	intergenic
Chr03	28800800	28800999	hypo	TE	Gypsy	28798793	28816711
Chr03	28905650	28906049	hypo	up_10000	28897248	28907248	Glyma.03G099900
Chr03	29101200	29101499	hypo	TE	Gypsy	29098152	29111499
Chr03	29166750	29166949	hypo	TE	EnSpm	29157709	29167189
Chr03	29282850	29283049	hypo	intergenic
Chr03	29372150	29372349	hypo	up_10000	29365196	29375196	Glyma.03G102100
Chr03	29376050	29376399	hypo	Gene	29375196	29377124	Glyma.03G102100
Chr03	29545050	29545299	hypo	TE	MuDR	29544978	29554942
Chr03	29594300	29594499	hypo	intergenic
Chr03	29744700	29744999	hypo	TE	Copia	29739762	29745088
Chr03	29780150	29780349	hypo	up_10000	29775369	29785369	Glyma.03G103700
Chr03	29824250	29824449	hypo	up_10000	29820122	29830122	Glyma.03G103900
Chr03	29857500	29857799	hypo	down_10000	29848646	29858646	Glyma.03G104300
Chr03	29901000	29901399	hypo	intergenic
Chr03	30020900	30021099	hypo	up_10000	30013194	30023194	Glyma.03G105000
Chr03	30125950	30126149	hypo	TE	Copia	30121887	30129669
Chr03	30131200	30131449	hypo	TE	Gypsy	30121937	30138429
Chr03	30131750	30131949	hypo	TE	Gypsy	30121937	30138429
Chr03	30182350	30182699	hypo	up_10000	30177959	30187959	Glyma.03G105400
Chr03	30219550	30219749	hypo	intergenic
Chr03	30623800	30624249	hypo	up_10000	30618059	30628059	Glyma.03G106700
Chr03	30641450	30641749	hypo	TE	MuDR	30634362	30651016
Chr03	30648050	30648349	hypo	TE	MuDR	30634362	30651016
Chr03	30763000	30763249	hypo	intergenic
Chr03	30918000	30918199	hypo	up_10000	30916122	30926122	Glyma.03G108500
Chr03	30966050	30966249	hypo	TE	Copia	30965500	30971758
Chr03	30995200	30995399	hypo	down_10000	30992094	31002094	Glyma.03G109100
Chr03	31056300	31056499	hypo	intergenic
Chr03	31083100	31083349	hypo	TE	Gypsy	31081750	31106259
Chr03	31105650	31106049	hypo	TE	Gypsy	31081750	31106259
Chr03	31250500	31250799	hypo	TE	EnSpm	31231129	31258724
Chr03	31265300	31265499	hypo	TE	Copia	31263868	31265462
Chr03	31473100	31473449	hypo	TE	MuDR	31470412	31475923
Chr03	31473900	31474099	hypo	TE	MuDR	31470412	31475923
Chr03	31770800	31771049	hypo	down_10000	31769283	31779283	Glyma.03G112000
Chr03	31792250	31792599	hypo	intergenic
Chr03	31842900	31843199	hypo	down_10000	31841245	31851245	Glyma.03G112100
Chr03	31853050	31853349	hypo	Gene	31852324	31854896	Glyma.03G112200
Chr03	31890100	31890349	hypo	up_10000	31886558	31896558	Glyma.03G112400
Chr03	31986300	31986549	hypo	TE	Gypsy	31981042	31992804
Chr03	32019600	32019799	hypo	TE	Copia	32007023	32024415
Chr03	32094600	32094849	hypo	up_10000	32087923	32097923	Glyma.03G113700
Chr03	32343500	32343699	hypo	TE	Copia	32342107	32346033
Chr03	32418100	32418399	hypo	down_10000	32414646	32424646	Glyma.03G116100
Chr03	32758150	32758349	hypo	down_10000	32753500	32763500	Glyma.03G117700
Chr03	32824800	32824999	hypo	TE	Gypsy	32824622	32830161
Chr03	33293900	33294099	hypo	up_10000	33288719	33298719	Glyma.03G121000
Chr03	33366000	33366199	hypo	intergenic
Chr03	33459450	33459649	hypo	down_10000	33456244	33466244	Glyma.03G122000
Chr03	33593250	33593549	hypo	up_10000	33584024	33594024	Glyma.03G123000
Chr03	33865950	33866149	hypo	down_10000	33863243	33873243	Glyma.03G125000
Chr03	33895400	33895699	hypo	down_10000	33887698	33897698	Glyma.03G125200
Chr03	33898650	33898899	hypo	TE	MuDR	33896736	33904476
Chr03	33966300	33966499	hypo	intergenic
Chr03	34080100	34080299	hypo	up_10000	34079031	34089031	Glyma.03G126700
Chr03	34551600	34551849	hypo	intergenic
Chr03	34571350	34571649	hypo	down_10000	34565707	34575707	Glyma.03G130700
Chr03	34588250	34588599	hypo	down_10000	34579840	34589840	Glyma.03G130800
Chr03	34592900	34593249	hypo	up_10000	34591131	34601131	Glyma.03G130800
Chr03	34727850	34728049	hypo	TE	MuDR	34724886	34736255
Chr03	34845200	34845449	hypo	up_10000	34840820	34850820	Glyma.03G133300
Chr03	35041650	35041849	hypo	down_10000	35035321	35045321	Glyma.03G135000
Chr03	35042700	35042999	hypo	down_10000	35035321	35045321	Glyma.03G135000
Chr03	35059950	35060199	hypo	TE	Gypsy	35043279	35060568
Chr03	35060650	35060849	hypo	down_10000	35055346	35065346	Glyma.03G135100
Chr03	35329750	35329949	hypo	up_10000	35321009	35331009	Glyma.03G137100
Chr03	35730900	35731199	hypo	Gene	35730134	35731565	Glyma.03G141300
Chr03	35733100	35733299	hypo	Gene	35732163	35733903	Glyma.03G141400
Chr03	35768600	35768849	hypo	up_10000	35762880	35772880	Glyma.03G141700
Chr03	36296550	36296849	hypo	down_10000	36287718	36297718	Glyma.03G147200
Chr03	36308150	36308449	hypo	TE	MuDR	36305595	36312838
Chr03	36375250	36375449	hypo	up_10000	36367998	36377998	Glyma.03G148000
Chr03	36450950	36451149	hypo	Gene	36449311	36451278	Glyma.03G148900
Chr03	36614700	36614949	hypo	up_10000	36611944	36621944	Glyma.03G151200
Chr03	36686850	36687099	hypo	down_10000	36678884	36688884	Glyma.03G151800
Chr03	37089300	37089499	hypo	up_10000	37087582	37097582	Glyma.03G155700
Chr03	37554800	37555249	hypo	down_10000	37551418	37561418	Glyma.03G160500
Chr03	37597750	37597949	hypo	Gene	37597905	37600345	Glyma.03G160800
Chr03	37956600	37956849	hypo	Gene	37955554	37962903	Glyma.03G164600
Chr03	38004550	38004849	hypo	Gene	38004297	38007158	Glyma.03G165200
Chr03	38367800	38368549	hypo	up_10000	38360265	38370265	Glyma.03G169500
Chr03	38399050	38399299	hypo	intergenic
Chr03	38532650	38532849	hypo	TE	Copia	38532570	38537375
Chr03	38612350	38612699	hypo	Gene	38610797	38616471	Glyma.03G171600
Chr03	39178150	39178449	hypo	down_10000	39177279	39187279	Glyma.03G179500
Chr03	39280950	39281149	hypo	up_10000	39277467	39287467	Glyma.03G181000
Chr03	39291500	39291899	hypo	down_10000	39287485	39297485	Glyma.03G181100
Chr03	39347550	39347749	hypo	up_10000	39341927	39351927	Glyma.03G181600
Chr03	39355350	39355799	hypo	up_10000	39352677	39362677	Glyma.03G181700
Chr03	39389800	39389999	hypo	up_10000	39387108	39397108	Glyma.03G181800
Chr03	39402250	39402499	hypo	up_10000	39395598	39405598	Glyma.03G182000
Chr03	39521900	39522099	hypo	up_10000	39518212	39528212	Glyma.03G183300
Chr03	39628850	39629199	hypo	up_10000	39620673	39630673	Glyma.03G184500
Chr03	39887050	39887249	hypo	up_10000	39877773	39887773	Glyma.03G187600
Chr03	40091400	40091599	hypo	up_10000	40082648	40092648	Glyma.03G190000
Chr03	40165450	40165649	hypo	up_10000	40157387	40167387	Glyma.03G190900
Chr03	40367350	40367549	hypo	up_10000	40364503	40374503	Glyma.03G192700
Chr03	41111150	41111349	hypo	Gene	41108071	41128352	Glyma.03G202700
Chr03	41309400	41309749	hypo	up_10000	41301451	41311451	Glyma.03G205000
Chr03	41434250	41434799	hypo	up_10000	41427652	41437652	Glyma.03G206800
Chr03	41741000	41741249	hypo	up_10000	41733599	41743599	Glyma.03G211200
Chr03	42163250	42163599	hypo	up_10000	42160196	42170196	Glyma.03G217800
Chr03	42360900	42361249	hypo	up_10000	42352651	42362651	Glyma.03G220400
Chr03	42658300	42658649	hypo	Gene	42656642	42665584	Glyma.03G224300
Chr03	42662950	42663249	hypo	Gene	42656642	42665584	Glyma.03G224300
Chr03	42960600	42960899	hypo	down_10000	42951283	42961283	Glyma.03G227700
Chr03	43320600	43320849	hypo	up_10000	43319823	43329823	Glyma.03G231900
Chr03	43700900	43701349	hypo	up_10000	43699931	43709931	Glyma.03G237000
Chr03	44028700	44028899	hypo	up_10000	44026105	44036105	Glyma.03G242200
Chr03	44091950	44092149	hypo	Gene	44085577	44095075	Glyma.03G243100
Chr03	44192200	44192549	hypo	up_10000	44183909	44193909	Glyma.03G244300
Chr03	44271750	44271999	hypo	up_10000	44269438	44279438	Glyma.03G245500
Chr03	44884800	44885249	hypo	up_10000	44878518	44888518	Glyma.03G253300
Chr03	45010950	45011249	hypo	up_10000	45006452	45016452	Glyma.03G254900
Chr03	45249100	45249299	hypo	down_10000	45246507	45256507	Glyma.03G258000
Chr03	45331650	45331949	hypo	Gene	45329035	45336056	Glyma.03G259000
Chr03	45677500	45677799	hypo	up_10000	45671844	45681844	Glyma.03G264100
Chr03	45709250	45709649	hypo	down_10000	45709164	45719164	Glyma.03G264300
Chr04	12100	12349	hypo	TE	hAT	20	16837
Chr04	20350	20649	hypo	up_10000	14900	24900	Glyma.04G000100
Chr04	71400	71699	hypo	up_10000	67396	77396	Glyma.04G000400
Chr04	109600	109899	hypo	Gene	106989	111893	Glyma.04G001200
Chr04	185700	185949	hypo	down_10000	177929	187929	Glyma.04G002000
Chr04	344350	344699	hypo	up_10000	335134	345134	Glyma.04G004000
Chr04	501450	501699	hypo	up_10000	494810	504810	Glyma.04G006200
Chr04	522750	523049	hypo	up_10000	514807	524807	Glyma.04G006700
Chr04	576250	576949	hypo	up_10000	576015	586015	Glyma.04G007400
Chr04	1351200	1351399	hypo	down_10000	1347805	1357805	Glyma.04G017300
Chr04	2067050	2067249	hypo	up_10000	2063123	2073123	Glyma.04G025500
Chr04	2778000	2778349	hypo	Gene	2770694	2784094	Glyma.04G034700
Chr04	2812300	2812499	hypo	up_10000	2809659	2819659	Glyma.04G035100
Chr04	2996400	2996599	hypo	up_10000	2988997	2998997	Glyma.04G037700
Chr04	3201750	3202099	hypo	up_10000	3195811	3205811	Glyma.04G039800
Chr04	3408550	3408799	hypo	up_10000	3399810	3409810	Glyma.04G042200
Chr04	3592050	3592249	hypo	up_10000	3583098	3593098	Glyma.04G044800
Chr04	3615150	3615349	hypo	up_10000	3606726	3616726	Glyma.04G045300
Chr04	3713100	3713349	hypo	up_10000	3709112	3719112	Glyma.04G046600
Chr04	3904250	3904599	hypo	Gene	3890558	3905394	Glyma.04G048400
Chr04	4321650	4321849	hypo	up_10000	4313268	4323268	Glyma.04G053000
Chr04	4349300	4349549	hypo	up_10000	4344294	4354294	Glyma.04G053600
Chr04	4688350	4688649	hypo	up_10000	4685267	4695267	Glyma.04G057600
Chr04	4688850	4689049	hypo	up_10000	4685267	4695267	Glyma.04G057600
Chr04	4697450	4697749	hypo	down_10000	4695741	4705741	Glyma.04G057700
Chr04	4980100	4980299	hypo	up_10000	4978652	4988652	Glyma.04G061000
Chr04	5255100	5255449	hypo	up_10000	5247301	5257301	Glyma.04G063100
Chr04	5685200	5685449	hypo	down_10000	5684673	5694673	Glyma.04G067800
Chr04	5698450	5698749	hypo	up_10000	5692676	5702676	Glyma.04G067900
Chr04	5780750	5780949	hypo	up_10000	5776504	5786504	Glyma.04G069200
Chr04	5904100	5904299	hypo	down_10000	5900654	5910654	Glyma.04G070500
Chr04	5913850	5914199	hypo	up_10000	5911954	5921954	Glyma.04G070600
Chr04	5962950	5963149	hypo	TE	Copia	5962957	5968216
Chr04	5976750	5976999	hypo	TE	MuDR	5976890	5988152
Chr04	6136700	6136999	hypo	up_10000	6131630	6141630	Glyma.04G073600
Chr04	6462650	6462849	hypo	up_10000	6460695	6470695	Glyma.04G076800
Chr04	6761100	6761449	hypo	up_10000	6751980	6761980	Glyma.04G080400
Chr04	6875550	6875849	hypo	up_10000	6874037	6884037	Glyma.04G081700
Chr04	7709750	7709949	hypo	TE	Copia	7708893	7714354
Chr04	7734000	7734349	hypo	down_10000	7733808	7743808	Glyma.04G089100
Chr04	7756950	7757249	hypo	up_10000	7750764	7760764	Glyma.04G089200
Chr04	8040050	8040299	hypo	up_10000	8036056	8046056	Glyma.04G091400
Chr04	8432750	8432949	hypo	up_10000	8428467	8438467	Glyma.04G094600
Chr04	8455000	8455349	hypo	up_10000	8449047	8459047	Glyma.04G094700
Chr04	8561000	8561299	hypo	up_10000	8556631	8566631	Glyma.04G096100
Chr04	8734850	8735199	hypo	up_10000	8733666	8743666	Glyma.04G096700
Chr04	8735600	8735849	hypo	up_10000	8733666	8743666	Glyma.04G096700
Chr04	8798200	8798399	hypo	up_10000	8796458	8806458	Glyma.04G096900
Chr04	8866850	8867099	hypo	down_10000	8865249	8875249	Glyma.04G097900
Chr04	9508250	9508549	hypo	up_10000	9503510	9513510	Glyma.04G102800
Chr04	9517350	9517549	hypo	TE	Copia	9515929	9520753
Chr04	9519900	9520149	hypo	TE	Copia	9515929	9520753
Chr04	9705150	9705399	hypo	Gene	9705282	9705434	Glyma.04G103800
Chr04	9932450	9932649	hypo	TE	Gypsy	9927668	9933453
Chr04	9945700	9946049	hypo	intergenic
Chr04	10518350	10518649	hypo	TE	Gypsy	10517128	10519875
Chr04	10656350	10656599	hypo	TE	Gypsy	10653820	10667829
Chr04	10808000	10808199	hypo	TE	Unknow	10807903	10808143
Chr04	10865500	10865699	hypo	TE	Gypsy	10855724	10876959
Chr04	10952750	10952999	hypo	Gene	10952339	10953028	Glyma.04G106100
Chr04	10954050	10954249	hypo	TE	Gypsy	10954140	10955702
Chr04	11013350	11013649	hypo	TE	Copia	11007659	11013874
Chr04	11175250	11175449	hypo	TE	Copia	11171019	11177112
Chr04	11236450	11236899	hypo	up_10000	11232689	11242689	Glyma.04G106900
Chr04	11340600	11340799	hypo	intergenic
Chr04	11885350	11885549	hypo	TE	Ogre	11843241	11889037
Chr04	11887700	11887899	hypo	TE	Ogre	11843241	11889037
Chr04	11903200	11903399	hypo	up_10000	11894959	11904959	Glyma.04G109800
Chr04	12174150	12174349	hypo	TE	hAT	12172957	12174659
Chr04	12201050	12201449	hypo	up_10000	12200299	12210299	Glyma.04G110600
Chr04	12394000	12394199	hypo	up_10000	12387639	12397639	Glyma.04G111600
Chr04	12412950	12413199	hypo	intergenic
Chr04	12432050	12432299	hypo	up_10000	12425668	12435668	Glyma.04G111700
Chr04	12558500	12558699	hypo	TE	Gypsy	12554383	12559091
Chr04	12579650	12579849	hypo	up_10000	12570562	12580562	Glyma.04G112400
Chr04	12724950	12725199	hypo	TE	Gypsy	12704510	12743531
Chr04	12802750	12802999	hypo	intergenic
Chr04	12816500	12816699	hypo	intergenic
Chr04	12916800	12916999	hypo	up_10000	12913483	12923483	Glyma.04G113700
Chr04	12925300	12925549	hypo	up_10000	12920625	12930625	Glyma.04G113800
Chr04	12979750	12979949	hypo	down_10000	12975036	12985036	Glyma.04G114300
Chr04	13014800	13014999	hypo	TE	Gypsy	13010968	13015712
Chr04	13061750	13061949	hypo	TE	Gypsy	13058389	13062621
Chr04	13066850	13067049	hypo	Gene	13063675	13092388	Glyma.04G114800
Chr04	13345250	13345449	hypo	TE	Gypsy	13336206	13347878
Chr04	13397250	13397499	hypo	Gene	13394764	13397571	Glyma.04G116200
Chr04	13444800	13444999	hypo	TE	MuDR	13433997	13444931
Chr04	13651400	13651749	hypo	Gene	13650519	13653737	Glyma.04G116800
Chr04	13836750	13837049	hypo	TE	Copia	13834617	13841327
Chr04	13875600	13875899	hypo	TE	Copia	13874141	13880414
Chr04	14092450	14092649	hypo	intergenic
Chr04	14138700	14138949	hypo	intergenic
Chr04	14175700	14175899	hypo	TE	TGM	14175148	14179229
Chr04	14212900	14213099	hypo	up_10000	14211565	14221565	Glyma.04G119000
Chr04	14292200	14292499	hypo	TE	Gypsy	14291910	14295094
Chr04	14349550	14349749	hypo	Gene	14347059	14351549	Glyma.04G119300
Chr04	14554550	14554899	hypo	intergenic
Chr04	14623950	14624299	hypo	Gene	14620348	14626271	Glyma.04G119700
Chr04	14635050	14635249	hypo	TE	Gypsy	14635024	14644385
Chr04	14693600	14693899	hypo	intergenic
Chr04	14757500	14757699	hypo	up_10000	14751395	14761395	Glyma.04G120000
Chr04	14873050	14873249	hypo	TE	EnSpm	14869026	14874182
Chr04	14894250	14894549	hypo	TE	Copia	14893485	14894304
Chr04	15052150	15052349	hypo	intergenic
Chr04	15095150	15095349	hypo	TE	DIASPORA	15090823	15095467
Chr04	15158550	15158799	hypo	up_10000	15157665	15167665	Glyma.04G121100
Chr04	15166600	15166899	hypo	up_10000	15157665	15167665	Glyma.04G121100
Chr04	15488750	15488999	hypo	intergenic
Chr04	15499450	15499749	hypo	intergenic
Chr04	15542700	15542949	hypo	intergenic
Chr04	15742550	15742749	hypo	intergenic
Chr04	16250500	16250749	hypo	intergenic
Chr04	16393250	16393549	hypo	down_10000	16390781	16400781	Glyma.04G124800
Chr04	16565100	16565499	hypo	intergenic
Chr04	16604850	16605099	hypo	TE	Ogre	16598440	16606228
Chr04	16624950	16625149	hypo	Gene	16622379	16634652	Glyma.04G125600
Chr04	16850300	16850499	hypo	TE	DIASPORA	16846152	16856841
Chr04	17057000	17057249	hypo	TE	EnSpm	17054081	17063903
Chr04	17094000	17094199	hypo	down_10000	17086980	17096980	Glyma.04G126900
Chr04	17233800	17234049	hypo	intergenic
Chr04	17277500	17277699	hypo	intergenic
Chr04	17363900	17364149	hypo	TE	hAT	17351341	17364110
Chr04	17734150	17734449	hypo	intergenic
Chr04	17738950	17739199	hypo	TE	Copia	17738365	17744123
Chr04	17813100	17813299	hypo	down_10000	17810282	17820282	Glyma.04G128500
Chr04	17815050	17815249	hypo	down_10000	17810282	17820282	Glyma.04G128500
Chr04	17878150	17878399	hypo	intergenic
Chr04	17911250	17911449	hypo	up_10000	17908873	17918873	Glyma.04G128700
Chr04	17972150	17972349	hypo	up_10000	17969250	17979250	Glyma.04G129000
Chr04	18058200	18058449	hypo	intergenic
Chr04	18100850	18101099	hypo	Gene	18096368	18109438	Glyma.04G129500
Chr04	18411300	18411499	hypo	intergenic
Chr04	18455500	18455749	hypo	TE	EnSpm	18440925	18462097
Chr04	18459450	18459699	hypo	TE	EnSpm	18440925	18462097
Chr04	18491700	18491949	hypo	TE	Gypsy	18483977	18492166
Chr04	18588450	18588649	hypo	TE	Gypsy	18584877	18588754
Chr04	18629050	18629349	hypo	TE	Copia	18624847	18629489
Chr04	18652150	18652449	hypo	up_10000	18645660	18655660	Glyma.04G132000
Chr04	18727050	18727299	hypo	TE	Copia	18721485	18727647
Chr04	18869550	18869799	hypo	intergenic
Chr04	18910400	18910599	hypo	up_10000	18903290	18913290	Glyma.04G133000
Chr04	18980300	18980599	hypo	TE	Gypsy	18979632	18982542
Chr04	19090350	19090549	hypo	intergenic
Chr04	19297350	19297549	hypo	intergenic
Chr04	19369100	19369349	hypo	TE	Gypsy	19335359	19377357
Chr04	19526600	19526949	hypo	intergenic
Chr04	19593100	19593299	hypo	TE	Gypsy	19581185	19595930
Chr04	19646400	19646599	hypo	down_10000	19640875	19650875	Glyma.04G135000
Chr04	19851100	19851299	hypo	intergenic
Chr04	19856650	19856849	hypo	TE	Gypsy	19856023	19880721
Chr04	19859650	19859849	hypo	TE	Gypsy	19856023	19880721
Chr04	19865600	19865799	hypo	TE	Gypsy	19856023	19880721
Chr04	20131300	20131499	hypo	intergenic
Chr04	20251850	20252049	hypo	TE	MuDR	20243741	20254484
Chr04	20412150	20412399	hypo	intergenic
Chr04	20537750	20537999	hypo	intergenic
Chr04	20564800	20564999	hypo	TE	Copia	20564559	20566232
Chr04	20678550	20678799	hypo	TE	EnSpm	20670346	20679313
Chr04	20689750	20690049	hypo	TE	Ogre	20679937	20704179
Chr04	20818650	20818999	hypo	TE	Gypsy	20814183	20850603
Chr04	21011600	21011799	hypo	TE	Copia	21006692	21012003
Chr04	21504050	21504249	hypo	TE	Copia	21500071	21513142
Chr04	21802200	21802449	hypo	TE	Gypsy	21799771	21802819
Chr04	22385100	22385499	hypo	TE	DIASPORA	22380763	22388572
Chr04	22393000	22393299	hypo	intergenic
Chr04	22733200	22733399	hypo	TE	L1	22726283	22752073
Chr04	22896550	22896899	hypo	down_10000	22888370	22898370	Glyma.04G140300
Chr04	22954950	22955199	hypo	TE	MuDR	22949402	22958555
Chr04	22958300	22958549	hypo	TE	MuDR	22949402	22958555
Chr04	22978400	22978649	hypo	TE	Gypsy	22974866	22986416
Chr04	23425950	23426249	hypo	TE	Gypsy	23418920	23432332
Chr04	23730400	23730649	hypo	down_10000	23725865	23735865	Glyma.04G141300
Chr04	23731600	23731899	hypo	down_10000	23725865	23735865	Glyma.04G141300
Chr04	23925550	23925899	hypo	TE	MuDR	23925450	23933836
Chr04	24941750	24941949	hypo	TE	Copia	24924132	24943609
Chr04	25279850	25280049	hypo	intergenic
Chr04	25360350	25360549	hypo	Gene	25358105	25360352	Glyma.04G142900
Chr04	26126150	26126449	hypo	TE	Ogre	26115787	26132302
Chr04	26181150	26181349	hypo	TE	Gypsy	26180746	26201355
Chr04	26515400	26515599	hypo	intergenic
Chr04	26604850	26605099	hypo	intergenic
Chr04	26673400	26673649	hypo	up_10000	26669172	26679172	Glyma.04G145300
Chr04	26687950	26688299	hypo	down_10000	26679584	26689584	Glyma.04G145300
Chr04	26688800	26688999	hypo	down_10000	26679584	26689584	Glyma.04G145300
Chr04	26791650	26791949	hypo	TE	Gypsy	26784895	26811311
Chr04	26832150	26832349	hypo	TE	Gypsy	26831700	26837481
Chr04	26943800	26943999	hypo	intergenic
Chr04	26947950	26948199	hypo	intergenic
Chr04	27022650	27022849	hypo	intergenic
Chr04	27258850	27259049	hypo	intergenic
Chr04	27371650	27371899	hypo	Gene	27371729	27374074	Glyma.04G146100
Chr04	27412500	27412749	hypo	TE	EnSpm	27405867	27423948
Chr04	27443550	27443749	hypo	TE	Ogre	27434178	27448805
Chr04	27598350	27598699	hypo	intergenic
Chr04	27641750	27641999	hypo	intergenic
Chr04	27661550	27661749	hypo	intergenic
Chr04	27686700	27686949	hypo	TE	SIRE1	27685713	27690876
Chr04	27703400	27703599	hypo	intergenic
Chr04	27707100	27707349	hypo	intergenic
Chr04	27813800	27813999	hypo	TE	Gypsy	27808588	27828749
Chr04	27892300	27892549	hypo	TE	Gypsy	27864603	27905001
Chr04	28131250	28131599	hypo	intergenic
Chr04	28220000	28220349	hypo	TE	Gypsy	28219616	28224661
Chr04	28234000	28234249	hypo	TE	Gypsy	28232977	28234408
Chr04	28323100	28323349	hypo	TE	Ogre	28314290	28324437
Chr04	28333250	28333599	hypo	TE	Copia	28332299	28335291
Chr04	28452000	28452199	hypo	TE	Copia	28449754	28465228
Chr04	28469850	28470049	hypo	intergenic
Chr04	28542450	28542649	hypo	TE	Gypsy	28533090	28546714
Chr04	28597900	28598099	hypo	up_10000	28593342	28603342	Glyma.04G146800
Chr04	28624600	28624799	hypo	TE	Gypsy	28624251	28629358
Chr04	28629000	28629199	hypo	TE	Gypsy	28624251	28629358
Chr04	28645750	28645999	hypo	intergenic
Chr04	28816900	28817149	hypo	intergenic
Chr04	28924150	28924349	hypo	TE	Gypsy	28922965	28927510
Chr04	29028050	29028249	hypo	TE	Ogre	29006534	29033114
Chr04	29094500	29094699	hypo	TE	Gypsy	29066311	29099294
Chr04	29223600	29223899	hypo	TE	Gypsy	29223658	29236217
Chr04	29411200	29411399	hypo	intergenic
Chr04	29603200	29603399	hypo	intergenic
Chr04	29627350	29627649	hypo	intergenic
Chr04	29632250	29632549	hypo	intergenic
Chr04	29645950	29646199	hypo	TE	Gypsy	29641565	29647483
Chr04	29777550	29777749	hypo	intergenic
Chr04	29936750	29936949	hypo	TE	Ogre	29928172	29943226
Chr04	29976900	29977149	hypo	intergenic
Chr04	29983250	29983449	hypo	intergenic
Chr04	29998750	29998949	hypo	intergenic
Chr04	30001500	30001749	hypo	TE	Gypsy	30000354	30009099
Chr04	30048400	30048599	hypo	TE	Gypsy	30027192	30050175
Chr04	30109450	30109649	hypo	intergenic
Chr04	30150600	30150799	hypo	TE	Gypsy	30132442	30151430
Chr04	30197050	30197299	hypo	TE	Gypsy	30196986	30199796
Chr04	30264750	30264949	hypo	TE	Copia	30263983	30269638
Chr04	30377900	30378099	hypo	TE	Gypsy	30374619	30382636
Chr04	30613300	30613499	hypo	TE	DIASPORA	30612566	30617737
Chr04	30715650	30715849	hypo	TE	Gypsy	30704315	30721015
Chr04	30761450	30761749	hypo	TE	Gypsy	30759047	30764375
Chr04	30763650	30763949	hypo	TE	Gypsy	30759047	30764375
Chr04	30857450	30857649	hypo	TE	Gypsy	30842561	30867865
Chr04	30960350	30960549	hypo	TE	Gypsy	30921900	30964564
Chr04	31074950	31075199	hypo	TE	Gypsy	31067149	31078137
Chr04	31105900	31106099	hypo	TE	Gypsy	31097844	31113641
Chr04	31326900	31327099	hypo	intergenic
Chr04	31361850	31362049	hypo	TE	Gypsy	31356735	31362789
Chr04	31363950	31364199	hypo	intergenic
Chr04	31589000	31589249	hypo	TE	Gypsy	31587382	31589634
Chr04	31589650	31589899	hypo	intergenic
Chr04	31609150	31609449	hypo	TE	Copia	31594925	31614981
Chr04	31773000	31773199	hypo	intergenic
Chr04	31809250	31809449	hypo	intergenic
Chr04	31844200	31844449	hypo	down_10000	31842316	31852316	Glyma.04G149200
Chr04	31858350	31858649	hypo	up_10000	31855252	31865252	Glyma.04G149300
Chr04	32004250	32004549	hypo	intergenic
Chr04	32420850	32421049	hypo	intergenic
Chr04	32422300	32422499	hypo	intergenic
Chr04	32861550	32861749	hypo	TE	Gypsy	32859336	32864266
Chr04	32901800	32901999	hypo	TE	Gypsy	32900883	32921684
Chr04	33007100	33007299	hypo	TE	SIRE1	33000650	33008690
Chr04	33021300	33021499	hypo	TE	EnSpm	33017752	33026450
Chr04	33142850	33143099	hypo	intergenic
Chr04	33146950	33147249	hypo	intergenic
Chr04	33175350	33175649	hypo	TE	MuDR	33174286	33194341
Chr04	33269100	33269299	hypo	TE	Gypsy	33262188	33270219
Chr04	33335650	33335999	hypo	intergenic
Chr04	33387850	33388099	hypo	intergenic
Chr04	33483050	33483249	hypo	intergenic
Chr04	33633250	33633599	hypo	intergenic
Chr04	33705550	33705749	hypo	Gene	33701233	33708626	Glyma.04G151600
Chr04	33885700	33885899	hypo	TE	Gypsy	33881819	33890259
Chr04	33894600	33894849	hypo	intergenic
Chr04	33921750	33921949	hypo	TE	Gypsy	33916826	33925684
Chr04	34029150	34029349	hypo	TE	Gypsy	34024815	34030294
Chr04	34084750	34085049	hypo	intergenic
Chr04	34214300	34214499	hypo	TE	Gypsy	34205851	34219157
Chr04	34261650	34261949	hypo	TE	DIASPORA	34259837	34270210
Chr04	34390050	34390499	hypo	intergenic
Chr04	34489800	34490099	hypo	TE	Ogre	34490058	34492619
Chr04	34536550	34536749	hypo	intergenic
Chr04	34570450	34570649	hypo	intergenic
Chr04	34847150	34847349	hypo	intergenic
Chr04	34961000	34961249	hypo	intergenic
Chr04	35017800	35018099	hypo	intergenic
Chr04	35096900	35097149	hypo	down_10000	35089143	35099143	Glyma.04G153600
Chr04	35190800	35191099	hypo	TE	Gypsy	35183884	35192427
Chr04	35257950	35258149	hypo	up_10000	35254324	35264324	Glyma.04G154000
Chr04	35561350	35561599	hypo	intergenic
Chr04	35565350	35565549	hypo	intergenic
Chr04	35675750	35676049	hypo	intergenic
Chr04	35701600	35701899	hypo	TE	Gypsy	35700220	35710897
Chr04	35709350	35709549	hypo	TE	Gypsy	35700220	35710897
Chr04	35872200	35872399	hypo	TE	Copia	35868127	35873975
Chr04	35950000	35950199	hypo	Gene	35946734	35950623	Glyma.04G154900
Chr04	36011200	36011399	hypo	up_10000	36002518	36012518	Glyma.04G155000
Chr04	36070550	36070749	hypo	TE	MuDR	36067282	36077036
Chr04	36086300	36086599	hypo	TE	Copia	36085532	36091483
Chr04	36094450	36094649	hypo	TE	Ogre	36094437	36115460
Chr04	36233450	36233699	hypo	intergenic
Chr04	36251150	36251349	hypo	TE	Gypsy	36249646	36271639
Chr04	36285350	36285649	hypo	down_10000	36281745	36291745	Glyma.04G155400
Chr04	36443450	36443649	hypo	TE	Gypsy	36433224	36444461
Chr04	36446800	36446999	hypo	intergenic
Chr04	36577600	36577799	hypo	TE	MuDR	36577035	36578998
Chr04	36579700	36579899	hypo	up_10000	36573730	36583730	Glyma.04G156200
Chr04	36623650	36623849	hypo	TE	Copia	36618442	36628264
Chr04	36658900	36659099	hypo	TE	Gypsy	36658160	36671022
Chr04	36939100	36939299	hypo	TE	DIASPORA	36937986	36940354
Chr04	37029600	37029849	hypo	TE	Copia	37019230	37030946
Chr04	37126900	37127099	hypo	up_10000	37121693	37131693	Glyma.04G157300
Chr04	37198500	37198699	hypo	TE	Gypsy	37191032	37215327
Chr04	37275200	37275399	hypo	TE	Gypsy	37275329	37280199
Chr04	37561100	37561299	hypo	TE	Ogre	37553399	37561809
Chr04	37636350	37636549	hypo	TE	DIASPORA	37632940	37637656
Chr04	37921800	37922049	hypo	TE	Ogre	37920319	37936018
Chr04	37924600	37924899	hypo	TE	Ogre	37920319	37936018
Chr04	38005700	38005899	hypo	intergenic
Chr04	38048100	38048299	hypo	TE	Unknow	38042889	38052743
Chr04	38131850	38132049	hypo	intergenic
Chr04	38134050	38134249	hypo	intergenic
Chr04	38443700	38443899	hypo	TE	Gypsy	38436015	38451318
Chr04	38500800	38500999	hypo	TE	Gypsy	38498474	38501341
Chr04	38501100	38501299	hypo	TE	Gypsy	38498474	38501341
Chr04	38576850	38577049	hypo	up_10000	38571145	38581145	Glyma.04G158400
Chr04	38863650	38863849	hypo	intergenic
Chr04	38870200	38870399	hypo	intergenic
Chr04	38888500	38888699	hypo	TE	MuDR	38887734	38890911
Chr04	39003650	39003849	hypo	up_10000	38997319	39007319	Glyma.04G158800
Chr04	39005700	39005899	hypo	up_10000	38997319	39007319	Glyma.04G158800
Chr04	39057250	39057449	hypo	intergenic
Chr04	39109550	39109749	hypo	Gene	39108000	39114183	Glyma.04G159100
Chr04	39206850	39207149	hypo	down_10000	39206510	39216510	Glyma.04G159200
Chr04	39323600	39323799	hypo	down_10000	39321864	39331864	Glyma.04G159400
Chr04	39399000	39399199	hypo	TE	Copia	39395161	39402764
Chr04	39405000	39405199	hypo	TE	Gypsy	39404637	39406769
Chr04	39503000	39503199	hypo	TE	Copia	39499519	39508116
Chr04	39571600	39571949	hypo	TE	Copia	39571887	39577543
Chr04	39672450	39672699	hypo	up_10000	39663738	39673738	Glyma.04G160100
Chr04	39711250	39711449	hypo	TE	Copia	39710889	39713455
Chr04	39833200	39833399	hypo	up_10000	39830898	39840898	Glyma.04G160800
Chr04	40025900	40026149	hypo	intergenic
Chr04	40077350	40077549	hypo	intergenic
Chr04	40080800	40081099	hypo	TE	Gypsy	40078951	40083580
Chr04	40126450	40126799	hypo	intergenic
Chr04	40165750	40165999	hypo	TE	Gypsy	40164396	40170938
Chr04	40167150	40167399	hypo	TE	Gypsy	40164396	40170938
Chr04	40177400	40177599	hypo	intergenic
Chr04	40457350	40457599	hypo	down_10000	40454589	40464589	Glyma.04G163200
Chr04	40498750	40498949	hypo	down_10000	40489643	40499643	Glyma.04G163400
Chr04	40693750	40693949	hypo	intergenic
Chr04	40759400	40759649	hypo	intergenic
Chr04	40952550	40952849	hypo	TE	Gypsy	40944494	40955986
Chr04	41231250	41231499	hypo	TE	Gypsy	41221061	41234234
Chr04	41238150	41238349	hypo	up_10000	41236946	41246946	Glyma.04G165000
Chr04	41262300	41262599	hypo	down_10000	41253422	41263422	Glyma.04G165100
Chr04	41311300	41311499	hypo	TE	Copia	41305432	41311423
Chr04	41564950	41565249	hypo	up_10000	41562057	41572057	Glyma.04G165800
Chr04	41687450	41687649	hypo	Gene	41682491	41693023	Glyma.04G166100
Chr04	41693650	41693849	hypo	down_10000	41693023	41703023	Glyma.04G166100
Chr04	41706550	41706849	hypo	TE	MuDR	41698518	41707991
Chr04	41736300	41736549	hypo	down_10000	41735025	41745025	Glyma.04G166200
Chr04	41885550	41885999	hypo	up_10000	41884224	41894224	Glyma.04G166900
Chr04	42000200	42000449	hypo	up_10000	41996419	42006419	Glyma.04G167300
Chr04	42266300	42266549	hypo	TE	DIASPORA	42265987	42273425
Chr04	42841950	42842149	hypo	up_10000	42838553	42848553	Glyma.04G171500
Chr04	43052450	43052849	hypo	intergenic
Chr04	43160150	43160399	hypo	TE	Gypsy	43159273	43162309
Chr04	43202050	43202299	hypo	intergenic
Chr04	43248100	43248299	hypo	down_10000	43238564	43248564	Glyma.04G172800
Chr04	43375400	43375599	hypo	up_10000	43372330	43382330	Glyma.04G173300
Chr04	43576400	43576799	hypo	Gene	43575354	43576601	Glyma.04G174200
Chr04	43581600	43581799	hypo	down_10000	43576601	43586601	Glyma.04G174200
Chr04	43600700	43600899	hypo	up_10000	43591717	43601717	Glyma.04G174400
Chr04	43626000	43626199	hypo	TE	MuDR	43620329	43629353
Chr04	43628000	43628249	hypo	TE	MuDR	43620329	43629353
Chr04	43745400	43745599	hypo	TE	Copia	43743857	43749317
Chr04	43781150	43781399	hypo	intergenic
Chr04	43817600	43817899	hypo	intergenic
Chr04	43991050	43991349	hypo	up_10000	43989378	43999378	Glyma.04G176700
Chr04	44200350	44200549	hypo	TE	MuDR	44194560	44200458
Chr04	44334400	44334599	hypo	Gene	44320450	44334801	Glyma.04G178700
Chr04	44384400	44384599	hypo	up_10000	44381492	44391492	Glyma.04G179000
Chr04	44400500	44400699	hypo	Gene	44398109	44406865	Glyma.04G179100
Chr04	44404250	44404549	hypo	Gene	44398109	44406865	Glyma.04G179100
Chr04	44463500	44463799	hypo	up_10000	44463121	44473121	Glyma.04G179400
Chr04	44502100	44502799	hypo	down_10000	44500562	44510562	Glyma.04G180000
Chr04	44555600	44555949	hypo	intergenic
Chr04	44565650	44565949	hypo	intergenic
Chr04	44617100	44617299	hypo	up_10000	44615427	44625427	Glyma.04G180500
Chr04	44618800	44619149	hypo	up_10000	44615427	44625427	Glyma.04G180500
Chr04	44662250	44662499	hypo	down_10000	44652628	44662628	Glyma.04G180700
Chr04	44830000	44830199	hypo	Gene	44828405	44830215	Glyma.04G182200
Chr04	44830800	44831099	hypo	up_10000	44827688	44837688	Glyma.04G182100
Chr04	44922700	44922949	hypo	up_10000	44918224	44928224	Glyma.04G182900
Chr04	45080700	45081049	hypo	down_10000	45075388	45085388	Glyma.04G183300
Chr04	45157750	45157999	hypo	down_10000	45155226	45165226	Glyma.04G183500
Chr04	45227250	45227549	hypo	down_10000	45223723	45233723	Glyma.04G183900
Chr04	45259100	45259349	hypo	intergenic
Chr04	45296450	45296649	hypo	up_10000	45290110	45300110	Glyma.04G184100
Chr04	45389200	45389599	hypo	up_10000	45381838	45391838	Glyma.04G184500
Chr04	45465900	45466149	hypo	intergenic
Chr04	45614200	45614449	hypo	up_10000	45605287	45615287	Glyma.04G186000
Chr04	45648250	45648499	hypo	TE	Unknow	45646681	45650440
Chr04	46283650	46283849	hypo	Gene	46279239	46297477	Glyma.04G192000
Chr04	46408250	46408499	hypo	up_10000	46403452	46413452	Glyma.04G192300
Chr04	46489700	46489999	hypo	up_10000	46486557	46496557	Glyma.04G193200
Chr04	46510450	46510749	hypo	up_10000	46501258	46511258	Glyma.04G193500
Chr04	46640650	46640949	hypo	Gene	46638765	46649564	Glyma.04G194600
Chr04	46653900	46654299	hypo	up_10000	46644396	46654396	Glyma.04G194700
Chr04	46754700	46754899	hypo	up_10000	46751333	46761333	Glyma.04G195700
Chr04	46800900	46801249	hypo	up_10000	46794020	46804020	Glyma.04G196100
Chr04	46925200	46925449	hypo	up_10000	46923093	46933093	Glyma.04G197300
Chr04	46928850	46929099	hypo	up_10000	46923093	46933093	Glyma.04G197300
Chr04	46967700	46967899	hypo	up_10000	46958396	46968396	Glyma.04G197500
Chr04	47000100	47000449	hypo	Gene	46997022	47003489	Glyma.04G197900
Chr04	47084200	47084499	hypo	up_10000	47077440	47087440	Glyma.04G198500
Chr04	47115600	47115849	hypo	Gene	47113595	47117335	Glyma.04G198900
Chr04	47238400	47238699	hypo	up_10000	47235072	47245072	Glyma.04G200000
Chr04	47552700	47552899	hypo	down_10000	47549566	47559566	Glyma.04G202900
Chr04	47641150	47641349	hypo	up_10000	47639198	47649198	Glyma.04G203700
Chr04	47700700	47700899	hypo	up_10000	47700518	47710518	Glyma.04G204600
Chr04	48144350	48144649	hypo	Gene	48140621	48147417	Glyma.04G209200
[truncated: 7,066 more rows]

## Sheet: CG HYPER
Supplementary Table 7 DMRs between DN50 and gmdmea-3
CHR	start	end	type	location	Gene or TE position
Chr01	844450	844749	hyper	Gene	841903	854296	Glyma.01G008700
Chr01	1122600	1122949	hyper	Gene	1122016	1126673	Glyma.01G011600
Chr01	1224100	1224399	hyper	Gene	1220267	1224974	Glyma.01G012800
Chr01	1554900	1555099	hyper	Gene	1553067	1556242	Glyma.01G016200
Chr02	6484950	6485199	hyper	Gene	6473402	6488550	Glyma.02G074200
Chr02	7201100	7201399	hyper	up_10000	7194074	7204074	Glyma.02G082700
Chr02	9873850	9874049	hyper	up_10000	9869731	9879731	Glyma.02G103900
Chr02	13087300	13087599	hyper	up_10000	13083448	13093448	Glyma.02G128200
Chr02	40173700	40174049	hyper	up_10000	40171347	40181347	Glyma.02G215500
Chr02	40340050	40340299	hyper	up_10000	40334473	40344473	Glyma.02G216500
Chr02	41430800	41430999	hyper	up_10000	41423881	41433881	Glyma.02G227200
Chr02	45485050	45485349	hyper	TE	Gypsy	45483193	45490903
Chr03	116450	116749	hyper	down_10000	115495	125495	Glyma.03G000800
Chr03	2584800	2584999	hyper	TE	Copia	2581058	2594779
Chr03	3527450	3527699	hyper	up_10000	3527021	3537021	Glyma.03G031400
Chr03	28078150	28078449	hyper	TE	Copia	28060125	28081712
Chr03	29806600	29806849	hyper	down_10000	29798134	29808134	Glyma.03G103900
Chr03	33106500	33106699	hyper	Gene	33102970	33107068	Glyma.03G119800
Chr03	43740750	43741049	hyper	Gene	43739467	43742302	Glyma.03G237500
Chr04	1346200	1346499	hyper	Gene	1330467	1347805	Glyma.04G017300
Chr04	3444750	3445049	hyper	up_10000	3437482	3447482	Glyma.04G042600
Chr04	6407200	6407399	hyper	up_10000	6398305	6408305	Glyma.04G076300
Chr04	8734400	8734649	hyper	up_10000	8733666	8743666	Glyma.04G096700
Chr04	27506300	27506549	hyper	intergenic
Chr04	28817900	28818149	hyper	intergenic
Chr04	39881250	39881499	hyper	Gene	39878293	39881911	Glyma.04G160900
Chr04	41357250	41357549	hyper	intergenic
Chr04	41747350	41747649	hyper	up_10000	41743965	41753965	Glyma.04G166400
Chr04	42667300	42667549	hyper	down_10000	42662381	42672381	Glyma.04G170400
Chr04	43549200	43549499	hyper	Gene	43546900	43549881	Glyma.04G173900
Chr04	44829750	44829949	hyper	Gene	44828405	44830215	Glyma.04G182200
Chr04	44957500	44957949	hyper	Gene	44928224	45022945	Glyma.04G182900
Chr04	45219350	45219549	hyper	down_10000	45212233	45222233	Glyma.04G183800
Chr05	4044300	4044549	hyper	up_10000	4036257	4046257	Glyma.05G045400
Chr05	8840550	8840949	hyper	down_10000	8833318	8843318	Glyma.05G074500
Chr05	9925250	9925499	hyper	Gene	9920972	9930189	Glyma.05G076800
Chr05	13658650	13658899	hyper	up_10000	13649508	13659508	Glyma.05G083500
Chr05	15799300	15799549	hyper	down_10000	15789781	15799781	Glyma.05G085500
Chr05	27812700	27812949	hyper	up_10000	27811971	27821971	Glyma.05G104700
Chr05	32794600	32794799	hyper	up_10000	32791878	32801878	Glyma.05G135600
Chr06	3910200	3910399	hyper	up_10000	3904881	3914881	Glyma.06G051800
Chr06	9324850	9325149	hyper	down_10000	9322977	9332977	Glyma.06G114800
Chr06	14226050	14226399	hyper	up_10000	14225845	14235845	Glyma.06G170100
Chr06	15326850	15327149	hyper	up_10000	15317387	15327387	Glyma.06G180500
Chr06	16175400	16175649	hyper	up_10000	16169587	16179587	Glyma.06G186000
Chr06	17345650	17345849	hyper	up_10000	17337456	17347456	Glyma.06G194600
Chr06	20454600	20454799	hyper	down_10000	20448731	20458731	Glyma.06G208800
Chr06	29176500	29176749	hyper	intergenic
Chr06	40076500	40076749	hyper	up_10000	40067791	40077791	Glyma.06G242000
Chr06	45210950	45211249	hyper	TE	Copia	45205470	45212359
Chr06	45535450	45535799	hyper	intergenic
Chr06	45557100	45557449	hyper	Gene	45555048	45558566	Glyma.06G267300
Chr06	45679800	45680099	hyper	TE	Gypsy	45678615	45686620
Chr06	45949200	45949449	hyper	intergenic
Chr07	7102650	7102999	hyper	down_10000	7101299	7111299	Glyma.07G077700
Chr07	9730950	9731149	hyper	Gene	9728404	9733917	Glyma.07G102100
Chr07	10198350	10198599	hyper	down_10000	10193342	10203342	Glyma.07G105200
Chr07	11488300	11488599	hyper	intergenic
Chr07	27445050	27445399	hyper	Gene	27443838	27453699	Glyma.07G168100
Chr07	28624900	28625399	hyper	up_10000	28619156	28629156	Glyma.07G169700
Chr07	34714700	34715049	hyper	down_10000	34708706	34718706	Glyma.07G180600
Chr07	36436250	36436499	hyper	down_10000	36434430	36444430	Glyma.07G195700
Chr07	36805250	36805449	hyper	up_10000	36799093	36809093	Glyma.07G199300
Chr08	12892150	12892499	hyper	up_10000	12891819	12901819	Glyma.08G163700
Chr08	15707350	15707599	hyper	up_10000	15701350	15711350	Glyma.08G194800
Chr08	16903400	16903649	hyper	down_10000	16893895	16903895	Glyma.08G208600
Chr08	17765250	17765549	hyper	down_10000	17759268	17769268	Glyma.08G218500
Chr08	18607200	18607499	hyper	down_10000	18600523	18610523	Glyma.08G228100
Chr08	24170850	24171099	hyper	intergenic
Chr08	37138700	37138999	hyper	down_10000	37137674	37147674	Glyma.08G277300
Chr08	44781500	44781849	hyper	up_10000	44776408	44786408	Glyma.08G330100
Chr09	2843950	2844149	hyper	down_10000	2835687	2845687	Glyma.09G033900
Chr09	3023650	3023849	hyper	Gene	3014591	3025170	Glyma.09G036000
Chr09	3457300	3457649	hyper	Gene	3456325	3459245	Glyma.09G041300
Chr09	7558850	7559099	hyper	intergenic
Chr09	9364250	9364449	hyper	Gene	9361547	9364561	Glyma.09G080900
Chr09	11943600	11943949	hyper	up_10000	11942387	11952387	Glyma.09G089600
Chr09	28632700	28632899	hyper	up_10000	28630768	28640768	Glyma.09G119600
Chr09	35632400	35632599	hyper	down_10000	35626304	35636304	Glyma.09G143300
Chr09	41754350	41754549	hyper	up_10000	41749292	41759292	Glyma.09G193000
Chr09	47889200	47889449	hyper	Gene	47883584	47890792	Glyma.09G260600
Chr09	49034100	49034449	hyper	down_10000	49033104	49043104	Glyma.09G274300
Chr09	49816050	49816299	hyper	Gene	49807253	49828140	Glyma.09G282500
Chr10	5472300	5472549	hyper	up_10000	5467255	5477255	Glyma.10G059100
Chr10	25631250	25631449	hyper	up_10000	25626957	25636957	Glyma.10G110000
Chr10	26191700	26191999	hyper	up_10000	26185851	26195851	Glyma.10G111400
Chr10	32319600	32319949	hyper	up_10000	32311947	32321947	Glyma.10G123800
Chr10	38782400	38782699	hyper	up_10000	38774371	38784371	Glyma.10G153100
Chr10	41470300	41470499	hyper	up_10000	41465653	41475653	Glyma.10G181200
Chr11	6814550	6814749	hyper	Gene	6813478	6819800	Glyma.11G090100
Chr11	7887350	7887599	hyper	Gene	7887039	7891583	Glyma.11G103900
Chr11	10153700	10153899	hyper	up_10000	10152819	10162819	Glyma.11G132600
Chr11	11248400	11248599	hyper	down_10000	11239050	11249050	Glyma.11G145900
Chr11	16724750	16724949	hyper	intergenic
Chr11	18312600	18312799	hyper	down_10000	18303678	18313678	Glyma.11G170700
Chr11	19095850	19096049	hyper	up_10000	19088459	19098459	Glyma.11G174500
Chr11	23594050	23594249	hyper	intergenic
Chr11	26057700	26057899	hyper	Gene	26055639	26058701	Glyma.11G188900
Chr11	26327450	26327699	hyper	Gene	26326298	26329391	Glyma.11G190700
Chr12	7361550	7361849	hyper	Gene	7356544	7362557	Glyma.12G089500
Chr12	9817550	9817749	hyper	up_10000	9809435	9819435	Glyma.12G107000
Chr12	10318250	10318449	hyper	up_10000	10314332	10324332	Glyma.12G109500
Chr12	10687100	10687349	hyper	intergenic
Chr12	11159600	11159899	hyper	Gene	11159506	11161682	Glyma.12G113600
Chr12	11259300	11259499	hyper	down_10000	11257624	11267624	Glyma.12G114000
Chr12	11268900	11269199	hyper	down_10000	11263065	11273065	Glyma.12G114100
Chr12	11270300	11270649	hyper	down_10000	11263065	11273065	Glyma.12G114100
Chr12	11291250	11291599	hyper	Gene	11290782	11294451	Glyma.12G114200
Chr12	11371650	11371849	hyper	intergenic
Chr12	12319450	12319849	hyper	down_10000	12310530	12320530	Glyma.12G118500
Chr12	12319950	12320249	hyper	down_10000	12310530	12320530	Glyma.12G118500
Chr12	12370950	12371149	hyper	down_10000	12369799	12379799	Glyma.12G118700
Chr12	12387150	12387399	hyper	intergenic
Chr12	12388600	12388949	hyper	intergenic
Chr12	12725000	12725299	hyper	down_10000	12717693	12727693	Glyma.12G119700
Chr12	12727800	12728149	hyper	Gene	12727693	12730092	Glyma.12G119700
Chr12	12748400	12748649	hyper	Gene	12745378	12753281	Glyma.12G119800
Chr12	13719800	13719999	hyper	Gene	13718239	13721266	Glyma.12G124700
Chr12	13733950	13734249	hyper	up_10000	13725726	13735726	Glyma.12G125000
Chr12	13803950	13804199	hyper	up_10000	13797107	13807107	Glyma.12G125800
Chr12	14836450	14836649	hyper	down_10000	14827987	14837987	Glyma.12G131300
Chr12	15920000	15920299	hyper	up_10000	15916445	15926445	Glyma.12G135800
Chr12	16371600	16371949	hyper	up_10000	16362035	16372035	Glyma.12G137300
Chr12	18176350	18176549	hyper	intergenic
Chr12	21608250	21608949	hyper	down_10000	21603527	21613527	Glyma.12G150400
Chr12	22006250	22006549	hyper	down_10000	22002742	22012742	Glyma.12G151700
Chr12	22006700	22006949	hyper	down_10000	22002742	22012742	Glyma.12G151700
Chr12	22071950	22072149	hyper	up_10000	22064499	22074499	Glyma.12G151900
Chr12	23508800	23508999	hyper	Gene	23508853	23509335	Glyma.12G153800
Chr12	23509100	23509349	hyper	Gene	23508853	23509335	Glyma.12G153800
Chr12	23509950	23510199	hyper	down_10000	23509335	23519335	Glyma.12G153800
Chr12	23513100	23513299	hyper	down_10000	23509335	23519335	Glyma.12G153800
Chr12	24397300	24397599	hyper	intergenic
Chr12	25282200	25282699	hyper	up_10000	25281968	25291968	Glyma.12G156500
Chr12	25893650	25894149	hyper	intergenic
Chr12	29337000	29337949	hyper	up_10000	29333471	29343471	Glyma.12G161000
Chr13	1925450	1925649	hyper	down_10000	1919973	1929973	Glyma.13G006700
Chr13	8439800	8440049	hyper	down_10000	8433652	8443652	Glyma.13G029000
Chr13	14546900	14547149	hyper	up_10000	14541307	14551307	Glyma.13G049400
Chr13	14601800	14602049	hyper	up_10000	14594525	14604525	Glyma.13G050000
Chr13	16753700	16753899	hyper	Gene	16753333	16759339	Glyma.13G067700
Chr13	28679550	28679849	hyper	up_10000	28673493	28683493	Glyma.13G172800
Chr13	30416050	30416249	hyper	Gene	30413752	30416494	Glyma.13G190500
Chr13	31691050	31691349	hyper	up_10000	31689851	31699851	Glyma.13G203000
Chr13	36531650	36531949	hyper	Gene	36531853	36536326	Glyma.13G261400
Chr13	36880850	36881049	hyper	Gene	36876648	36889609	Glyma.13G266000
Chr13	37541400	37541599	hyper	up_10000	37532647	37542647	Glyma.13G273700
Chr13	43382350	43382599	hyper	up_10000	43373928	43383928	Glyma.13G342400
Chr14	6757750	6757999	hyper	down_10000	6752702	6762702	Glyma.14G079100
Chr14	12604050	12604349	hyper	up_10000	12603432	12613432	Glyma.14G111200
Chr14	34517650	34517849	hyper	down_10000	34510884	34520884	Glyma.14G157000
Chr14	42553050	42553299	hyper	intergenic
Chr14	42831500	42831799	hyper	intergenic
Chr14	47218600	47218899	hyper	Gene	47215859	47220940	Glyma.14G206900
Chr15	5501900	5502199	hyper	up_10000	5496392	5506392	Glyma.15G072000
Chr15	8712800	8713149	hyper	up_10000	8710609	8720609	Glyma.15G111200
Chr15	19584500	19584849	hyper	up_10000	19576092	19586092	Glyma.15G187700
Chr15	19590750	19590949	hyper	down_10000	19583726	19593726	Glyma.15G187600
Chr15	20962750	20962949	hyper	up_10000	20954449	20964449	Glyma.15G192400
Chr15	39700700	39700899	hyper	intergenic
Chr15	41363150	41363349	hyper	up_10000	41359534	41369534	Glyma.15G225100
Chr15	46831400	46831599	hyper	Gene	46829270	46851722	Glyma.15G245800
Chr15	49514250	49514599	hyper	up_10000	49509743	49519743	Glyma.15G262500
Chr15	50681650	50682099	hyper	Gene	50675761	50686169	Glyma.15G269700
Chr15	50682250	50682549	hyper	Gene	50675761	50686169	Glyma.15G269700
Chr15	51525350	51525699	hyper	up_10000	51523618	51533618	Glyma.15G276200
Chr16	2353750	2353949	hyper	up_10000	2352126	2362126	Glyma.16G024200
Chr16	26320000	26320249	hyper	up_10000	26318438	26328438	Glyma.16G117900
Chr16	34269900	34270099	hyper	up_10000	34267136	34277136	Glyma.16G181700
Chr17	1585350	1585649	hyper	Gene	1584035	1589614	Glyma.17G021700
Chr17	13683450	13683649	hyper	intergenic
Chr17	21890850	21891149	hyper	up_10000	21883574	21893574	Glyma.17G181800
Chr17	31732000	31732199	hyper	Gene	31731965	31738073	Glyma.17G199600
Chr17	36710350	36710699	hyper	up_10000	36706376	36716376	Glyma.17G217700
Chr17	38342700	38342899	hyper	up_10000	38333564	38343564	Glyma.17G228500
Chr18	6193200	6193399	hyper	Gene	6185551	6203032	Glyma.18G067000
Chr18	9602250	9602499	hyper	intergenic
Chr18	25825250	25825549	hyper	intergenic
Chr18	40400100	40400299	hyper	up_10000	40398968	40408968	Glyma.18G171500
Chr19	27016900	27017099	hyper	up_10000	27008815	27018815	Glyma.19G074200
Chr19	27403050	27403249	hyper	up_10000	27399207	27409207	Glyma.19G075800
Chr19	27703000	27703249	hyper	down_10000	27698866	27708866	Glyma.19G076900
Chr19	29047700	29048049	hyper	Gene	29038921	29048272	Glyma.19G080400
Chr19	34076900	34077249	hyper	Gene	34063516	34078353	Glyma.19G096700
Chr19	34809200	34809549	hyper	Gene	34806060	34810057	Glyma.19G100900
Chr19	36943650	36943899	hyper	intergenic
Chr19	38205600	38205799	hyper	Gene	38192533	38205860	Glyma.19G124000
Chr19	41285450	41285799	hyper	down_10000	41276235	41286235	Glyma.19G152300
Chr19	41702250	41702599	hyper	up_10000	41699226	41709226	Glyma.19G156400
Chr19	43392250	43392599	hyper	up_10000	43384249	43394249	Glyma.19G173400
Chr20	21773500	21773749	hyper	Gene	21770426	21778641	Glyma.20G064300
Chr20	38036550	38037399	hyper	Gene	38036725	38039025	Glyma.20G141600
Chr20	44161900	44162199	hyper	down_10000	44153704	44163704	Glyma.20G204600

## Sheet: CHG HYPER
Supplementary Table 7 DMRs between DN50 and gmdmea-3
CHR	start	end	type	location	Gene or TE position
Chr01	35150	35499	hyper	TE	L1	33688	39803
Chr01	36250	36749	hyper	TE	L1	33688	39803
Chr01	40550	40749	hyper	intergenic
Chr01	5613650	5613849	hyper	up_10000	5605672	5615672	Glyma.01G048200
Chr01	6519300	6519649	hyper	Gene	6518999	6538971	Glyma.01G052900
Chr01	8481700	8481899	hyper	TE	L1	8480441	8494726
Chr01	8483000	8483499	hyper	TE	L1	8480441	8494726
Chr01	8483950	8484149	hyper	TE	L1	8480441	8494726
Chr01	10095100	10095599	hyper	TE	L1	10094422	10108118
Chr01	10095800	10096049	hyper	TE	L1	10094422	10108118
Chr01	10096150	10096349	hyper	TE	L1	10094422	10108118
Chr01	14093800	14094099	hyper	Gene	14046570	14097862	Glyma.01G073400
Chr01	14650000	14650199	hyper	Gene	14637966	14679249	Glyma.01G074000
Chr01	14759000	14759349	hyper	down_10000	14749476	14759476	Glyma.01G074100
Chr01	14935150	14935399	hyper	TE	Unknow	14928425	14941687
Chr01	14961350	14961549	hyper	TE	Gypsy	14952318	14978633
Chr01	15009300	15009599	hyper	intergenic
Chr01	16824150	16824649	hyper	up_10000	16817624	16827624	Glyma.01G075200
Chr01	16828500	16828749	hyper	Gene	16827624	16828550	Glyma.01G075200
Chr01	16829050	16829249	hyper	up_10000	16825444	16835444	Glyma.01G075300
Chr01	16831450	16831649	hyper	up_10000	16825444	16835444	Glyma.01G075300
Chr01	16843800	16844049	hyper	down_10000	16837526	16847526	Glyma.01G075300
Chr01	17476050	17476599	hyper	Gene	17473346	17483446	Glyma.01G076100
Chr01	17477050	17477299	hyper	Gene	17473346	17483446	Glyma.01G076100
Chr01	17478200	17478599	hyper	Gene	17473346	17483446	Glyma.01G076100
Chr01	24820400	24820599	hyper	Gene	24814204	24821581	Glyma.01G084400
Chr01	24837750	24838199	hyper	TE	Gypsy	24835388	24840738
Chr01	25550450	25550849	hyper	intergenic
Chr01	25581200	25581549	hyper	up_10000	25581130	25591130	Glyma.01G086200
Chr01	25588400	25588999	hyper	TE	L1	25587035	25593406
Chr01	25701350	25701649	hyper	Gene	25671880	25706311	Glyma.01G086600
Chr01	26238850	26239049	hyper	down_10000	26231193	26241193	Glyma.01G087100
Chr01	28612950	28613149	hyper	Gene	28613090	28637203	Glyma.01G093900
Chr01	31437500	31437749	hyper	intergenic
Chr01	40114450	40114699	hyper	TE	Gypsy	40114084	40115546
Chr01	40582800	40583399	hyper	Gene	40583042	40583746	Glyma.01G117600
Chr01	40816850	40817099	hyper	Gene	40805498	40839057	Glyma.01G118800
Chr01	44830250	44830499	hyper	down_10000	44820697	44830697	Glyma.01G131700
Chr01	46843450	46843699	hyper	up_10000	46841112	46851112	Glyma.01G140200
Chr01	47411350	47411599	hyper	Gene	47401227	47414434	Glyma.01G141900
Chr01	48529900	48530149	hyper	Gene	48521496	48533945	Glyma.01G148100
Chr01	48693100	48693399	hyper	Gene	48690792	48696321	Glyma.01G149700
Chr02	8384250	8384599	hyper	Gene	8383112	8391839	Glyma.02G093800
Chr02	8836000	8836349	hyper	Gene	8834516	8841154	Glyma.02G097900
Chr02	13117650	13117899	hyper	up_10000	13109785	13119785	Glyma.02G128400
Chr02	21063900	21064249	hyper	Gene	21052064	21076949	Glyma.02G162300
Chr02	38747500	38747749	hyper	up_10000	38745493	38755493	Glyma.02G202400
Chr02	42659600	42659849	hyper	intergenic
Chr02	48535200	48535549	hyper	Gene	48523096	48536273	Glyma.02G312000
Chr03	5669250	5669699	hyper	Gene	5667092	5669787	Glyma.03G044600
Chr03	14261350	14261549	hyper	TE	Unknow	14260627	14263879
Chr03	14264100	14264349	hyper	Gene	14244745	14265521	Glyma.03G068700
Chr03	22826050	22826399	hyper	Gene	22822301	22829711	Glyma.03G082400
Chr03	27907100	27907299	hyper	Gene	27899667	27915318	Glyma.03G094300
Chr03	29975250	29975499	hyper	up_10000	29972810	29982810	Glyma.03G104900
Chr03	40529700	40529899	hyper	Gene	40528767	40534267	Glyma.03G194800
Chr04	7723100	7723299	hyper	TE	Gypsy	7723027	7728233
Chr04	7788500	7788799	hyper	Gene	7782660	7809186	Glyma.04G089400
Chr04	8336050	8336299	hyper	up_10000	8329817	8339817	Glyma.04G093800
Chr04	8619050	8619349	hyper	Gene	8566631	8625328	Glyma.04G096100
Chr04	9914250	9914499	hyper	Gene	9914195	9918037	Glyma.04G104700
Chr04	9914600	9914949	hyper	Gene	9914195	9918037	Glyma.04G104700
Chr04	11134550	11134849	hyper	up_10000	11126793	11136793	Glyma.04G106300
Chr04	13569800	13570099	hyper	TE	L1	13568690	13571739
Chr04	15781200	15781399	hyper	up_10000	15773690	15783690	Glyma.04G122600
Chr04	15937850	15938099	hyper	up_10000	15935108	15945108	Glyma.04G123400
Chr04	15938300	15938849	hyper	Gene	15938623	15942113	Glyma.04G123300
Chr04	15939450	15940249	hyper	Gene	15938623	15942113	Glyma.04G123300
Chr04	18097700	18098949	hyper	Gene	18096368	18109438	Glyma.04G129500
Chr04	18224950	18225199	hyper	TE	L1	18223602	18229888
Chr04	18377300	18377599	hyper	TE	L1	18374906	18381124
Chr04	19133200	19133499	hyper	Gene	19112403	19151434	Glyma.04G133800
Chr04	19459100	19459449	hyper	up_10000	19452810	19462810	Glyma.04G134800
Chr04	19464000	19464299	hyper	Gene	19462810	19467556	Glyma.04G134800
Chr04	19663050	19663249	hyper	TE	Gypsy	19653279	19666579
Chr04	27506200	27506549	hyper	intergenic
Chr04	27565300	27565549	hyper	Gene	27557199	27568676	Glyma.04G146600
Chr04	36376350	36376549	hyper	TE	L1	36372513	36378668
Chr04	36383200	36383399	hyper	intergenic
Chr04	36383600	36383799	hyper	intergenic
Chr04	36391450	36391799	hyper	intergenic
Chr04	39023850	39024399	hyper	Gene	39020994	39026891	Glyma.04G158900
Chr04	39846700	39847049	hyper	Gene	39840898	39854321	Glyma.04G160800
Chr04	40819600	40819849	hyper	Gene	40811977	40820483	Glyma.04G164100
Chr04	42213300	42213549	hyper	intergenic
Chr04	44118700	44118899	hyper	Gene	44117887	44120108	Glyma.04G177400
Chr04	45216600	45217149	hyper	down_10000	45212233	45222233	Glyma.04G183800
Chr04	45218250	45219149	hyper	down_10000	45212233	45222233	Glyma.04G183800
Chr04	45219800	45220099	hyper	down_10000	45212233	45222233	Glyma.04G183800
Chr05	4222400	4222749	hyper	TE	Gypsy	4219350	4224710
Chr05	4223300	4223699	hyper	TE	Gypsy	4219350	4224710
Chr05	5648150	5648349	hyper	up_10000	5645455	5655455	Glyma.05G060400
Chr05	8770800	8771149	hyper	TE	Gypsy	8767311	8772588
Chr05	9328050	9328449	hyper	Gene	9318061	9332326	Glyma.05G075400
Chr05	11420100	11420399	hyper	Gene	11418822	11430617	Glyma.05G080100
Chr05	15994500	15994749	hyper	TE	Unknow	15994731	15998685
Chr05	15996150	15996399	hyper	TE	Unknow	15994731	15998685
Chr05	17900900	17901249	hyper	down_10000	17897990	17907990	Glyma.05G087500
Chr05	17901450	17901799	hyper	down_10000	17897990	17907990	Glyma.05G087500
Chr05	17902400	17903049	hyper	down_10000	17897990	17907990	Glyma.05G087500
Chr05	20543050	20543299	hyper	intergenic
Chr05	27082900	27083249	hyper	Gene	27080056	27089688	Glyma.05G101900
Chr05	27184500	27184799	hyper	Gene	27184520	27187347	Glyma.05G102700
Chr05	27627450	27627749	hyper	up_10000	27622520	27632520	Glyma.05G103700
Chr05	28822650	28822849	hyper	Gene	28819480	28830225	Glyma.05G108800
Chr05	29152150	29152499	hyper	up_10000	29144712	29154712	Glyma.05G109700
Chr05	31029000	31029349	hyper	TE	hAT	31024678	31029176
Chr05	32794450	32794699	hyper	up_10000	32791878	32801878	Glyma.05G135600
Chr05	36634900	36635249	hyper	Gene	36629846	36639483	Glyma.05G178100
Chr05	36689400	36689649	hyper	Gene	36683487	36704707	Glyma.05G178900
Chr05	36689750	36689999	hyper	Gene	36683487	36704707	Glyma.05G178900
Chr06	5833800	5834049	hyper	down_10000	5833249	5843249	Glyma.06G075300
Chr06	15383900	15384249	hyper	Gene	15341540	15393750	Glyma.06G180700
Chr06	15384350	15384549	hyper	Gene	15341540	15393750	Glyma.06G180700
Chr06	18374250	18374449	hyper	intergenic
Chr06	18528550	18528849	hyper	up_10000	18524012	18534012	Glyma.06G201300
Chr06	18844500	18844699	hyper	Gene	18799681	18856166	Glyma.06G202500
Chr06	18956900	18957249	hyper	up_10000	18952428	18962428	Glyma.06G203000
Chr06	18966850	18967199	hyper	down_10000	18964110	18974110	Glyma.06G203000
Chr06	21388100	21388399	hyper	Gene	21387862	21389036	Glyma.06G212700
Chr06	28917150	28917499	hyper	Gene	28874526	28928599	Glyma.06G222100
Chr06	29581250	29581599	hyper	Gene	29581408	29585234	Glyma.06G223400
Chr06	29633100	29633299	hyper	Gene	29619822	29638017	Glyma.06G223500
Chr06	29882200	29882549	hyper	intergenic
Chr06	31984550	31984849	hyper	TE	Unknow	31972106	31985556
Chr06	31986950	31987149	hyper	TE	Unknow	31986263	31994041
Chr06	32033300	32033549	hyper	TE	Unknow	32031030	32039285
Chr06	32060150	32060349	hyper	TE	Gypsy	32056784	32068622
Chr06	32061000	32061299	hyper	TE	Gypsy	32056784	32068622
Chr06	32167050	32167299	hyper	intergenic
Chr06	32171300	32171699	hyper	TE	Unknow	32167610	32171564
Chr06	32173450	32173799	hyper	TE	Gypsy	32170591	32184254
Chr06	32179650	32179849	hyper	TE	Gypsy	32170591	32184254
Chr06	32185300	32185649	hyper	intergenic
Chr06	32188500	32188849	hyper	TE	Gypsy	32188712	32217148
Chr06	32188950	32189999	hyper	TE	Gypsy	32188712	32217148
Chr06	32198200	32198499	hyper	TE	Gypsy	32188712	32217148
Chr06	32198650	32198899	hyper	TE	Gypsy	32188712	32217148
Chr06	32217900	32218099	hyper	intergenic
Chr06	37731500	37731799	hyper	TE	Gypsy	37729485	37736993
Chr06	40579050	40579299	hyper	up_10000	40573434	40583434	Glyma.06G243900
Chr06	40791600	40792449	hyper	Gene	40786425	40792821	Glyma.06G244300
Chr06	45540800	45541049	hyper	intergenic
Chr06	45778300	45778949	hyper	Gene	45753991	45792240	Glyma.06G268800
Chr06	46402050	46402349	hyper	up_10000	46397565	46407565	Glyma.06G273200
Chr06	46402500	46402799	hyper	up_10000	46397565	46407565	Glyma.06G273200
Chr06	47022850	47023199	hyper	TE	Copia	47023120	47027753
Chr06	47481000	47481249	hyper	Gene	47479202	47486309	Glyma.06G286400
Chr07	2033300	2033649	hyper	up_10000	2024307	2034307	Glyma.07G025900
Chr07	10477750	10477999	hyper	up_10000	10473255	10483255	Glyma.07G107300
Chr07	11488250	11488599	hyper	intergenic
Chr07	11858650	11858849	hyper	down_10000	11849600	11859600	Glyma.07G114000
Chr07	14698950	14699149	hyper	Gene	14684788	14702762	Glyma.07G124000
Chr07	14699900	14700149	hyper	Gene	14684788	14702762	Glyma.07G124000
Chr07	14768350	14768599	hyper	intergenic
Chr07	17649150	17649499	hyper	intergenic
Chr07	17993400	17993799	hyper	TE	hAT	17989953	17999518
Chr07	17994550	17994849	hyper	TE	hAT	17989953	17999518
Chr07	19638050	19638649	hyper	down_10000	19630835	19640835	Glyma.07G158100
Chr07	21100050	21100249	hyper	intergenic
Chr07	22455500	22455799	hyper	intergenic
Chr07	24362900	24363299	hyper	down_10000	24355197	24365197	Glyma.07G164900
Chr07	36487900	36488099	hyper	Gene	36483372	36490967	Glyma.07G196500
Chr07	37300000	37300299	hyper	up_10000	37295293	37305293	Glyma.07G203700
Chr07	40990250	40990599	hyper	down_10000	40988672	40998672	Glyma.07G229800
Chr08	2886850	2887149	hyper	up_10000	2885899	2895899	Glyma.08G036700
Chr08	5065400	5065699	hyper	up_10000	5056539	5066539	Glyma.08G065800
Chr08	5257600	5258099	hyper	TE	TGM	5255593	5261795
Chr08	15707300	15707599	hyper	up_10000	15701350	15711350	Glyma.08G194800
Chr08	24610300	24610499	hyper	down_10000	24610039	24620039	Glyma.08G261000
Chr08	29583600	29583799	hyper	TE	Unknow	29574843	29592378
Chr08	29597250	29597449	hyper	intergenic
Chr08	29599350	29599549	hyper	intergenic
Chr08	30729650	30729899	hyper	Gene	30712646	30770454	Glyma.08G264900
Chr08	32396250	32396549	hyper	intergenic
Chr08	34224400	34224649	hyper	Gene	34201859	34232218	Glyma.08G267900
Chr08	37322200	37322399	hyper	intergenic
Chr09	5299150	5299349	hyper	down_10000	5290567	5300567	Glyma.09G058100
Chr09	5299650	5299949	hyper	down_10000	5290567	5300567	Glyma.09G058100
Chr09	10071050	10071349	hyper	Gene	10037182	10076014	Glyma.09G083800
Chr09	10140900	10141249	hyper	Gene	10129602	10197250	Glyma.09G084300
Chr09	10144200	10144649	hyper	Gene	10129602	10197250	Glyma.09G084300
Chr09	10144900	10145249	hyper	Gene	10129602	10197250	Glyma.09G084300
Chr09	10210350	10211249	hyper	TE	L1	10210055	10216024
Chr09	10212700	10212899	hyper	TE	L1	10210055	10216024
Chr09	10213050	10213299	hyper	TE	L1	10210055	10216024
Chr09	11943550	11943949	hyper	up_10000	11942387	11952387	Glyma.09G089600
Chr09	25178300	25178549	hyper	Gene	25151032	25193321	Glyma.09G115600
Chr09	29196850	29197049	hyper	Gene	29191560	29208378	Glyma.09G121300
Chr09	31436550	31436899	hyper	down_10000	31432521	31442521	Glyma.09G127300
Chr09	46270950	46271349	hyper	Gene	46268225	46272928	Glyma.09G240200
Chr09	46271600	46272149	hyper	Gene	46268225	46272928	Glyma.09G240200
Chr10	5472250	5472599	hyper	up_10000	5467255	5477255	Glyma.10G059100
Chr10	6891350	6891799	hyper	Gene	6891105	6895567	Glyma.10G069900
Chr10	7841850	7842099	hyper	down_10000	7837573	7847573	Glyma.10G075600
Chr10	8892700	8893199	hyper	Gene	8882318	8903950	Glyma.10G078700
Chr10	8898300	8898699	hyper	Gene	8882318	8903950	Glyma.10G078700
Chr10	9341900	9342199	hyper	up_10000	9340912	9350912	Glyma.10G080200
Chr10	9380450	9380799	hyper	intergenic
Chr10	9944850	9945149	hyper	Gene	9934486	9960586	Glyma.10G082100
Chr10	10674100	10674299	hyper	up_10000	10668481	10678481	Glyma.10G085300
Chr10	11772400	11772749	hyper	down_10000	11767135	11777135	Glyma.10G088500
Chr10	12277900	12278199	hyper	Gene	12246504	12288173	Glyma.10G091000
Chr10	13575850	13576099	hyper	up_10000	13567757	13577757	Glyma.10G094700
Chr10	15346250	15346599	hyper	Gene	15343764	15361742	Glyma.10G096800
Chr10	15349200	15349449	hyper	Gene	15343764	15361742	Glyma.10G096800
Chr10	15352950	15353149	hyper	Gene	15343764	15361742	Glyma.10G096800
Chr10	15355300	15355749	hyper	Gene	15343764	15361742	Glyma.10G096800
Chr10	21380400	21380749	hyper	intergenic
Chr10	21382100	21382299	hyper	intergenic
Chr10	21382550	21382799	hyper	intergenic
Chr10	21483850	21484599	hyper	Gene	21481487	21484407	Glyma.10G102800
Chr10	21487600	21487799	hyper	down_10000	21484407	21494407	Glyma.10G102800
Chr10	22643800	22644049	hyper	Gene	22636718	22663087	Glyma.10G104300
Chr10	23114100	23114549	hyper	Gene	23097354	23157754	Glyma.10G104900
Chr10	23168250	23168899	hyper	up_10000	23164983	23174983	Glyma.10G105000
Chr10	23178300	23178649	hyper	down_10000	23177445	23187445	Glyma.10G105000
Chr10	23179200	23179899	hyper	down_10000	23177445	23187445	Glyma.10G105000
Chr10	23549050	23549749	hyper	Gene	23537160	23558977	Glyma.10G105800
Chr10	23549850	23550199	hyper	Gene	23537160	23558977	Glyma.10G105800
Chr10	25546550	25546849	hyper	intergenic
Chr10	25656300	25656799	hyper	Gene	25656096	25656893	Glyma.10G110300
Chr10	25736700	25736999	hyper	up_10000	25732872	25742872	Glyma.10G110500
Chr10	25737250	25737749	hyper	up_10000	25732872	25742872	Glyma.10G110500
Chr10	25738000	25738199	hyper	up_10000	25732872	25742872	Glyma.10G110500
Chr10	30326850	30327149	hyper	Gene	30284139	30331046	Glyma.10G118800
Chr10	30868950	30869199	hyper	Gene	30862809	30890384	Glyma.10G120900
Chr10	32319700	32319899	hyper	up_10000	32311947	32321947	Glyma.10G123800
Chr10	32321050	32321349	hyper	up_10000	32311947	32321947	Glyma.10G123800
Chr10	43767150	43767499	hyper	Gene	43763030	43770594	Glyma.10G206100
Chr10	43767850	43768199	hyper	Gene	43763030	43770594	Glyma.10G206100
Chr10	43768600	43768799	hyper	Gene	43763030	43770594	Glyma.10G206100
Chr10	43913050	43913349	hyper	Gene	43893288	43920222	Glyma.10G207500
Chr10	43913450	43913649	hyper	Gene	43893288	43920222	Glyma.10G207500
Chr10	43915500	43915849	hyper	Gene	43893288	43920222	Glyma.10G207500
Chr10	49006850	49007199	hyper	Gene	48999532	49008775	Glyma.10G266600
Chr10	51054700	51054899	hyper	Gene	51046643	51056751	Glyma.10G292700
Chr11	9431600	9432099	hyper	Gene	9423928	9432266	Glyma.11G124000
Chr11	12330850	12331099	hyper	down_10000	12321732	12331732	Glyma.11G153400
Chr11	16525050	16525249	hyper	intergenic
Chr11	17941100	17941349	hyper	up_10000	17933747	17943747	Glyma.11G169400
Chr11	18312550	18312849	hyper	down_10000	18303678	18313678	Glyma.11G170700
Chr11	18386950	18387849	hyper	intergenic
Chr11	19095400	19096049	hyper	up_10000	19088459	19098459	Glyma.11G174500
Chr11	26633800	26634149	hyper	Gene	26629471	26638425	Glyma.11G193100
Chr11	33230300	33230549	hyper	Gene	33203513	33233708	Glyma.11G237700
Chr12	8299200	8299649	hyper	intergenic
Chr12	9817800	9818149	hyper	up_10000	9809435	9819435	Glyma.12G107000
Chr12	10319100	10319349	hyper	up_10000	10314332	10324332	Glyma.12G109500
Chr12	10686650	10687349	hyper	intergenic
Chr12	10846050	10846599	hyper	Gene	10834930	10847836	Glyma.12G111900
Chr12	10846800	10847099	hyper	Gene	10834930	10847836	Glyma.12G111900
Chr12	10903150	10903499	hyper	down_10000	10894580	10904580	Glyma.12G112000
Chr12	11160400	11160699	hyper	Gene	11159506	11161682	Glyma.12G113600
Chr12	12122000	12122199	hyper	intergenic
Chr12	12319550	12319799	hyper	down_10000	12310530	12320530	Glyma.12G118500
Chr12	12320050	12320499	hyper	down_10000	12310530	12320530	Glyma.12G118500
Chr12	12370900	12371249	hyper	down_10000	12369799	12379799	Glyma.12G118700
Chr12	12386250	12387849	hyper	intergenic
Chr12	12389000	12389249	hyper	intergenic
Chr12	12389600	12389799	hyper	intergenic
Chr12	12390350	12390649	hyper	intergenic
Chr12	12604800	12604999	hyper	intergenic
Chr12	12725600	12725849	hyper	down_10000	12717693	12727693	Glyma.12G119700
Chr12	12949450	12949749	hyper	down_10000	12948820	12958820	Glyma.12G121200
Chr12	12950800	12951249	hyper	down_10000	12948820	12958820	Glyma.12G121200
Chr12	13377500	13377749	hyper	Gene	13377559	13379774	Glyma.12G122600
Chr12	13817500	13817749	hyper	up_10000	13811210	13821210	Glyma.12G126100
Chr12	13817850	13818049	hyper	up_10000	13811210	13821210	Glyma.12G126100
Chr12	14961150	14961449	hyper	up_10000	14957130	14967130	Glyma.12G132300
Chr12	14963150	14963449	hyper	up_10000	14957130	14967130	Glyma.12G132300
Chr12	15847250	15847599	hyper	down_10000	15840579	15850579	Glyma.12G135600
Chr12	15919450	15920199	hyper	up_10000	15916445	15926445	Glyma.12G135800
Chr12	16371700	16371899	hyper	up_10000	16362035	16372035	Glyma.12G137300
Chr12	16505350	16505549	hyper	up_10000	16497601	16507601	Glyma.12G138000
Chr12	17174700	17174899	hyper	Gene	17171039	17176487	Glyma.12G139600
Chr12	17175250	17175749	hyper	Gene	17171039	17176487	Glyma.12G139600
Chr12	17176300	17176649	hyper	Gene	17171039	17176487	Glyma.12G139600
Chr12	18876400	18876649	hyper	down_10000	18868199	18878199	Glyma.12G143500
Chr12	20443000	20443199	hyper	up_10000	20440086	20450086	Glyma.12G147100
Chr12	21607200	21607499	hyper	down_10000	21603527	21613527	Glyma.12G150400
Chr12	21735050	21735349	hyper	up_10000	21726625	21736625	Glyma.12G151000
Chr12	22006200	22006549	hyper	down_10000	22002742	22012742	Glyma.12G151700
Chr12	22006700	22006899	hyper	down_10000	22002742	22012742	Glyma.12G151700
Chr12	22501850	22502049	hyper	intergenic
Chr12	22504300	22504599	hyper	intergenic
Chr12	22504800	22504999	hyper	intergenic
Chr12	22577400	22577699	hyper	intergenic
Chr12	22577950	22578949	hyper	intergenic
Chr12	22579050	22579499	hyper	intergenic
Chr12	22580200	22580699	hyper	intergenic
Chr12	22581850	22582349	hyper	intergenic
Chr12	22582900	22583449	hyper	intergenic
Chr12	22584150	22584599	hyper	intergenic
Chr12	22585150	22585399	hyper	intergenic
Chr12	22590300	22590899	hyper	intergenic
Chr12	22591150	22593099	hyper	intergenic
Chr12	22910950	22911149	hyper	Gene	22902743	22916441	Glyma.12G152300
Chr12	23509100	23509449	hyper	Gene	23508853	23509335	Glyma.12G153800
Chr12	23509650	23510299	hyper	down_10000	23509335	23519335	Glyma.12G153800
Chr12	23511300	23511499	hyper	down_10000	23509335	23519335	Glyma.12G153800
Chr12	23513000	23513449	hyper	down_10000	23509335	23519335	Glyma.12G153800
Chr12	24028150	24028449	hyper	intergenic
Chr12	25893650	25893849	hyper	intergenic
Chr12	27387750	27388099	hyper	Gene	27382543	27399576	Glyma.12G159000
Chr12	27399000	27399449	hyper	Gene	27382543	27399576	Glyma.12G159000
Chr12	28046650	28046899	hyper	intergenic
Chr12	29337200	29337549	hyper	up_10000	29333471	29343471	Glyma.12G161000
Chr12	29337850	29338099	hyper	up_10000	29333471	29343471	Glyma.12G161000
Chr12	31883250	31883649	hyper	Gene	31874293	31891814	Glyma.12G164200
Chr12	31884050	31884449	hyper	Gene	31874293	31891814	Glyma.12G164200
Chr12	31888600	31889199	hyper	Gene	31874293	31891814	Glyma.12G164200
Chr12	33327800	33328049	hyper	Gene	33305001	33331720	Glyma.12G175400
Chr12	36482950	36483299	hyper	Gene	36473422	36498915	Glyma.12G204400
Chr13	240150	240449	hyper	Gene	218473	248141	Glyma.13G000800
Chr13	242650	242949	hyper	Gene	218473	248141	Glyma.13G000800
Chr13	1851950	1852149	hyper	Gene	1842227	1860915	Glyma.13G006200
Chr13	4175200	4175399	hyper	Gene	4167869	4178141	Glyma.13G023900
Chr13	4194700	4194949	hyper	intergenic
Chr13	4324550	4324799	hyper	intergenic
Chr13	4569150	4569349	hyper	intergenic
Chr13	4569800	4570049	hyper	intergenic
Chr13	6026800	6027099	hyper	intergenic
Chr13	6816200	6816499	hyper	up_10000	6807696	6817696	Glyma.13G027800
Chr13	6858600	6858949	hyper	Gene	6817696	6864386	Glyma.13G027800
Chr13	15162950	15163249	hyper	up_10000	15156149	15166149	Glyma.13G054300
Chr13	16753650	16753899	hyper	Gene	16753333	16759339	Glyma.13G067700
Chr13	17129400	17129699	hyper	up_10000	17122402	17132402	Glyma.13G070900
Chr13	18587500	18587699	hyper	up_10000	18580774	18590774	Glyma.13G079200
Chr13	18633450	18633699	hyper	up_10000	18626522	18636522	Glyma.13G080000
Chr13	28422900	28423349	hyper	Gene	28422370	28426066	Glyma.13G170200
Chr13	30157200	30157399	hyper	Gene	30154284	30165020	Glyma.13G187800
Chr13	32572950	32573149	hyper	Gene	32559102	32575545	Glyma.13G211900
Chr13	36082350	36082599	hyper	Gene	36075207	36082752	Glyma.13G255100
Chr13	39015300	39015499	hyper	Gene	39009842	39019837	Glyma.13G290000
Chr13	45358950	45359549	hyper	down_10000	45351479	45361479	Glyma.13G368000
Chr13	45360200	45360399	hyper	down_10000	45351479	45361479	Glyma.13G368000
Chr13	45360850	45361349	hyper	down_10000	45351479	45361479	Glyma.13G368000
Chr14	11326750	11326999	hyper	down_10000	11319684	11329684	Glyma.14G106800
Chr14	12045300	12045599	hyper	intergenic
Chr14	21704050	21704249	hyper	Gene	21696793	21718181	Glyma.14G129100
Chr14	21743800	21744099	hyper	up_10000	21743293	21753293	Glyma.14G129300
Chr14	33492050	33492299	hyper	up_10000	33487439	33497439	Glyma.14G153900
Chr14	34517650	34517999	hyper	down_10000	34510884	34520884	Glyma.14G157000
Chr14	35701250	35701549	hyper	intergenic
Chr14	42231750	42232049	hyper	Gene	42230640	42232448	Glyma.14G170500
Chr14	42553000	42553199	hyper	intergenic
Chr15	69400	69899	hyper	Gene	68572	72965	Glyma.15G000700
Chr15	1169300	1169549	hyper	up_10000	1163969	1173969	Glyma.15G014500
Chr15	4171200	4171499	hyper	up_10000	4168737	4178737	Glyma.15G053000
Chr15	8701800	8702099	hyper	up_10000	8697919	8707919	Glyma.15G111000
Chr15	10985350	10985649	hyper	Gene	10978411	10994583	Glyma.15G136000
Chr15	11735150	11735449	hyper	Gene	11714847	11737351	Glyma.15G143000
Chr15	11735700	11736149	hyper	Gene	11714847	11737351	Glyma.15G143000
Chr15	14081900	14082099	hyper	Gene	14074090	14095307	Glyma.15G163800
Chr15	14128450	14128699	hyper	Gene	14128592	14133846	Glyma.15G164100
Chr15	18470250	18470599	hyper	up_10000	18468257	18478257	Glyma.15G184500
Chr15	18471600	18471799	hyper	up_10000	18468257	18478257	Glyma.15G184500
Chr15	18471950	18472349	hyper	up_10000	18468257	18478257	Glyma.15G184500
Chr15	19337750	19338099	hyper	intergenic
Chr15	19338200	19338549	hyper	intergenic
Chr15	20284450	20284699	hyper	intergenic
Chr15	20910250	20910449	hyper	Gene	20900812	20931281	Glyma.15G192300
Chr15	21480850	21481599	hyper	Gene	21475746	21491439	Glyma.15G194000
Chr15	22721550	22721899	hyper	up_10000	22712763	22722763	Glyma.15G196700
Chr15	24846650	24846849	hyper	up_10000	24837370	24847370	Glyma.15G201900
Chr15	27122100	27122399	hyper	intergenic
Chr15	29567100	29567349	hyper	Gene	29563298	29572623	Glyma.15G207200
Chr15	29727050	29727299	hyper	Gene	29724477	29728972	Glyma.15G207700
Chr15	32651100	32651399	hyper	Gene	32648324	32666115	Glyma.15G211400
Chr15	33425000	33425199	hyper	Gene	33408140	33467420	Glyma.15G212800
Chr15	34863000	34863199	hyper	Gene	34854261	34868037	Glyma.15G214700
Chr15	37087750	37088099	hyper	Gene	37085342	37090341	Glyma.15G218400
Chr15	37478650	37479049	hyper	up_10000	37473230	37483230	Glyma.15G219000
Chr15	39468650	39468849	hyper	intergenic
Chr15	39701150	39701499	hyper	intergenic
Chr15	40054300	40054499	hyper	intergenic
Chr15	41942950	41943449	hyper	intergenic
Chr15	45171000	45171199	hyper	intergenic
Chr15	45186700	45186999	hyper	intergenic
Chr15	45896750	45897049	hyper	up_10000	45887846	45897846	Glyma.15G241500
Chr15	49429150	49429399	hyper	up_10000	49424211	49434211	Glyma.15G262000
Chr15	50366250	50366499	hyper	up_10000	50364191	50374191	Glyma.15G267400
Chr15	51429600	51429799	hyper	down_10000	51422802	51432802	Glyma.15G275500
Chr15	51621900	51622099	hyper	Gene	51600225	51651653	Glyma.15G276800
Chr15	51648800	51648999	hyper	Gene	51600225	51651653	Glyma.15G276800
Chr16	3352550	3352799	hyper	Gene	3348514	3362406	Glyma.16G035400
Chr16	6081950	6082299	hyper	Gene	6078725	6089881	Glyma.16G062300
Chr16	7509650	7509949	hyper	Gene	7504853	7517609	Glyma.16G074700
Chr16	7512500	7512849	hyper	Gene	7504853	7517609	Glyma.16G074700
Chr16	9378000	9378299	hyper	Gene	9352545	9388142	Glyma.16G082900
Chr16	13017850	13018399	hyper	Gene	13014793	13018076	Glyma.16G090300
Chr16	17010200	17010549	hyper	Gene	17008529	17012442	Glyma.16G095600
Chr16	17707700	17708049	hyper	Gene	17694666	17720668	Glyma.16G096000
Chr16	17711250	17711549	hyper	Gene	17694666	17720668	Glyma.16G096000
Chr16	20487050	20487249	hyper	down_10000	20477702	20487702	Glyma.16G101800
Chr16	20928950	20929149	hyper	down_10000	20926004	20936004	Glyma.16G103400
Chr16	26319750	26320399	hyper	up_10000	26318438	26328438	Glyma.16G117900
Chr16	26320850	26321099	hyper	Gene	26320844	26321558	Glyma.16G118000
Chr16	26321200	26321399	hyper	Gene	26320844	26321558	Glyma.16G118000
Chr16	26321750	26321949	hyper	up_10000	26318438	26328438	Glyma.16G117900
Chr16	27644700	27644899	hyper	down_10000	27634996	27644996	Glyma.16G125700
Chr16	28037050	28037399	hyper	Gene	28032945	28039231	Glyma.16G128300
Chr16	28656400	28656649	hyper	down_10000	28649167	28659167	Glyma.16G131600
Chr16	31926500	31926699	hyper	Gene	31925522	31928989	Glyma.16G159500
Chr17	52400	52749	hyper	Gene	46218	67789	Glyma.17G000600
Chr17	2740150	2740349	hyper	up_10000	2737399	2747399	Glyma.17G037400
Chr17	4815700	4815999	hyper	Gene	4812930	4816734	Glyma.17G062600
Chr17	9210850	9211049	hyper	up_10000	9204961	9214961	Glyma.17G116600
Chr17	14092750	14092949	hyper	Gene	14084020	14097997	Glyma.17G161600
Chr17	22243450	22243699	hyper	intergenic
Chr17	22252850	22253449	hyper	intergenic
Chr17	22276600	22277249	hyper	intergenic
Chr17	23059600	23059799	hyper	up_10000	23055062	23065062	Glyma.17G183500
Chr17	23486250	23486649	hyper	up_10000	23477694	23487694	Glyma.17G184600
Chr17	23486850	23487299	hyper	up_10000	23477694	23487694	Glyma.17G184600
Chr17	23573400	23573649	hyper	Gene	23571268	23573950	Glyma.17G185600
Chr17	23770000	23770349	hyper	intergenic
Chr17	23858700	23858899	hyper	Gene	23852587	23874623	Glyma.17G187000
Chr17	23945950	23946249	hyper	intergenic
Chr17	24109850	24110199	hyper	down_10000	24107788	24117788	Glyma.17G187500
Chr17	26426250	26426599	hyper	intergenic
Chr17	27079650	27079849	hyper	Gene	27068347	27087869	Glyma.17G191000
Chr17	30743400	30743649	hyper	down_10000	30738563	30748563	Glyma.17G196500
Chr17	31644350	31644549	hyper	intergenic
Chr17	31943950	31944199	hyper	down_10000	31936807	31946807	Glyma.17G201000
Chr17	32892150	32892349	hyper	Gene	32873557	32920344	Glyma.17G204000
Chr17	32907250	32907449	hyper	Gene	32873557	32920344	Glyma.17G204000
Chr17	33582950	33583149	hyper	Gene	33582328	33583013	Glyma.17G206000
Chr17	35304750	35304999	hyper	intergenic
Chr17	36119200	36119449	hyper	up_10000	36115880	36125880	Glyma.17G215200
Chr17	37411150	37411349	hyper	up_10000	37402565	37412565	Glyma.17G221400
Chr17	37451050	37451249	hyper	Gene	37446936	37455646	Glyma.17G222100
Chr18	2598900	2599149	hyper	up_10000	2590457	2600457	Glyma.18G033800
Chr18	10267850	10268049	hyper	up_10000	10266964	10276964	Glyma.18G098500
Chr18	10268550	10268749	hyper	up_10000	10266964	10276964	Glyma.18G098500
Chr18	10270050	10270399	hyper	up_10000	10266964	10276964	Glyma.18G098500
Chr18	10279650	10280349	hyper	up_10000	10279151	10289151	Glyma.18G098600
Chr18	10280700	10281249	hyper	Gene	10280355	10280789	Glyma.18G098700
Chr18	10282550	10282999	hyper	up_10000	10279151	10289151	Glyma.18G098600
Chr18	10283150	10283549	hyper	up_10000	10279151	10289151	Glyma.18G098600
Chr18	10344400	10344599	hyper	Gene	10326925	10347143	Glyma.18G099000
Chr18	12988500	12988999	hyper	up_10000	12982284	12992284	Glyma.18G110300
Chr18	17054550	17054899	hyper	Gene	17047868	17060571	Glyma.18G127300
Chr18	18161350	18161649	hyper	up_10000	18160212	18170212	Glyma.18G130600
Chr18	30672950	30673199	hyper	Gene	30667224	30677879	Glyma.18G154100
Chr18	34248600	34249199	hyper	Gene	34235189	34252546	Glyma.18G156300
Chr18	35133700	35133999	hyper	up_10000	35126732	35136732	Glyma.18G157400
Chr18	36876350	36876549	hyper	up_10000	36868423	36878423	Glyma.18G161000
Chr18	37282500	37282749	hyper	Gene	37282034	37282711	Glyma.18G163400
Chr18	37289500	37289849	hyper	up_10000	37282711	37292711	Glyma.18G163400
Chr18	37577650	37577949	hyper	intergenic
Chr18	37578450	37578649	hyper	intergenic
Chr18	39284650	39284849	hyper	Gene	39279659	39289295	Glyma.18G167600
Chr18	39682400	39682699	hyper	intergenic
Chr18	44300800	44301049	hyper	Gene	44296869	44302459	Glyma.18G183800
Chr18	47114000	47114249	hyper	Gene	47102746	47129707	Glyma.18G196200
Chr18	48073000	48073249	hyper	Gene	48072897	48073269	Glyma.18G201000
Chr18	50954700	50954949	hyper	Gene	50941755	50956961	Glyma.18G222500
Chr18	51271050	51271349	hyper	Gene	51269094	51271733	Glyma.18G224700
Chr18	57530550	57530749	hyper	Gene	57511194	57560729	Glyma.18G297900
Chr19	1251700	1252049	hyper	up_10000	1242613	1252613	Glyma.19G013100
Chr19	5177350	5177699	hyper	up_10000	5168930	5178930	Glyma.19G037200
Chr19	7275250	7275599	hyper	up_10000	7270255	7280255	Glyma.19G046900
Chr19	7726750	7726949	hyper	down_10000	7719711	7729711	Glyma.19G048600
Chr19	7756300	7756499	hyper	up_10000	7756115	7766115	Glyma.19G048800
Chr19	7830000	7830299	hyper	down_10000	7826939	7836939	Glyma.19G049100
Chr19	7830700	7830899	hyper	down_10000	7826939	7836939	Glyma.19G049100
Chr19	10309350	10309599	hyper	Gene	10302499	10320179	Glyma.19G056700
Chr19	10311150	10311349	hyper	Gene	10302499	10320179	Glyma.19G056700
Chr19	11008900	11009199	hyper	down_10000	10999973	11009973	Glyma.19G057600
Chr19	23569400	23569699	hyper	intergenic
Chr19	24255550	24255749	hyper	intergenic
Chr19	25501600	25501949	hyper	Gene	25499079	25505567	Glyma.19G072400
Chr19	25502050	25502299	hyper	Gene	25499079	25505567	Glyma.19G072400
Chr19	25759700	25760049	hyper	intergenic
Chr19	27016950	27017249	hyper	up_10000	27008815	27018815	Glyma.19G074200
Chr19	28269050	28269499	hyper	intergenic
Chr19	35049000	35049349	hyper	Gene	35038411	35056266	Glyma.19G102500
Chr19	37269650	37270399	hyper	up_10000	37265183	37275183	Glyma.19G116900
Chr19	37270550	37270799	hyper	up_10000	37265183	37275183	Glyma.19G116900
Chr19	37601300	37601499	hyper	up_10000	37594845	37604845	Glyma.19G118500
Chr19	39081700	39081899	hyper	Gene	39069648	39108791	Glyma.19G130800
Chr19	46561450	46561849	hyper	up_10000	46559630	46569630	Glyma.19G211700
Chr19	47218800	47219099	hyper	Gene	47215195	47219376	Glyma.19G219900
Chr19	47638100	47638649	hyper	Gene	47633059	47641958	Glyma.19G224200
Chr19	48628800	48629049	hyper	up_10000	48622867	48632867	Glyma.19G237000
Chr20	11997150	11997949	hyper	up_10000	11990328	12000328	Glyma.20G053000
Chr20	13720100	13720349	hyper	down_10000	13711322	13721322	Glyma.20G055900
Chr20	14135500	14135699	hyper	intergenic
Chr20	14142950	14143199	hyper	intergenic
Chr20	14150550	14150749	hyper	intergenic
Chr20	15869550	15869749	hyper	Gene	15861905	15876848	Glyma.20G056900
Chr20	16874850	16875099	hyper	Gene	16868459	16881368	Glyma.20G057600
Chr20	21773100	21773449	hyper	Gene	21770426	21778641	Glyma.20G064300
Chr20	25935100	25935349	hyper	Gene	25920246	25949633	Glyma.20G073500
Chr20	25937550	25937899	hyper	Gene	25920246	25949633	Glyma.20G073500
Chr20	28438800	28439149	hyper	up_10000	28433618	28443618	Glyma.20G077600
Chr20	28439300	28439799	hyper	up_10000	28433618	28443618	Glyma.20G077600
Chr20	30065000	30065249	hyper	down_10000	30059658	30069658	Glyma.20G080500
Chr20	32185050	32185299	hyper	intergenic
Chr20	36071600	36071849	hyper	Gene	36067233	36080533	Glyma.20G117900
Chr20	38037050	38037449	hyper	Gene	38036725	38039025	Glyma.20G141600
Chr20	47873050	47873399	hyper	Gene	47863582	47888358	Glyma.20G250000
scaffold_111	31050	31299	hyper	down_10000	28866	38866	Glyma.U001500
scaffold_1779	400	749	hyper	intergenic
scaffold_2005	1000	1299	hyper	intergenic
scaffold_21	2092200	2092549	hyper	down_10000	2091707	2101707	Glyma.U014900
scaffold_21	2613400	2613599	hyper	Gene	2606936	2628416	Glyma.U016500
scaffold_21	2919550	2919749	hyper	Gene	2889005	2923432	Glyma.U017400
scaffold_21	2919850	2920199	hyper	Gene	2889005	2923432	Glyma.U017400
scaffold_21	3146200	3146449	hyper	Gene	3137046	3148178	Glyma.U018500
scaffold_22	947300	947549	hyper	Gene	945628	953620	Glyma.U023900
scaffold_23	765550	765799	hyper	up_10000	756903	766903	Glyma.U026000
scaffold_258	3200	3899	hyper	intergenic
scaffold_258	5750	6199	hyper	intergenic
scaffold_258	6350	6599	hyper	intergenic
scaffold_33	343100	343399	hyper	intergenic
scaffold_34	247300	247599	hyper	intergenic
scaffold_39	297550	297899	hyper	intergenic
scaffold_55	1900	2199	hyper	intergenic
scaffold_57	113850	114049	hyper	intergenic
scaffold_58	74100	74649	hyper	intergenic
scaffold_58	78100	78299	hyper	intergenic
scaffold_58	78400	78999	hyper	intergenic
scaffold_58	79100	79349	hyper	intergenic
scaffold_58	79500	80599	hyper	intergenic
scaffold_58	81400	81649	hyper	intergenic
scaffold_58	82100	82349	hyper	intergenic
scaffold_58	83300	83499	hyper	intergenic
scaffold_58	86950	87349	hyper	intergenic
scaffold_58	87800	88849	hyper	intergenic
scaffold_58	89350	90049	hyper	intergenic
scaffold_58	90200	90699	hyper	intergenic
scaffold_58	91150	91399	hyper	intergenic
scaffold_58	97400	97599	hyper	intergenic
scaffold_58	97700	98599	hyper	intergenic
scaffold_58	99000	99549	hyper	intergenic
scaffold_58	126900	127199	hyper	intergenic
scaffold_58	129200	129399	hyper	intergenic
scaffold_58	130450	131349	hyper	intergenic
scaffold_58	132550	134549	hyper	intergenic
scaffold_58	135200	136199	hyper	intergenic
scaffold_58	139150	140449	hyper	intergenic
scaffold_58	142550	142849	hyper	intergenic
scaffold_58	143350	143549	hyper	intergenic
scaffold_58	143750	144149	hyper	intergenic
scaffold_58	144500	144699	hyper	intergenic
scaffold_58	145500	145749	hyper	intergenic
scaffold_58	148550	149049	hyper	intergenic
scaffold_58	150400	150699	hyper	intergenic
scaffold_58	150950	151299	hyper	intergenic
scaffold_58	151800	151999	hyper	intergenic
scaffold_58	152800	153299	hyper	intergenic
scaffold_58	154300	154699	hyper	intergenic
scaffold_58	155150	155499	hyper	intergenic
scaffold_58	156700	157499	hyper	intergenic
scaffold_58	157950	158149	hyper	intergenic
scaffold_58	160450	160699	hyper	intergenic
scaffold_58	161300	161849	hyper	intergenic
scaffold_58	164150	164999	hyper	intergenic
scaffold_58	168600	168799	hyper	intergenic
scaffold_58	172050	172249	hyper	intergenic
scaffold_58	177100	177399	hyper	intergenic
scaffold_58	178600	178949	hyper	intergenic
scaffold_58	203150	203449	hyper	intergenic
scaffold_58	204000	204349	hyper	intergenic
scaffold_58	204950	205349	hyper	intergenic
scaffold_586	4450	4899	hyper	intergenic
scaffold_586	5050	5599	hyper	intergenic
scaffold_586	7600	7899	hyper	intergenic
scaffold_586	8050	8649	hyper	intergenic

## Sheet: CHH HYPER
Supplementary Table 7 DMRs between DN50 and gmdmea-3
CHR	start	end	type	location	Gene or TE position
Chr01	1200	1399	hyper	intergenic
Chr01	8900	9249	hyper	intergenic
Chr01	21900	22199	hyper	down_10000	17355	27355	Glyma.01G000100
Chr01	35300	35549	hyper	TE	L1	33688	39803
Chr01	41700	41949	hyper	intergenic
Chr01	83000	83199	hyper	up_10000	80289	90289	Glyma.01G000500
Chr01	88650	88999	hyper	up_10000	80289	90289	Glyma.01G000500
Chr01	220500	220699	hyper	Gene	205453	222233	Glyma.01G001100
Chr01	359100	359349	hyper	TE	Copia	358631	362262
Chr01	360050	360349	hyper	TE	Copia	358631	362262
Chr01	564500	564699	hyper	Gene	562924	566748	Glyma.01G005700
Chr01	602100	602299	hyper	Gene	599475	602191	Glyma.01G006200
Chr01	851000	851299	hyper	Gene	841903	854296	Glyma.01G008700
Chr01	857350	857749	hyper	up_10000	854296	864296	Glyma.01G008700
Chr01	978900	979149	hyper	up_10000	971604	981604	Glyma.01G009900
Chr01	1099500	1099749	hyper	up_10000	1095405	1105405	Glyma.01G011500
Chr01	1102350	1102549	hyper	up_10000	1095405	1105405	Glyma.01G011500
Chr01	1149400	1149749	hyper	up_10000	1146805	1156805	Glyma.01G011900
Chr01	1152900	1153199	hyper	up_10000	1146805	1156805	Glyma.01G011900
Chr01	1256650	1256999	hyper	up_10000	1250153	1260153	Glyma.01G013200
Chr01	1291200	1291499	hyper	TE	Copia	1277026	1295176
Chr01	1301700	1302049	hyper	up_10000	1292972	1302972	Glyma.01G013500
Chr01	1343400	1343749	hyper	up_10000	1342734	1352734	Glyma.01G014000
Chr01	1437700	1437999	hyper	down_10000	1434338	1444338	Glyma.01G014700
Chr01	1471900	1472349	hyper	up_10000	1469986	1479986	Glyma.01G014900
Chr01	1605900	1606299	hyper	up_10000	1600466	1610466	Glyma.01G016700
Chr01	1644700	1644999	hyper	TE	Unknow	1644436	1644969
Chr01	1663050	1663349	hyper	Gene	1662657	1663915	Glyma.01G017500
Chr01	1696900	1697099	hyper	up_10000	1691957	1701957	Glyma.01G017700
Chr01	1794500	1794699	hyper	up_10000	1787272	1797272	Glyma.01G018600
Chr01	1818000	1818349	hyper	Gene	1818232	1821908	Glyma.01G019000
Chr01	1836700	1837049	hyper	up_10000	1836387	1846387	Glyma.01G019100
Chr01	2045950	2046249	hyper	Gene	2039275	2056055	Glyma.01G020500
Chr01	2046800	2047099	hyper	Gene	2039275	2056055	Glyma.01G020500
Chr01	2057950	2058249	hyper	up_10000	2056055	2066055	Glyma.01G020500
Chr01	2081800	2081999	hyper	intergenic
Chr01	2110400	2110799	hyper	TE	Copia	2110667	2115210
Chr01	2178700	2178999	hyper	up_10000	2176385	2186385	Glyma.01G021400
Chr01	2275200	2275449	hyper	up_10000	2271410	2281410	Glyma.01G022600
Chr01	2278950	2279149	hyper	up_10000	2271410	2281410	Glyma.01G022600
Chr01	2447500	2447949	hyper	up_10000	2442737	2452737	Glyma.01G023900
Chr01	2477850	2478199	hyper	up_10000	2474222	2484222	Glyma.01G024300
Chr01	2489850	2490099	hyper	TE	MuDR	2487820	2490615
Chr01	2605100	2605349	hyper	down_10000	2602687	2612687	Glyma.01G025100
Chr01	2648650	2648949	hyper	up_10000	2639510	2649510	Glyma.01G025300
Chr01	2810350	2810599	hyper	up_10000	2808407	2818407	Glyma.01G026700
Chr01	2934450	2934799	hyper	Gene	2929035	2934455	Glyma.01G028100
Chr01	3021350	3021549	hyper	up_10000	3020497	3030497	Glyma.01G028700
Chr01	3078600	3078849	hyper	up_10000	3069661	3079661	Glyma.01G029000
Chr01	3292000	3292249	hyper	up_10000	3282846	3292846	Glyma.01G031500
Chr01	3352850	3353049	hyper	down_10000	3347771	3357771	Glyma.01G031900
Chr01	3451750	3452049	hyper	up_10000	3445319	3455319	Glyma.01G032900
Chr01	3573750	3573999	hyper	Gene	3573149	3579461	Glyma.01G034300
Chr01	3620650	3620899	hyper	up_10000	3615901	3625901	Glyma.01G034900
Chr01	3653300	3653549	hyper	down_10000	3650030	3660030	Glyma.01G035200
Chr01	3675300	3675699	hyper	up_10000	3668713	3678713	Glyma.01G035300
Chr01	3690150	3690499	hyper	up_10000	3682399	3692399	Glyma.01G035400
Chr01	3828850	3829099	hyper	up_10000	3825854	3835854	Glyma.01G036500
Chr01	3884950	3885149	hyper	TE	EnSpm	3878441	3890393
Chr01	3890600	3891049	hyper	intergenic
Chr01	3913650	3913849	hyper	down_10000	3906138	3916138	Glyma.01G036800
Chr01	3934550	3934899	hyper	down_10000	3927844	3937844	Glyma.01G037000
Chr01	3935950	3936199	hyper	down_10000	3927844	3937844	Glyma.01G037000
Chr01	3937400	3937649	hyper	down_10000	3927844	3937844	Glyma.01G037000
Chr01	4023100	4023399	hyper	up_10000	4016821	4026821	Glyma.01G037900
Chr01	4064200	4064399	hyper	up_10000	4058118	4068118	Glyma.01G038300
Chr01	4143200	4143399	hyper	intergenic
Chr01	4155850	4156099	hyper	up_10000	4146739	4156739	Glyma.01G038700
Chr01	4174700	4175199	hyper	TE	Copia	4170028	4175800
Chr01	4179350	4179549	hyper	down_10000	4172744	4182744	Glyma.01G038900
Chr01	4192900	4193099	hyper	up_10000	4185349	4195349	Glyma.01G038900
Chr01	4197600	4197799	hyper	intergenic
Chr01	4200650	4201049	hyper	intergenic
Chr01	4249150	4249399	hyper	up_10000	4243315	4253315	Glyma.01G039200
Chr01	4312600	4312899	hyper	up_10000	4310259	4320259	Glyma.01G039700
Chr01	4340900	4341249	hyper	up_10000	4331457	4341457	Glyma.01G040100
Chr01	4447800	4448299	hyper	down_10000	4447128	4457128	Glyma.01G041400
Chr01	4479200	4479399	hyper	up_10000	4475002	4485002	Glyma.01G041500
Chr01	4482400	4482599	hyper	up_10000	4475002	4485002	Glyma.01G041500
Chr01	4629000	4629299	hyper	intergenic
Chr01	4716800	4717199	hyper	down_10000	4714222	4724222	Glyma.01G043300
Chr01	4744800	4744999	hyper	up_10000	4741167	4751167	Glyma.01G043600
Chr01	4762950	4763199	hyper	up_10000	4758910	4768910	Glyma.01G043700
Chr01	4768200	4768499	hyper	up_10000	4758910	4768910	Glyma.01G043700
Chr01	4864700	4864949	hyper	up_10000	4862768	4872768	Glyma.01G044200
Chr01	4887550	4887749	hyper	up_10000	4885185	4895185	Glyma.01G044300
Chr01	4891100	4891399	hyper	up_10000	4885185	4895185	Glyma.01G044300
Chr01	4930650	4930949	hyper	up_10000	4925287	4935287	Glyma.01G044600
Chr01	4931250	4931499	hyper	up_10000	4925287	4935287	Glyma.01G044600
Chr01	4962600	4962899	hyper	intergenic
Chr01	4969700	4969949	hyper	up_10000	4962924	4972924	Glyma.01G044700
Chr01	5004900	5005099	hyper	intergenic
Chr01	5009900	5010099	hyper	intergenic
Chr01	5024100	5024349	hyper	Gene	5023297	5032196	Glyma.01G044900
Chr01	5050700	5050999	hyper	up_10000	5049854	5059854	Glyma.01G045100
Chr01	5097150	5097749	hyper	up_10000	5096053	5106053	Glyma.01G045200
Chr01	5120400	5120699	hyper	TE	Copia	5120387	5126571
Chr01	5122850	5123049	hyper	TE	Copia	5120387	5126571
Chr01	5188900	5189099	hyper	intergenic
Chr01	5239100	5239349	hyper	TE	Copia	5239235	5240910
Chr01	5334650	5334849	hyper	up_10000	5326096	5336096	Glyma.01G046100
Chr01	5345100	5345349	hyper	up_10000	5338915	5348915	Glyma.01G046300
Chr01	5371800	5372449	hyper	TE	Unknow	5371206	5375045
Chr01	5384000	5384299	hyper	up_10000	5382027	5392027	Glyma.01G046600
Chr01	5393200	5393599	hyper	up_10000	5391055	5401055	Glyma.01G046700
Chr01	5423800	5424049	hyper	intergenic
Chr01	5431550	5431749	hyper	intergenic
Chr01	5477750	5477999	hyper	up_10000	5469257	5479257	Glyma.01G046900
Chr01	5478700	5478999	hyper	up_10000	5469257	5479257	Glyma.01G046900
Chr01	5491250	5491449	hyper	TE	EnSpm	5487889	5499022
Chr01	5514300	5514499	hyper	Gene	5514127	5517339	Glyma.01G047300
Chr01	5644250	5644449	hyper	intergenic
Chr01	5717400	5717699	hyper	Gene	5717569	5719993	Glyma.01G049100
Chr01	5749650	5749899	hyper	down_10000	5741566	5751566	Glyma.01G049300
Chr01	5757350	5757649	hyper	up_10000	5753611	5763611	Glyma.01G049400
Chr01	5773350	5773549	hyper	down_10000	5767687	5777687	Glyma.01G049400
Chr01	5790100	5790299	hyper	intergenic
Chr01	5800350	5800649	hyper	up_10000	5792428	5802428	Glyma.01G049500
Chr01	5809000	5809249	hyper	down_10000	5803205	5813205	Glyma.01G049500
Chr01	5899600	5899849	hyper	TE	Copia	5895479	5900852
Chr01	5923700	5923949	hyper	intergenic
Chr01	5927800	5928049	hyper	up_10000	5927299	5937299	Glyma.01G050200
Chr01	5947500	5947799	hyper	up_10000	5945982	5955982	Glyma.01G050300
Chr01	5990450	5990649	hyper	down_10000	5984189	5994189	Glyma.01G050500
Chr01	6002100	6002299	hyper	TE	Copia	5998998	6005686
Chr01	6002700	6002899	hyper	TE	Copia	5998998	6005686
Chr01	6025350	6025699	hyper	TE	EnSpm	6021666	6025642
Chr01	6044200	6044699	hyper	TE	Gypsy	6041338	6046844
Chr01	6046200	6046399	hyper	TE	Gypsy	6041338	6046844
Chr01	6049900	6050149	hyper	Gene	6050101	6055660	Glyma.01G051200
Chr01	6053050	6053299	hyper	Gene	6050101	6055660	Glyma.01G051200
Chr01	6076800	6077099	hyper	up_10000	6074443	6084443	Glyma.01G051400
Chr01	6089550	6089849	hyper	Gene	6084443	6094775	Glyma.01G051400
Chr01	6113250	6113499	hyper	up_10000	6105839	6115839	Glyma.01G051500
Chr01	6125650	6125849	hyper	intergenic
Chr01	6131100	6131399	hyper	TE	Gypsy	6126296	6132283
Chr01	6138700	6138899	hyper	TE	EnSpm	6133412	6142940
Chr01	6176250	6176499	hyper	TE	Gypsy	6172193	6177127
Chr01	6177900	6178099	hyper	intergenic
Chr01	6179900	6180099	hyper	intergenic
Chr01	6180300	6180649	hyper	intergenic
Chr01	6229700	6229899	hyper	TE	Gypsy	6211939	6233298
Chr01	6263900	6264099	hyper	TE	Copia	6259390	6265421
Chr01	6270350	6270649	hyper	intergenic
Chr01	6272450	6272749	hyper	up_10000	6270631	6280631	Glyma.01G051800
Chr01	6284900	6285149	hyper	down_10000	6282369	6292369	Glyma.01G051800
Chr01	6297050	6297249	hyper	TE	Helitron	6293615	6308001
Chr01	6349150	6349349	hyper	TE	MuDR	6341632	6361837
Chr01	6365100	6365349	hyper	down_10000	6356733	6366733	Glyma.01G052400
Chr01	6392500	6392699	hyper	intergenic
Chr01	6396800	6397099	hyper	TE	Gypsy	6395715	6398544
Chr01	6401700	6401949	hyper	intergenic
Chr01	6410950	6411149	hyper	intergenic
Chr01	6432800	6432999	hyper	Gene	6429215	6439635	Glyma.01G052600
Chr01	6458200	6458399	hyper	up_10000	6456616	6466616	Glyma.01G052800
Chr01	6458800	6458999	hyper	up_10000	6456616	6466616	Glyma.01G052800
Chr01	6471850	6472099	hyper	TE	Copia	6472050	6476913
Chr01	6475550	6475799	hyper	TE	Copia	6472050	6476913
Chr01	6508400	6508649	hyper	intergenic
Chr01	6512400	6512599	hyper	up_10000	6508999	6518999	Glyma.01G052900
Chr01	6517350	6517649	hyper	up_10000	6508999	6518999	Glyma.01G052900
Chr01	6519000	6519299	hyper	Gene	6518999	6538971	Glyma.01G052900
Chr01	6535200	6535449	hyper	Gene	6518999	6538971	Glyma.01G052900
Chr01	6536150	6536399	hyper	Gene	6518999	6538971	Glyma.01G052900
Chr01	6536650	6536949	hyper	Gene	6518999	6538971	Glyma.01G052900
Chr01	6550350	6550649	hyper	TE	Copia	6544819	6550807
Chr01	6649500	6649699	hyper	TE	EnSpm	6649442	6662939
Chr01	6665600	6665849	hyper	intergenic
Chr01	6679300	6679499	hyper	TE	EnSpm	6671861	6682484
Chr01	6698800	6698999	hyper	TE	MuDR	6696542	6702414
Chr01	6701500	6701699	hyper	TE	MuDR	6696542	6702414
Chr01	6702150	6702399	hyper	TE	MuDR	6696542	6702414
Chr01	6821300	6821549	hyper	up_10000	6816226	6826226	Glyma.01G053800
Chr01	6891050	6891299	hyper	TE	MuDR	6890337	6903383
Chr01	6980700	6980899	hyper	TE	Gypsy	6979790	6992257
Chr01	6981600	6981899	hyper	TE	Gypsy	6979790	6992257
Chr01	6983800	6983999	hyper	TE	Gypsy	6979790	6992257
Chr01	6990600	6990949	hyper	TE	Gypsy	6979790	6992257
Chr01	6991850	6992099	hyper	TE	Gypsy	6979790	6992257
Chr01	6992650	6992849	hyper	up_10000	6987115	6997115	Glyma.01G054300
Chr01	7009500	7009749	hyper	up_10000	7004894	7014894	Glyma.01G054400
Chr01	7046600	7046799	hyper	intergenic
Chr01	7086100	7086349	hyper	up_10000	7083897	7093897	Glyma.01G054800
Chr01	7136500	7136699	hyper	TE	Gypsy	7133836	7142632
Chr01	7140750	7141099	hyper	TE	Gypsy	7133836	7142632
Chr01	7144600	7144799	hyper	down_10000	7137570	7147570	Glyma.01G055200
Chr01	7162000	7162299	hyper	up_10000	7159553	7169553	Glyma.01G055300
Chr01	7177700	7177899	hyper	TE	Helitron	7172519	7186855
Chr01	7246200	7246399	hyper	TE	Copia	7243348	7249065
Chr01	7261950	7262249	hyper	up_10000	7256581	7266581	Glyma.01G056200
Chr01	7264800	7264999	hyper	up_10000	7256581	7266581	Glyma.01G056200
Chr01	7281100	7281349	hyper	up_10000	7273861	7283861	Glyma.01G056300
Chr01	7304700	7305499	hyper	up_10000	7302992	7312992	Glyma.01G056400
Chr01	7314250	7314449	hyper	up_10000	7309451	7319451	Glyma.01G056500
Chr01	7320500	7320999	hyper	intergenic
Chr01	7321900	7322099	hyper	intergenic
Chr01	7329800	7330049	hyper	TE	Gypsy	7327007	7330566
Chr01	7336450	7336699	hyper	up_10000	7335846	7345846	Glyma.01G056700
Chr01	7337250	7337499	hyper	TE	HARB	7336782	7339803
Chr01	7342000	7342249	hyper	up_10000	7340052	7350052	Glyma.01G056600
Chr01	7419900	7420099	hyper	TE	Copia	7414749	7422456
Chr01	7420850	7421049	hyper	TE	Copia	7414749	7422456
Chr01	7421150	7421399	hyper	TE	Copia	7414749	7422456
Chr01	7422600	7422899	hyper	TE	Gypsy	7415558	7435766
Chr01	7436750	7436949	hyper	TE	Copia	7432091	7437091
Chr01	7441550	7441799	hyper	intergenic
Chr01	7457250	7457599	hyper	intergenic
Chr01	7465850	7466049	hyper	intergenic
Chr01	7474950	7475149	hyper	intergenic
Chr01	7485500	7485799	hyper	intergenic
Chr01	7488650	7489149	hyper	intergenic
Chr01	7498350	7498549	hyper	TE	MuDR	7493848	7504194
Chr01	7502250	7502449	hyper	TE	MuDR	7493848	7504194
Chr01	7549350	7549699	hyper	up_10000	7539817	7549817	Glyma.01G057300
Chr01	7555750	7556049	hyper	TE	Gypsy	7550484	7555919
Chr01	7565050	7565399	hyper	TE	MuDR	7560212	7570841
Chr01	7589300	7589549	hyper	up_10000	7580837	7590837	Glyma.01G057500
Chr01	7612450	7612749	hyper	up_10000	7603134	7613134	Glyma.01G057600
Chr01	7614050	7614499	hyper	up_10000	7606115	7616115	Glyma.01G057800
Chr01	7621300	7621599	hyper	down_10000	7620132	7630132	Glyma.01G057800
Chr01	7638500	7638799	hyper	up_10000	7637147	7647147	Glyma.01G057900
Chr01	7658300	7658549	hyper	up_10000	7650476	7660476	Glyma.01G058100
Chr01	7661350	7661649	hyper	up_10000	7655874	7665874	Glyma.01G058200
Chr01	7697400	7697649	hyper	up_10000	7692724	7702724	Glyma.01G058400
Chr01	7701550	7701799	hyper	up_10000	7692724	7702724	Glyma.01G058400
Chr01	7716500	7716749	hyper	down_10000	7712265	7722265	Glyma.01G058500
Chr01	7745400	7745699	hyper	down_10000	7744927	7754927	Glyma.01G058600
Chr01	7759250	7759449	hyper	TE	MuDR	7747566	7769709
Chr01	7766000	7766299	hyper	TE	MuDR	7747566	7769709
Chr01	7766750	7767049	hyper	TE	MuDR	7747566	7769709
Chr01	7768050	7768249	hyper	TE	MuDR	7747566	7769709
Chr01	7788600	7788899	hyper	down_10000	7784431	7794431	Glyma.01G058800
Chr01	7793350	7793549	hyper	up_10000	7790201	7800201	Glyma.01G058900
Chr01	7799000	7799349	hyper	up_10000	7790201	7800201	Glyma.01G058900
Chr01	7800700	7800949	hyper	TE	Copia	7799364	7802101
Chr01	7803600	7803799	hyper	up_10000	7795843	7805843	Glyma.01G059100
Chr01	7849350	7849649	hyper	intergenic
Chr01	7864400	7864999	hyper	intergenic
Chr01	7868900	7869099	hyper	intergenic
Chr01	7873350	7873599	hyper	TE	Copia	7872636	7877877
Chr01	7874550	7874799	hyper	TE	Copia	7872636	7877877
Chr01	7883050	7883399	hyper	up_10000	7882351	7892351	Glyma.01G059600
Chr01	7884150	7884449	hyper	up_10000	7882351	7892351	Glyma.01G059600
Chr01	7900200	7900399	hyper	down_10000	7892527	7902527	Glyma.01G059700
Chr01	7912050	7912249	hyper	TE	Ogre	7907481	7918227
Chr01	7950500	7950699	hyper	TE	Gypsy	7945847	7950880
Chr01	7981550	7981749	hyper	TE	DIASPORA	7975292	7983802
Chr01	8009950	8010149	hyper	TE	MuDR	8001658	8010033
Chr01	8061750	8062099	hyper	intergenic
Chr01	8075500	8075699	hyper	intergenic
Chr01	8086950	8087249	hyper	TE	Copia	8083063	8087622
Chr01	8158250	8158449	hyper	intergenic
Chr01	8175200	8175399	hyper	intergenic
Chr01	8184600	8184799	hyper	TE	Gypsy	8177064	8189658
Chr01	8199400	8199599	hyper	intergenic
Chr01	8217100	8217299	hyper	TE	Copia	8202965	8226688
Chr01	8217800	8217999	hyper	TE	Copia	8202965	8226688
Chr01	8229650	8229899	hyper	down_10000	8221077	8231077	Glyma.01G060400
Chr01	8255250	8255549	hyper	TE	Gypsy	8254995	8269521
Chr01	8265300	8265499	hyper	TE	Gypsy	8254995	8269521
Chr01	8267000	8267299	hyper	TE	Gypsy	8254995	8269521
Chr01	8309150	8309349	hyper	TE	Copia	8308686	8315799
Chr01	8345000	8345199	hyper	intergenic
Chr01	8405900	8406249	hyper	down_10000	8398861	8408861	Glyma.01G061000
Chr01	8420000	8420249	hyper	intergenic
Chr01	8422750	8422949	hyper	intergenic
Chr01	8511750	8511949	hyper	up_10000	8509069	8519069	Glyma.01G061700
Chr01	8538300	8538749	hyper	up_10000	8535077	8545077	Glyma.01G061800
Chr01	8543150	8543349	hyper	up_10000	8535077	8545077	Glyma.01G061800
Chr01	8544250	8544499	hyper	up_10000	8535077	8545077	Glyma.01G061800
Chr01	8549500	8549749	hyper	intergenic
Chr01	8556550	8556749	hyper	TE	Gypsy	8556244	8561133
Chr01	8575400	8575599	hyper	intergenic
Chr01	8583450	8583649	hyper	intergenic
Chr01	8594200	8594699	hyper	intergenic
Chr01	8601150	8601349	hyper	TE	DIASPORA	8596167	8602564
Chr01	8608400	8608599	hyper	TE	Gypsy	8608243	8611439
Chr01	8614300	8614499	hyper	up_10000	8608076	8618076	Glyma.01G062000
Chr01	8615850	8616199	hyper	up_10000	8608076	8618076	Glyma.01G062000
Chr01	8670950	8671149	hyper	intergenic
Chr01	8681300	8681649	hyper	TE	Copia	8679402	8686235
Chr01	8684300	8684499	hyper	TE	Copia	8679402	8686235
Chr01	8688900	8689199	hyper	intergenic
Chr01	8705850	8706049	hyper	TE	EnSpm	8692992	8707518
Chr01	8720800	8721099	hyper	TE	MuDR	8720262	8729380
Chr01	8721350	8721549	hyper	TE	MuDR	8720262	8729380
Chr01	8748700	8749049	hyper	intergenic
Chr01	8780400	8780699	hyper	up_10000	8771715	8781715	Glyma.01G062500
Chr01	8810600	8810849	hyper	intergenic
Chr01	8839850	8840049	hyper	Gene	8838772	8840343	Glyma.01G062800
Chr01	8875600	8875949	hyper	up_10000	8875316	8885316	Glyma.01G062900
Chr01	8877000	8877249	hyper	TE	Copia	8877046	8882352
Chr01	8882150	8882349	hyper	TE	Copia	8877046	8882352
Chr01	8898200	8898449	hyper	down_10000	8889671	8899671	Glyma.01G062900
Chr01	8904250	8904499	hyper	TE	DIASPORA	8903400	8915366
Chr01	8909250	8909449	hyper	TE	DIASPORA	8903400	8915366
Chr01	8914600	8914799	hyper	TE	DIASPORA	8903400	8915366
Chr01	8962900	8963099	hyper	TE	Unknow	8961311	8963546
Chr01	8963400	8963599	hyper	TE	Unknow	8961311	8963546
Chr01	8972300	8972499	hyper	intergenic
Chr01	8974950	8975149	hyper	intergenic
Chr01	8977550	8977799	hyper	intergenic
Chr01	8979100	8979399	hyper	intergenic
Chr01	9008400	9008649	hyper	intergenic
Chr01	9021250	9021499	hyper	TE	Unknow	9017364	9022360
Chr01	9032700	9033149	hyper	down_10000	9028080	9038080	Glyma.01G063300
Chr01	9033800	9033999	hyper	down_10000	9028080	9038080	Glyma.01G063300
Chr01	9038250	9038599	hyper	down_10000	9036661	9046661	Glyma.01G063400
Chr01	9051900	9052149	hyper	TE	Copia	9051892	9052826
Chr01	9053100	9053299	hyper	up_10000	9047458	9057458	Glyma.01G063400
Chr01	9093250	9093449	hyper	up_10000	9090635	9100635	Glyma.01G063600
Chr01	9113250	9113499	hyper	TE	Copia	9113397	9117563
Chr01	9122150	9122499	hyper	intergenic
Chr01	9122850	9123049	hyper	intergenic
Chr01	9123300	9123549	hyper	intergenic
Chr01	9141000	9141299	hyper	TE	MuDR	9134722	9141108
Chr01	9141750	9141949	hyper	intergenic
Chr01	9144000	9144299	hyper	TE	Gypsy	9142569	9153111
Chr01	9163050	9163249	hyper	intergenic
Chr01	9165950	9166199	hyper	intergenic
Chr01	9200700	9200949	hyper	TE	DIASPORA	9200037	9205848
Chr01	9214300	9214499	hyper	down_10000	9213274	9223274	Glyma.01G063800
Chr01	9231750	9232049	hyper	up_10000	9225348	9235348	Glyma.01G063800
Chr01	9244200	9244399	hyper	TE	Gypsy	9238577	9252626
Chr01	9245850	9246049	hyper	TE	Gypsy	9238577	9252626
Chr01	9251550	9251849	hyper	TE	Gypsy	9238577	9252626
Chr01	9252400	9252699	hyper	TE	Gypsy	9238577	9252626
Chr01	9287800	9287999	hyper	TE	Copia	9287510	9288507
Chr01	9308050	9308299	hyper	intergenic
Chr01	9323300	9323499	hyper	intergenic
Chr01	9337850	9338199	hyper	TE	Copia	9337890	9341678
Chr01	9343200	9343399	hyper	intergenic
Chr01	9347450	9347699	hyper	intergenic
Chr01	9348200	9348399	hyper	intergenic
Chr01	9353350	9353649	hyper	intergenic
Chr01	9358700	9358949	hyper	intergenic
Chr01	9363800	9364049	hyper	intergenic
Chr01	9365850	9366349	hyper	intergenic
Chr01	9408650	9408999	hyper	intergenic
Chr01	9417500	9417799	hyper	TE	Gypsy	9410443	9421616
Chr01	9453150	9453349	hyper	intergenic
Chr01	9454600	9454799	hyper	intergenic
Chr01	9483550	9483849	hyper	intergenic
Chr01	9501700	9501899	hyper	down_10000	9500657	9510657	Glyma.01G064200
Chr01	9514550	9514749	hyper	intergenic
Chr01	9538600	9538999	hyper	intergenic
Chr01	9542750	9542999	hyper	intergenic
Chr01	9549700	9549949	hyper	intergenic
Chr01	9579500	9579849	hyper	down_10000	9579344	9589344	Glyma.01G064300
Chr01	9616900	9617099	hyper	down_10000	9614961	9624961	Glyma.01G064400
Chr01	9637850	9638149	hyper	up_10000	9631570	9641570	Glyma.01G064400
Chr01	9651000	9651249	hyper	intergenic
Chr01	9660050	9660499	hyper	intergenic
Chr01	9662600	9662849	hyper	intergenic
Chr01	9710100	9710299	hyper	intergenic
Chr01	9712750	9713199	hyper	intergenic
Chr01	9758500	9758699	hyper	intergenic
Chr01	9766400	9766599	hyper	intergenic
Chr01	9781250	9781549	hyper	intergenic
Chr01	9813300	9813649	hyper	intergenic
Chr01	9814050	9814249	hyper	intergenic
Chr01	9825250	9826049	hyper	Gene	9824602	9825342	Glyma.01G064700
Chr01	9838850	9839149	hyper	TE	EnSpm	9838961	9852792
Chr01	9878200	9878499	hyper	intergenic
Chr01	9878700	9879399	hyper	intergenic
Chr01	9879600	9880049	hyper	intergenic
Chr01	9881050	9881349	hyper	intergenic
Chr01	9881600	9881999	hyper	intergenic
Chr01	9885300	9885549	hyper	up_10000	9884560	9894560	Glyma.01G064800
Chr01	9903950	9904199	hyper	TE	Gypsy	9897702	9910613
Chr01	9956450	9956849	hyper	up_10000	9952820	9962820	Glyma.01G064900
Chr01	9978950	9979199	hyper	TE	MuDR	9975881	9987536
Chr01	9985350	9985699	hyper	TE	MuDR	9975881	9987536
Chr01	9987150	9987349	hyper	TE	MuDR	9975881	9987536
Chr01	10003550	10003749	hyper	down_10000	9998252	10008252	Glyma.01G065000
Chr01	10037450	10037799	hyper	down_10000	10034668	10044668	Glyma.01G065100
Chr01	10052600	10052849	hyper	TE	Helitron	10045975	10056357
Chr01	10087150	10087349	hyper	down_10000	10085887	10095887	Glyma.01G065500
Chr01	10095000	10095649	hyper	TE	L1	10094422	10108118
Chr01	10095850	10096349	hyper	TE	L1	10094422	10108118
Chr01	10156000	10156199	hyper	TE	Gypsy	10147331	10162520
Chr01	10162000	10162249	hyper	TE	Gypsy	10147331	10162520
Chr01	10171000	10171299	hyper	TE	EnSpm	10166776	10180534
Chr01	10177300	10177499	hyper	TE	EnSpm	10166776	10180534
Chr01	10184150	10184399	hyper	TE	EnSpm	10181289	10195767
Chr01	10217250	10217499	hyper	intergenic
Chr01	10221050	10221249	hyper	intergenic
Chr01	10252700	10252999	hyper	TE	Gypsy	10232712	10266484
Chr01	10258150	10258449	hyper	TE	Gypsy	10232712	10266484
Chr01	10273500	10273749	hyper	intergenic
Chr01	10290350	10290549	hyper	TE	Copia	10286805	10294463
Chr01	10292950	10293149	hyper	TE	Copia	10286805	10294463
Chr01	10304200	10304399	hyper	TE	Ogre	10301199	10308737
Chr01	10330200	10330449	hyper	TE	Copia	10327817	10339670
Chr01	10331600	10331799	hyper	TE	Copia	10327817	10339670
Chr01	10344450	10344649	hyper	up_10000	10338889	10348889	Glyma.01G066100
Chr01	10351500	10351699	hyper	TE	Gypsy	10346488	10356426
Chr01	10360050	10360349	hyper	TE	Gypsy	10356427	10361852
Chr01	10366550	10366799	hyper	intergenic
Chr01	10379700	10379899	hyper	down_10000	10373572	10383572	Glyma.01G066200
Chr01	10390450	10390699	hyper	up_10000	10384326	10394326	Glyma.01G066200
Chr01	10410650	10410849	hyper	up_10000	10405863	10415863	Glyma.01G066300
Chr01	10416400	10416599	hyper	down_10000	10408486	10418486	Glyma.01G066400
Chr01	10468550	10468999	hyper	TE	Copia	10453054	10478823
Chr01	10472400	10472599	hyper	TE	Copia	10453054	10478823
Chr01	10476400	10476699	hyper	TE	Copia	10453054	10478823
Chr01	10479500	10479749	hyper	TE	Copia	10478965	10483942
Chr01	10492500	10492699	hyper	TE	Gypsy	10482732	10505693
Chr01	10500950	10501199	hyper	TE	Gypsy	10482732	10505693
Chr01	10522750	10522999	hyper	TE	EnSpm	10520482	10542140
Chr01	10533600	10533949	hyper	TE	EnSpm	10520482	10542140
Chr01	10548550	10548749	hyper	TE	L1	10533418	10549758
Chr01	10581050	10581249	hyper	TE	Gypsy	10572999	10581451
Chr01	10582500	10582749	hyper	intergenic
Chr01	10606000	10606349	hyper	intergenic
Chr01	10608300	10608499	hyper	TE	Copia	10607704	10615487
Chr01	10634800	10635449	hyper	up_10000	10629544	10639544	Glyma.01G066600
Chr01	10638500	10638699	hyper	up_10000	10629544	10639544	Glyma.01G066600
Chr01	10640000	10640249	hyper	TE	EnSpm	10639204	10646685
Chr01	10664350	10664599	hyper	TE	Gypsy	10662454	10674904
Chr01	10691700	10691999	hyper	intergenic
Chr01	10754400	10754599	hyper	down_10000	10750980	10760980	Glyma.01G066900
Chr01	10757550	10757799	hyper	down_10000	10750980	10760980	Glyma.01G066900
Chr01	10758000	10758199	hyper	down_10000	10750980	10760980	Glyma.01G066900
Chr01	10765750	10765999	hyper	up_10000	10762035	10772035	Glyma.01G066900
Chr01	10777750	10777949	hyper	intergenic
Chr01	10784200	10784399	hyper	TE	Gypsy	10781774	10792235
Chr01	10832450	10832649	hyper	intergenic
Chr01	10833250	10833599	hyper	intergenic
Chr01	10837450	10837699	hyper	intergenic
Chr01	10843600	10843899	hyper	intergenic
Chr01	10873000	10873199	hyper	intergenic
Chr01	10922000	10922299	hyper	down_10000	10920690	10930690	Glyma.01G067100
Chr01	10948850	10949049	hyper	down_10000	10946610	10956610	Glyma.01G067200
Chr01	10985000	10985299	hyper	TE	Gypsy	10974057	10985606
Chr01	10995650	10995849	hyper	down_10000	10987729	10997729	Glyma.01G067400
Chr01	11019400	11019799	hyper	TE	Gypsy	11000364	11020068
Chr01	11040500	11040749	hyper	TE	Copia	11037770	11044726
Chr01	11044300	11044599	hyper	TE	Copia	11037770	11044726
Chr01	11045000	11045199	hyper	intergenic
Chr01	11049550	11049749	hyper	intergenic
Chr01	11063200	11063399	hyper	intergenic
Chr01	11121100	11121299	hyper	intergenic
Chr01	11167850	11168099	hyper	intergenic
Chr01	11169150	11169349	hyper	intergenic
Chr01	11178700	11178949	hyper	intergenic
Chr01	11184050	11184249	hyper	intergenic
Chr01	11200250	11200449	hyper	intergenic
Chr01	11230150	11230349	hyper	intergenic
Chr01	11235600	11235799	hyper	intergenic
Chr01	11281200	11281499	hyper	up_10000	11278738	11288738	Glyma.01G068000
Chr01	11284700	11284949	hyper	up_10000	11278738	11288738	Glyma.01G068000
Chr01	11309500	11309699	hyper	TE	Gypsy	11309482	11315953
Chr01	11315000	11315299	hyper	TE	Gypsy	11309482	11315953
Chr01	11317450	11317649	hyper	intergenic
Chr01	11329850	11330099	hyper	down_10000	11325559	11335559	Glyma.01G068100
Chr01	11330350	11330749	hyper	down_10000	11325559	11335559	Glyma.01G068100
Chr01	11352100	11352349	hyper	down_10000	11349256	11359256	Glyma.01G068200
Chr01	11378400	11378599	hyper	TE	EnSpm	11378298	11387826
Chr01	11399050	11399249	hyper	up_10000	11393089	11403089	Glyma.01G068500
Chr01	11405850	11406149	hyper	up_10000	11400011	11410011	Glyma.01G068400
Chr01	11406750	11406999	hyper	up_10000	11400011	11410011	Glyma.01G068400
Chr01	11414200	11414449	hyper	TE	EnSpm	11413832	11418221
Chr01	11418900	11419099	hyper	intergenic
Chr01	11432150	11432399	hyper	intergenic
Chr01	11437250	11437549	hyper	TE	Gypsy	11436678	11444526
Chr01	11452900	11453199	hyper	TE	Copia	11450250	11455889
Chr01	11468900	11469099	hyper	intergenic
Chr01	11490100	11490299	hyper	intergenic
Chr01	11491750	11491949	hyper	down_10000	11490801	11500801	Glyma.01G068600
Chr01	11496150	11496349	hyper	down_10000	11490801	11500801	Glyma.01G068600
Chr01	11508250	11508549	hyper	up_10000	11504482	11514482	Glyma.01G068600
Chr01	11517250	11517449	hyper	intergenic
Chr01	11560050	11560349	hyper	up_10000	11555177	11565177	Glyma.01G068900
Chr01	11583700	11583899	hyper	TE	L1	11578097	11585279
Chr01	11602650	11602849	hyper	down_10000	11597752	11607752	Glyma.01G069100
Chr01	11603000	11603199	hyper	down_10000	11597752	11607752	Glyma.01G069100
Chr01	11605050	11605349	hyper	down_10000	11597752	11607752	Glyma.01G069100
Chr01	11631050	11631249	hyper	TE	EnSpm	11631067	11636782
Chr01	11645450	11645749	hyper	TE	Unknow	11641820	11646770
Chr01	11654750	11654949	hyper	up_10000	11645688	11655688	Glyma.01G069200
Chr01	11655350	11655649	hyper	up_10000	11645688	11655688	Glyma.01G069200
Chr01	11661750	11662049	hyper	TE	Gypsy	11661833	11664917
Chr01	11664650	11664899	hyper	TE	Gypsy	11661833	11664917
Chr01	11665400	11665599	hyper	intergenic
Chr01	11665750	11665949	hyper	TE	Gypsy	11665819	11670874
Chr01	11668800	11669049	hyper	TE	Gypsy	11665819	11670874
Chr01	11671450	11671799	hyper	intergenic
Chr01	11682950	11683149	hyper	TE	Copia	11678746	11696529
Chr01	11750750	11750949	hyper	TE	MuDR	11748411	11758857
Chr01	11751450	11751699	hyper	TE	MuDR	11748411	11758857
Chr01	11753000	11753199	hyper	TE	MuDR	11748411	11758857
Chr01	11753300	11753599	hyper	TE	MuDR	11748411	11758857
Chr01	11755000	11755249	hyper	TE	MuDR	11748411	11758857
Chr01	11757400	11757699	hyper	TE	MuDR	11748411	11758857
Chr01	11765150	11765449	hyper	TE	Gypsy	11762585	11767818
Chr01	11767900	11768199	hyper	down_10000	11765077	11775077	Glyma.01G069700
Chr01	11779450	11779749	hyper	up_10000	11775547	11785547	Glyma.01G069700
Chr01	11781100	11781299	hyper	up_10000	11775547	11785547	Glyma.01G069700
Chr01	11783250	11783649	hyper	up_10000	11775547	11785547	Glyma.01G069700
Chr01	11786650	11786899	hyper	up_10000	11777222	11787222	Glyma.01G069800
Chr01	11798150	11798349	hyper	TE	Gypsy	11797928	11808004
Chr01	11805450	11805699	hyper	TE	Gypsy	11797928	11808004
Chr01	11845550	11845749	hyper	TE	Ogre	11831448	11847599
Chr01	11879150	11879349	hyper	TE	Gypsy	11875463	11884278
Chr01	11921600	11921799	hyper	TE	Copia	11920408	11922035
Chr01	11948850	11949199	hyper	down_10000	11948132	11958132	Glyma.01G070000
Chr01	11949650	11949949	hyper	down_10000	11948132	11958132	Glyma.01G070000
Chr01	11983100	11983299	hyper	up_10000	11975564	11985564	Glyma.01G070100
Chr01	12007500	12007699	hyper	TE	Gypsy	12005392	12010072
Chr01	12008000	12008199	hyper	TE	Gypsy	12005392	12010072
Chr01	12009650	12009949	hyper	TE	Gypsy	12005392	12010072
Chr01	12012750	12012949	hyper	up_10000	12005013	12015013	Glyma.01G070200
Chr01	12024050	12024349	hyper	down_10000	12021494	12031494	Glyma.01G070200
Chr01	12024950	12025149	hyper	down_10000	12021494	12031494	Glyma.01G070200
Chr01	12029150	12029349	hyper	down_10000	12021494	12031494	Glyma.01G070200
Chr01	12033850	12034049	hyper	intergenic
Chr01	12077600	12077799	hyper	TE	Gypsy	12072330	12086383
Chr01	12111950	12112199	hyper	TE	Ogre	12101525	12112035
Chr01	12115750	12115949	hyper	TE	Gypsy	12113435	12143595
Chr01	12134500	12134699	hyper	TE	Gypsy	12113435	12143595
Chr01	12137850	12138099	hyper	TE	Gypsy	12113435	12143595
Chr01	12165950	12166199	hyper	intergenic
Chr01	12176250	12176499	hyper	intergenic
Chr01	12195150	12195499	hyper	TE	Gypsy	12183288	12219842
Chr01	12201650	12201949	hyper	TE	Gypsy	12183288	12219842
Chr01	12225800	12225999	hyper	TE	Ogre	12212463	12234048
Chr01	12259550	12259799	hyper	TE	Gypsy	12221174	12302123
Chr01	12264950	12265149	hyper	TE	Gypsy	12221174	12302123
Chr01	12294900	12295199	hyper	TE	Gypsy	12221174	12302123
Chr01	12303850	12304049	hyper	intergenic
Chr01	12319900	12320099	hyper	TE	Gypsy	12306517	12324652
Chr01	12321400	12321599	hyper	TE	Gypsy	12306517	12324652
Chr01	12324700	12324899	hyper	TE	Ogre	12323695	12329342
Chr01	12346100	12346349	hyper	TE	Ogre	12337569	12355152
Chr01	12349800	12349999	hyper	TE	Ogre	12337569	12355152
Chr01	12351000	12351249	hyper	TE	Ogre	12337569	12355152
Chr01	12352250	12352699	hyper	TE	Ogre	12337569	12355152
Chr01	12359050	12359249	hyper	intergenic
Chr01	12363550	12363749	hyper	TE	Gypsy	12361531	12367436
Chr01	12364900	12365249	hyper	TE	Gypsy	12361531	12367436
Chr01	12367050	12367399	hyper	TE	Gypsy	12361531	12367436
Chr01	12385600	12385999	hyper	intergenic
Chr01	12394750	12394949	hyper	intergenic
Chr01	12413900	12414149	hyper	TE	L1	12410178	12415363
Chr01	12457350	12457649	hyper	intergenic
Chr01	12462450	12462899	hyper	TE	Gypsy	12462707	12465143
Chr01	12469550	12469749	hyper	TE	Copia	12465144	12474282
Chr01	12500200	12500549	hyper	TE	Gypsy	12499953	12500838
Chr01	12505100	12505399	hyper	intergenic
Chr01	12513500	12513699	hyper	intergenic
Chr01	12519150	12519399	hyper	TE	DIASPORA	12518865	12527382
Chr01	12540550	12540749	hyper	intergenic
Chr01	12563300	12563549	hyper	up_10000	12555349	12565349	Glyma.01G070400
Chr01	12566800	12567099	hyper	Gene	12565349	12574539	Glyma.01G070400
Chr01	12646850	12647049	hyper	intergenic
Chr01	12665700	12665899	hyper	intergenic
Chr01	12671800	12671999	hyper	TE	EnSpm	12668699	12683351
Chr01	12680900	12681099	hyper	TE	EnSpm	12668699	12683351
Chr01	12700050	12700349	hyper	TE	Gypsy	12697629	12706964
Chr01	12714700	12714899	hyper	intergenic
Chr01	12716200	12716399	hyper	intergenic
Chr01	12723300	12723699	hyper	intergenic
Chr01	12727400	12727599	hyper	TE	Gypsy	12725996	12738018
Chr01	12776650	12776849	hyper	up_10000	12769867	12779867	Glyma.01G071000
Chr01	12793950	12794199	hyper	up_10000	12785576	12795576	Glyma.01G071100
Chr01	12794550	12794849	hyper	up_10000	12785576	12795576	Glyma.01G071100
Chr01	12801700	12801949	hyper	down_10000	12797225	12807225	Glyma.01G071100
Chr01	12833600	12833799	hyper	TE	Copia	12831523	12838118
Chr01	12836000	12836349	hyper	TE	Copia	12831523	12838118
Chr01	12839900	12840099	hyper	intergenic
Chr01	12843550	12843849	hyper	intergenic
Chr01	12854600	12854799	hyper	TE	Copia	12854720	12859454
Chr01	12866500	12866949	hyper	intergenic
Chr01	12880250	12880499	hyper	TE	Gypsy	12878128	12885336
Chr01	12885550	12885749	hyper	intergenic
Chr01	12888500	12888849	hyper	intergenic
Chr01	12894100	12894299	hyper	up_10000	12889424	12899424	Glyma.01G071300
Chr01	12941400	12941649	hyper	up_10000	12941040	12951040	Glyma.01G071700
Chr01	12946500	12946749	hyper	up_10000	12941040	12951040	Glyma.01G071700
Chr01	12947050	12947299	hyper	up_10000	12941040	12951040	Glyma.01G071700
Chr01	12962000	12962199	hyper	TE	Copia	12957543	12966262
Chr01	12968650	12968849	hyper	intergenic
Chr01	12972500	12972699	hyper	intergenic
Chr01	12973900	12974099	hyper	TE	Ogre	12974038	12989546
Chr01	13022050	13022249	hyper	intergenic
Chr01	13024200	13024449	hyper	intergenic
Chr01	13028750	13028949	hyper	TE	Gypsy	13026159	13029041
Chr01	13034550	13034799	hyper	down_10000	13033917	13043917	Glyma.01G071800
Chr01	13041050	13041299	hyper	down_10000	13033917	13043917	Glyma.01G071800
Chr01	13042050	13042449	hyper	down_10000	13033917	13043917	Glyma.01G071800
Chr01	13049050	13049249	hyper	TE	Copia	13048850	13052075
Chr01	13068750	13069099	hyper	TE	MuDR	13066557	13077320
Chr01	13077700	13077999	hyper	down_10000	13070813	13080813	Glyma.01G071900
Chr01	13081650	13081849	hyper	up_10000	13081234	13091234	Glyma.01G071900
Chr01	13084400	13084699	hyper	TE	Copia	13083204	13087108
Chr01	13086500	13086849	hyper	TE	Copia	13083204	13087108
Chr01	13093050	13093349	hyper	intergenic
Chr01	13140500	13140699	hyper	TE	Copia	13134325	13156291
Chr01	13155700	13155899	hyper	TE	Copia	13134325	13156291
Chr01	13166800	13167099	hyper	intergenic
Chr01	13193550	13193749	hyper	TE	Gypsy	13179383	13198839
Chr01	13213300	13213499	hyper	intergenic
Chr01	13218950	13219149	hyper	intergenic
Chr01	13220950	13221199	hyper	intergenic
Chr01	13223000	13223399	hyper	intergenic
Chr01	13227800	13227999	hyper	TE	Gypsy	13226771	13233470
Chr01	13264950	13265199	hyper	TE	Gypsy	13246132	13269093
Chr01	13273600	13273899	hyper	TE	Ogre	13270477	13293152
Chr01	13275600	13275849	hyper	TE	Ogre	13270477	13293152
Chr01	13292100	13292349	hyper	TE	Ogre	13270477	13293152
Chr01	13304800	13305299	hyper	up_10000	13299793	13309793	Glyma.01G072200
Chr01	13309000	13309199	hyper	up_10000	13299793	13309793	Glyma.01G072200
Chr01	13332050	13332299	hyper	down_10000	13332007	13342007	Glyma.01G072300
Chr01	13426550	13426899	hyper	TE	Copia	13426189	13430704
Chr01	13430500	13430699	hyper	TE	Copia	13426189	13430704
Chr01	13432700	13433049	hyper	up_10000	13428955	13438955	Glyma.01G072700
Chr01	13435450	13435749	hyper	TE	EnSpm	13434772	13448059
Chr01	13502650	13502849	hyper	intergenic
Chr01	13560600	13560849	hyper	TE	Gypsy	13556232	13560821
Chr01	13570050	13570399	hyper	TE	EnSpm	13560508	13570720
Chr01	13576850	13577049	hyper	intergenic
Chr01	13609250	13609449	hyper	TE	Gypsy	13604290	13624943
Chr01	13644300	13644649	hyper	intergenic
Chr01	13730600	13730799	hyper	TE	Sat	13721059	13735987
Chr01	13782700	13782899	hyper	TE	Ogre	13768590	13787788
Chr01	13796450	13796649	hyper	TE	Gypsy	13792902	13800369
Chr01	13841850	13842099	hyper	intergenic
Chr01	13847400	13847699	hyper	intergenic
Chr01	13849200	13849399	hyper	intergenic
Chr01	13853650	13853949	hyper	TE	Gypsy	13852258	13853825
Chr01	13900300	13900499	hyper	TE	Copia	13898579	13903606
Chr01	13909000	13909199	hyper	intergenic
Chr01	13912650	13912949	hyper	TE	Gypsy	13909643	13919943
Chr01	13917950	13918199	hyper	TE	Gypsy	13909643	13919943
Chr01	14020600	14020799	hyper	intergenic
Chr01	14035700	14035949	hyper	up_10000	14026201	14036201	Glyma.01G073300
Chr01	14055650	14055899	hyper	Gene	14046570	14097862	Glyma.01G073400
Chr01	14098250	14098449	hyper	up_10000	14097862	14107862	Glyma.01G073400
Chr01	14099250	14099499	hyper	up_10000	14097862	14107862	Glyma.01G073400
Chr01	14112900	14113099	hyper	TE	Copia	14107507	14113739
Chr01	14121350	14121549	hyper	intergenic
Chr01	14129700	14129999	hyper	TE	Gypsy	14125694	14135052
Chr01	14131250	14131449	hyper	TE	Gypsy	14125694	14135052
Chr01	14144200	14144499	hyper	intergenic
Chr01	14147600	14147849	hyper	intergenic
Chr01	14152500	14152699	hyper	intergenic
Chr01	14174100	14174349	hyper	intergenic
Chr01	14190200	14190399	hyper	up_10000	14184920	14194920	Glyma.01G073500
Chr01	14238900	14239099	hyper	TE	Gypsy	14232880	14240446
Chr01	14239650	14240149	hyper	TE	Gypsy	14232880	14240446
Chr01	14245300	14245499	hyper	intergenic
Chr01	14255600	14255799	hyper	intergenic
Chr01	14264500	14264749	hyper	intergenic
Chr01	14294200	14294399	hyper	TE	Gypsy	14277151	14328663
Chr01	14306650	14306849	hyper	TE	Gypsy	14277151	14328663
Chr01	14307200	14307499	hyper	TE	Gypsy	14277151	14328663
Chr01	14328150	14328499	hyper	TE	Gypsy	14277151	14328663
Chr01	14357800	14358149	hyper	intergenic
Chr01	14376300	14376499	hyper	intergenic
Chr01	14393150	14393399	hyper	intergenic
Chr01	14396250	14396549	hyper	TE	Gypsy	14396346	14400963
Chr01	14398450	14398749	hyper	TE	Gypsy	14396346	14400963
Chr01	14402650	14402899	hyper	TE	Ogre	14400968	14410512
Chr01	14403350	14403549	hyper	TE	Ogre	14400968	14410512
Chr01	14403700	14403999	hyper	TE	Ogre	14400968	14410512
Chr01	14406850	14407049	hyper	TE	Ogre	14400968	14410512
Chr01	14409350	14409649	hyper	TE	Ogre	14400968	14410512
Chr01	14410050	14410299	hyper	TE	Ogre	14400968	14410512
Chr01	14447800	14447999	hyper	TE	Helitron	14446740	14451554
Chr01	14461400	14461849	hyper	intergenic
Chr01	14462500	14462699	hyper	intergenic
Chr01	14466450	14466649	hyper	intergenic
Chr01	14469000	14469249	hyper	intergenic
Chr01	14478200	14478399	hyper	intergenic
Chr01	14481100	14481349	hyper	intergenic
Chr01	14486700	14486949	hyper	intergenic
Chr01	14499600	14499799	hyper	TE	Ogre	14491546	14505582
Chr01	14512300	14512599	hyper	intergenic
Chr01	14520600	14520899	hyper	intergenic
Chr01	14526100	14526599	hyper	TE	Gypsy	14524104	14542996
Chr01	14536500	14536699	hyper	TE	Gypsy	14524104	14542996
Chr01	14555700	14555949	hyper	TE	Gypsy	14554631	14561135
Chr01	14571800	14572099	hyper	TE	Copia	14566162	14575523
Chr01	14575200	14575499	hyper	TE	Copia	14566162	14575523
Chr01	14577000	14577299	hyper	intergenic
Chr01	14583050	14583399	hyper	intergenic
Chr01	14585650	14585849	hyper	intergenic
Chr01	14587850	14588099	hyper	intergenic
Chr01	14597100	14597549	hyper	TE	Ogre	14592929	14624824
Chr01	14605300	14605499	hyper	TE	Ogre	14592929	14624824
Chr01	14626850	14627099	hyper	intergenic
Chr01	14636800	14636999	hyper	up_10000	14627966	14637966	Glyma.01G074000
Chr01	14670000	14670199	hyper	TE	Copia	14668656	14671611
Chr01	14688400	14688599	hyper	down_10000	14679249	14689249	Glyma.01G074000
Chr01	14714350	14714599	hyper	TE	Gypsy	14696251	14742075
Chr01	14723100	14723299	hyper	TE	Gypsy	14696251	14742075
Chr01	14726550	14726749	hyper	TE	Gypsy	14696251	14742075
Chr01	14731450	14731749	hyper	TE	Gypsy	14696251	14742075
Chr01	14751550	14751799	hyper	down_10000	14749476	14759476	Glyma.01G074100
Chr01	14758700	14759299	hyper	down_10000	14749476	14759476	Glyma.01G074100
Chr01	14771200	14771399	hyper	up_10000	14767651	14777651	Glyma.01G074300
Chr01	14814600	14814849	hyper	TE	Gypsy	14801813	14815646
Chr01	14834950	14835349	hyper	intergenic
Chr01	14863450	14863749	hyper	intergenic
Chr01	14886000	14886249	hyper	intergenic
Chr01	14890900	14891099	hyper	TE	Gypsy	14889855	14894270
Chr01	14905950	14906249	hyper	intergenic
Chr01	14971400	14971649	hyper	TE	Gypsy	14952318	14978633
Chr01	15185200	15185399	hyper	TE	Gypsy	15185097	15191946
Chr01	15198650	15198849	hyper	intergenic
Chr01	15199800	15200349	hyper	intergenic
Chr01	15235750	15235999	hyper	TE	Gypsy	15202605	15239620
Chr01	15244050	15244249	hyper	TE	Gypsy	15239640	15244270
Chr01	15248750	15248999	hyper	TE	Gypsy	15246875	15249171
Chr01	15273500	15273699	hyper	TE	Gypsy	15266809	15292658
Chr01	15273900	15274149	hyper	TE	Gypsy	15266809	15292658
Chr01	15290450	15290699	hyper	TE	Gypsy	15266809	15292658
Chr01	15302950	15303299	hyper	intergenic
Chr01	15325450	15325649	hyper	intergenic
Chr01	15326500	15326699	hyper	intergenic
Chr01	15330750	15331049	hyper	intergenic
Chr01	15349150	15349349	hyper	up_10000	15346775	15356775	Glyma.01G074400
Chr01	15376600	15376799	hyper	up_10000	15376461	15386461	Glyma.01G074500
Chr01	15387100	15387299	hyper	TE	Ogre	15379718	15387352
Chr01	15418650	15418949	hyper	intergenic
Chr01	15429300	15429499	hyper	intergenic
Chr01	15446750	15446999	hyper	TE	Gypsy	15443730	15458170
Chr01	15468500	15468749	hyper	intergenic
Chr01	15480250	15480449	hyper	TE	Copia	15478987	15483993
Chr01	15485150	15485349	hyper	TE	DIASPORA	15484788	15487879
Chr01	15496150	15496349	hyper	intergenic
Chr01	15531300	15531499	hyper	TE	DIASPORA	15505223	15533287
Chr01	15541450	15541649	hyper	intergenic
Chr01	15543300	15543549	hyper	intergenic
Chr01	15547600	15547849	hyper	TE	MuDR	15543571	15550473
Chr01	15566150	15566399	hyper	intergenic
Chr01	15571300	15571499	hyper	intergenic
Chr01	15578900	15579149	hyper	TE	Gypsy	15574583	15580401
Chr01	15582100	15582349	hyper	TE	DIASPORA	15581201	15584545
Chr01	15602000	15602199	hyper	TE	DIASPORA	15600105	15605316
Chr01	15604200	15604449	hyper	TE	DIASPORA	15600105	15605316
Chr01	15647250	15647549	hyper	intergenic
Chr01	15669150	15669349	hyper	intergenic
Chr01	15684200	15684449	hyper	intergenic
Chr01	15720050	15720249	hyper	TE	Ogre	15720037	15725275
Chr01	16171900	16172199	hyper	intergenic
Chr01	16180200	16180699	hyper	TE	Gypsy	16177623	16200035
Chr01	16192250	16192449	hyper	TE	Gypsy	16177623	16200035
Chr01	16192800	16193049	hyper	TE	Gypsy	16177623	16200035
Chr01	16201400	16201599	hyper	TE	Gypsy	16200070	16206739
Chr01	16205800	16206049	hyper	TE	Gypsy	16200070	16206739
Chr01	16264400	16264699	hyper	TE	Gypsy	16255831	16265270
Chr01	16264800	16265299	hyper	TE	Gypsy	16255831	16265270
Chr01	16353150	16353349	hyper	TE	DIASPORA	16352240	16358434
Chr01	16359550	16359799	hyper	TE	Gypsy	16358431	16366250
Chr01	16364850	16365049	hyper	TE	Gypsy	16358431	16366250
Chr01	16371200	16371399	hyper	TE	DIASPORA	16369698	16374773
Chr01	16371950	16372149	hyper	TE	DIASPORA	16369698	16374773
Chr01	16386700	16386999	hyper	intergenic
Chr01	16431100	16431349	hyper	TE	Gypsy	16430289	16487031
Chr01	16437400	16437599	hyper	TE	Gypsy	16430289	16487031
Chr01	16462750	16462949	hyper	TE	Gypsy	16430289	16487031
Chr01	16465450	16465649	hyper	TE	Gypsy	16430289	16487031
Chr01	16486000	16486199	hyper	TE	Gypsy	16430289	16487031
Chr01	16503650	16503899	hyper	TE	Gypsy	16498974	16504033
Chr01	16504000	16504299	hyper	TE	Gypsy	16498974	16504033
Chr01	16511350	16511549	hyper	up_10000	16509941	16519941	Glyma.01G074700
Chr01	16515600	16515799	hyper	up_10000	16509941	16519941	Glyma.01G074700
Chr01	16585500	16585799	hyper	intergenic
Chr01	16595050	16595399	hyper	down_10000	16585957	16595957	Glyma.01G074900
Chr01	16604200	16604499	hyper	TE	Gypsy	16600122	16604461
Chr01	16637250	16637449	hyper	up_10000	16635859	16645859	Glyma.01G075000
Chr01	16646050	16646249	hyper	TE	Gypsy	16643587	16646810
Chr01	16646600	16646899	hyper	TE	Gypsy	16643587	16646810
Chr01	16707050	16707249	hyper	intergenic
Chr01	16722800	16722999	hyper	TE	Gypsy	16708478	16726557
Chr01	16782600	16782849	hyper	TE	Gypsy	16780921	16790754
Chr01	16798050	16798399	hyper	TE	DIASPORA	16797532	16802646
Chr01	16803900	16804199	hyper	intergenic
Chr01	16811050	16811249	hyper	TE	Gypsy	16807915	16811924
Chr01	16829200	16829399	hyper	up_10000	16825444	16835444	Glyma.01G075300
Chr01	16829600	16829899	hyper	up_10000	16825444	16835444	Glyma.01G075300
Chr01	16843750	16843949	hyper	down_10000	16837526	16847526	Glyma.01G075300
Chr01	16865550	16865749	hyper	up_10000	16862671	16872671	Glyma.01G075400
Chr01	16893450	16893849	hyper	TE	MuDR	16891971	16900738
Chr01	16906700	16906949	hyper	up_10000	16899047	16909047	Glyma.01G075500
Chr01	16917100	16917399	hyper	down_10000	16909786	16919786	Glyma.01G075500
Chr01	16918000	16918249	hyper	down_10000	16909786	16919786	Glyma.01G075500
Chr01	16918500	16918699	hyper	down_10000	16909786	16919786	Glyma.01G075500
Chr01	16950800	16950999	hyper	TE	Gypsy	16950392	16955081
Chr01	16958050	16958399	hyper	intergenic
Chr01	16963250	16963549	hyper	intergenic
Chr01	16971750	16971999	hyper	intergenic
Chr01	16989450	16989649	hyper	TE	Ogre	16976511	16993404
Chr01	17008600	17008849	hyper	TE	Gypsy	16990866	17012889
Chr01	17013050	17013299	hyper	intergenic
Chr01	17032000	17032199	hyper	up_10000	17024038	17034038	Glyma.01G075700
Chr01	17034050	17034349	hyper	Gene	17034038	17034743	Glyma.01G075700
Chr01	17050400	17050599	hyper	down_10000	17049781	17059781	Glyma.01G075800
Chr01	17069500	17069749	hyper	TE	Gypsy	17062706	17073764
Chr01	17103200	17103599	hyper	intergenic
Chr01	17124400	17124599	hyper	intergenic
Chr01	17125050	17125249	hyper	intergenic
Chr01	17126650	17126949	hyper	intergenic
Chr01	17145600	17145849	hyper	TE	Gypsy	17143278	17153626
Chr01	17204800	17204999	hyper	TE	Gypsy	17203479	17211064
Chr01	17206100	17206299	hyper	TE	Gypsy	17203479	17211064
Chr01	17207200	17207449	hyper	TE	Gypsy	17203479	17211064
Chr01	17210500	17210849	hyper	TE	Gypsy	17203479	17211064
Chr01	17235350	17235549	hyper	intergenic
Chr01	17242600	17242899	hyper	intergenic
Chr01	17310200	17310449	hyper	intergenic
Chr01	17316900	17317099	hyper	TE	TGM	17313342	17317656
Chr01	17324950	17325199	hyper	intergenic
Chr01	17331550	17331899	hyper	TE	Ogre	17326865	17336537
Chr01	17349800	17350049	hyper	TE	Sat	17347025	17350688
Chr01	17372350	17372549	hyper	TE	Ogre	17350694	17378564
Chr01	17379550	17379899	hyper	intergenic
Chr01	17399850	17400199	hyper	TE	Copia	17396097	17400252
Chr01	17417200	17417399	hyper	TE	Ogre	17413616	17417696
Chr01	17456150	17456449	hyper	intergenic
Chr01	17465150	17465349	hyper	TE	Gypsy	17463289	17470061
Chr01	17475900	17476249	hyper	Gene	17473346	17483446	Glyma.01G076100
Chr01	17476400	17476749	hyper	Gene	17473346	17483446	Glyma.01G076100
Chr01	17477800	17478149	hyper	Gene	17473346	17483446	Glyma.01G076100
Chr01	17483700	17483899	hyper	down_10000	17483446	17493446	Glyma.01G076100
Chr01	17491850	17492099	hyper	TE	MuDR	17485653	17491951
Chr01	17499400	17499749	hyper	TE	MuDR	17498795	17517285
Chr01	17504000	17504399	hyper	TE	MuDR	17498795	17517285
Chr01	17506150	17506449	hyper	TE	MuDR	17498795	17517285
Chr01	17513200	17513399	hyper	TE	MuDR	17498795	17517285
Chr01	17537000	17537349	hyper	TE	Gypsy	17531090	17538311
Chr01	17567000	17567249	hyper	TE	Sat	17562665	17580904
Chr01	17606950	17607199	hyper	TE	Copia	17600994	17613714
Chr01	17612200	17612399	hyper	TE	Copia	17600994	17613714
Chr01	17612800	17613049	hyper	TE	Copia	17600994	17613714
Chr01	17644600	17644949	hyper	TE	Gypsy	17644618	17647215
Chr01	17664050	17664399	hyper	intergenic
Chr01	17674950	17675249	hyper	TE	Ogre	17667430	17684059
Chr01	17705350	17705549	hyper	intergenic
Chr01	17747700	17747949	hyper	intergenic
Chr01	17760200	17760399	hyper	TE	Gypsy	17757603	17772084
Chr01	17772100	17772549	hyper	up_10000	17766330	17776330	Glyma.01G076200
Chr01	17785200	17785549	hyper	TE	Ogre	17784071	17790521
Chr01	17819200	17819399	hyper	intergenic
Chr01	17894250	17894449	hyper	TE	Ogre	17873446	17898496
Chr01	17897800	17897999	hyper	TE	Ogre	17873446	17898496
Chr01	17906850	17907199	hyper	TE	Gypsy	17906024	17909020
Chr01	17917800	17918049	hyper	intergenic
Chr01	17934400	17934599	hyper	intergenic
Chr01	17937050	17937349	hyper	TE	Gypsy	17935633	17942114
Chr01	17985850	17986049	hyper	intergenic
Chr01	17996650	17996899	hyper	Gene	17995906	17996852	Glyma.01G076300
Chr01	18012900	18013099	hyper	TE	DIASPORA	18009443	18014732
Chr01	18023650	18023899	hyper	intergenic
Chr01	18104900	18105199	hyper	intergenic
Chr01	18111950	18112299	hyper	intergenic
Chr01	18113850	18114049	hyper	intergenic
Chr01	18188000	18188199	hyper	TE	Gypsy	18188054	18188336
Chr01	18201700	18202249	hyper	intergenic
Chr01	18208250	18208599	hyper	TE	Ogre	18207013	18209206
Chr01	18227350	18227549	hyper	down_10000	18224618	18234618	Glyma.01G076800
Chr01	18242250	18242449	hyper	TE	Gypsy	18242154	18266087
Chr01	18260350	18260599	hyper	TE	Gypsy	18242154	18266087
Chr01	18278650	18278999	hyper	intergenic
Chr01	18312950	18313199	hyper	down_10000	18303581	18313581	Glyma.01G076900
Chr01	18316200	18316549	hyper	TE	Gypsy	18314993	18318055
Chr01	18323350	18323749	hyper	TE	EnSpm	18318077	18330733
Chr01	18389100	18389349	hyper	TE	Gypsy	18383388	18412958
Chr01	18392800	18392999	hyper	TE	Gypsy	18383388	18412958
Chr01	18398500	18398699	hyper	TE	Gypsy	18383388	18412958
Chr01	18424600	18424899	hyper	TE	Copia	18424536	18425557
Chr01	18444450	18444699	hyper	intergenic
Chr01	18449350	18449649	hyper	TE	Gypsy	18448185	18461248
Chr01	18453750	18453949	hyper	TE	Gypsy	18448185	18461248
Chr01	18457500	18457749	hyper	TE	Gypsy	18448185	18461248
Chr01	18459300	18459549	hyper	TE	Gypsy	18448185	18461248
Chr01	18462250	18462449	hyper	intergenic
Chr01	18546450	18546649	hyper	TE	DIASPORA	18546320	18547904
Chr01	18548050	18548299	hyper	down_10000	18544908	18554908	Glyma.01G077000
Chr01	18563500	18563749	hyper	TE	Gypsy	18561334	18613784
Chr01	18569250	18569449	hyper	TE	Gypsy	18561334	18613784
Chr01	18573350	18573549	hyper	TE	Gypsy	18561334	18613784
Chr01	18590800	18591099	hyper	TE	Gypsy	18561334	18613784
Chr01	18607700	18607999	hyper	TE	Gypsy	18561334	18613784
Chr01	18614500	18614699	hyper	TE	Gypsy	18613785	18616734
Chr01	18622050	18622449	hyper	TE	Gypsy	18621524	18622991
Chr01	18623350	18623549	hyper	intergenic
Chr01	18658350	18658549	hyper	TE	Gypsy	18647861	18677349
Chr01	18663650	18663849	hyper	TE	Gypsy	18647861	18677349
Chr01	18691500	18691699	hyper	intergenic
Chr01	18699800	18700099	hyper	intergenic
Chr01	18708100	18708349	hyper	TE	Gypsy	18707489	18731627
Chr01	18722900	18723099	hyper	TE	Gypsy	18707489	18731627
Chr01	18766800	18766999	hyper	TE	Ogre	18761359	18767272
Chr01	18786700	18786899	hyper	TE	Gypsy	18784657	18791352
Chr01	18807400	18807599	hyper	TE	Gypsy	18795004	18807658
Chr01	18831250	18831449	hyper	TE	DIASPORA	18828630	18831308
Chr01	18832350	18832599	hyper	up_10000	18828383	18838383	Glyma.01G077300
Chr01	18833850	18834049	hyper	up_10000	18828383	18838383	Glyma.01G077300
Chr01	18865100	18865299	hyper	down_10000	18856715	18866715	Glyma.01G077300
Chr01	18881150	18881449	hyper	TE	DIASPORA	18878968	18882699
Chr01	18888600	18888799	hyper	TE	Copia	18881596	18888749
Chr01	18901950	18902149	hyper	TE	Gypsy	18898424	18912019
Chr01	18921650	18921849	hyper	TE	Ogre	18908992	18922224
Chr01	18926850	18927099	hyper	intergenic
Chr01	18932950	18933149	hyper	intergenic
Chr01	18956950	18957149	hyper	TE	Ogre	18944925	18958875
Chr01	19017600	19017899	hyper	up_10000	19009333	19019333	Glyma.01G077400
Chr01	19018950	19019149	hyper	up_10000	19009333	19019333	Glyma.01G077400
Chr01	19027700	19027899	hyper	intergenic
Chr01	19035600	19035849	hyper	TE	DIASPORA	19028332	19036201
Chr01	19079500	19079699	hyper	TE	Ogre	19079502	19098906
Chr01	19090000	19090349	hyper	TE	Ogre	19079502	19098906
Chr01	19106650	19106849	hyper	TE	Gypsy	19105471	19124598
Chr01	19107400	19107649	hyper	TE	Gypsy	19105471	19124598
Chr01	19148900	19149249	hyper	intergenic
Chr01	19173800	19173999	hyper	TE	Copia	19165932	19174135
Chr01	19184550	19184749	hyper	TE	Gypsy	19172602	19198381
Chr01	19238200	19238399	hyper	intergenic
Chr01	19284200	19284449	hyper	TE	Gypsy	19283917	19294705
Chr01	19296450	19296699	hyper	intergenic
Chr01	19311600	19311799	hyper	TE	Gypsy	19302563	19318743
Chr01	19333900	19334099	hyper	TE	Ogre	19329055	19342849
Chr01	19339600	19339849	hyper	TE	Ogre	19329055	19342849
Chr01	19351450	19351649	hyper	TE	Ogre	19347250	19359083
Chr01	19354600	19354899	hyper	TE	Ogre	19347250	19359083
Chr01	19448050	19448349	hyper	intergenic
Chr01	19457750	19457999	hyper	TE	Gypsy	19457071	19460887
Chr01	19477400	19477649	hyper	TE	Sat	19469706	19483120
Chr01	19487000	19487199	hyper	intergenic
Chr01	19488400	19488749	hyper	intergenic
Chr01	19491100	19491299	hyper	intergenic
Chr01	19508050	19508249	hyper	TE	Copia	19507184	19511821
Chr01	19533800	19534099	hyper	TE	Gypsy	19530606	19554054
Chr01	19548850	19549049	hyper	TE	Gypsy	19530606	19554054
Chr01	19616400	19616599	hyper	intergenic
Chr01	19634900	19635199	hyper	TE	Gypsy	19631227	19635327
Chr01	19645550	19645799	hyper	TE	Gypsy	19643574	19646800
Chr01	19647350	19647549	hyper	intergenic
Chr01	19655150	19655349	hyper	up_10000	19652198	19662198	Glyma.01G077800
Chr01	19659850	19660049	hyper	up_10000	19652198	19662198	Glyma.01G077800
Chr01	19670900	19671099	hyper	up_10000	19664328	19674328	Glyma.01G077900
Chr01	19694450	19694649	hyper	intergenic
Chr01	19732800	19733049	hyper	down_10000	19724792	19734792	Glyma.01G078000
Chr01	19757200	19757449	hyper	TE	Ogre	19751144	19758422
Chr01	19764300	19764799	hyper	TE	Ogre	19764081	19783540
Chr01	19767250	19767449	hyper	TE	Ogre	19764081	19783540
Chr01	19794650	19794849	hyper	TE	DIASPORA	19790757	19795972
Chr01	19795600	19796049	hyper	TE	DIASPORA	19790757	19795972
Chr01	19803100	19803499	hyper	Gene	19802825	19804502	Glyma.01G078100
Chr01	19812500	19812699	hyper	TE	Copia	19812353	19817397
Chr01	19817300	19817499	hyper	TE	Copia	19812353	19817397
Chr01	19824050	19824349	hyper	TE	Gypsy	19818732	19837495
Chr01	19852400	19852599	hyper	TE	Gypsy	19851063	19858505
Chr01	19882200	19882399	hyper	intergenic
Chr01	19909450	19909649	hyper	TE	Copia	19904130	19909929
Chr01	19910900	19911099	hyper	intergenic
Chr01	19922500	19922699	hyper	intergenic
Chr01	19927850	19928049	hyper	intergenic
Chr01	19935900	19936099	hyper	intergenic
Chr01	19945000	19945299	hyper	down_10000	19939543	19949543	Glyma.01G078200
Chr01	19959250	19959499	hyper	TE	Gypsy	19953519	19961974
Chr01	19972400	19972749	hyper	intergenic
Chr01	19974750	19975149	hyper	TE	Gypsy	19974975	19977238
Chr01	19984750	19984949	hyper	up_10000	19980028	19990028	Glyma.01G078300
Chr01	19992750	19993149	hyper	Gene	19990028	19992763	Glyma.01G078300
Chr01	20015200	20015399	hyper	intergenic
Chr01	20019800	20020049	hyper	intergenic
Chr01	20049700	20049949	hyper	intergenic
Chr01	20095500	20095699	hyper	TE	Gypsy	20092492	20097912
Chr01	20121500	20121799	hyper	TE	Gypsy	20121163	20122077
Chr01	20124900	20125099	hyper	intergenic
Chr01	20129250	20129499	hyper	TE	Copia	20126511	20130643
Chr01	20138450	20138649	hyper	TE	Copia	20131496	20139652
Chr01	20141400	20141749	hyper	intergenic
Chr01	20143450	20143649	hyper	intergenic
Chr01	20144350	20144649	hyper	intergenic
Chr01	20149000	20149199	hyper	TE	Copia	20147415	20149057
Chr01	20153600	20153799	hyper	intergenic
Chr01	20172800	20173099	hyper	down_10000	20170086	20180086	Glyma.01G078500
Chr01	20183750	20183999	hyper	TE	Helitron	20177694	20191976
Chr01	20202950	20203149	hyper	intergenic
Chr01	20207700	20207999	hyper	TE	DIASPORA	20207466	20213291
Chr01	20213600	20213999	hyper	TE	Copia	20213377	20222861
Chr01	20235700	20235999	hyper	TE	Gypsy	20231481	20248711
Chr01	20239650	20240199	hyper	TE	Gypsy	20231481	20248711
Chr01	20266550	20266749	hyper	TE	hAT	20266444	20273825
Chr01	20274950	20275149	hyper	intergenic
Chr01	20302000	20302199	hyper	intergenic
Chr01	20313400	20313599	hyper	intergenic
Chr01	20326350	20326599	hyper	TE	Copia	20326182	20332507
Chr01	20335250	20335449	hyper	intergenic
Chr01	20349050	20349499	hyper	intergenic
Chr01	20350000	20350299	hyper	intergenic
Chr01	20354850	20355099	hyper	intergenic
Chr01	20355600	20355949	hyper	intergenic
Chr01	20358850	20359049	hyper	TE	Unknow	20356407	20359462
Chr01	20361450	20361649	hyper	intergenic
Chr01	20394850	20395149	hyper	down_10000	20390125	20400125	Glyma.01G078600
Chr01	20397200	20397399	hyper	down_10000	20390125	20400125	Glyma.01G078600
Chr01	20397500	20397999	hyper	down_10000	20390125	20400125	Glyma.01G078600
Chr01	20404400	20404649	hyper	TE	Gypsy	20403770	20407934
Chr01	20408300	20408499	hyper	intergenic
Chr01	20414650	20414949	hyper	TE	Gypsy	20414134	20417579
Chr01	20425050	20425249	hyper	intergenic
Chr01	20425350	20425599	hyper	intergenic
Chr01	20431050	20431349	hyper	up_10000	20428679	20438679	Glyma.01G078700
Chr01	20445900	20446249	hyper	down_10000	20438861	20448861	Glyma.01G078700
Chr01	20452400	20452599	hyper	TE	Copia	20449784	20455107
Chr01	20493950	20494149	hyper	TE	Gypsy	20487815	20502702
Chr01	20514050	20514249	hyper	TE	Gypsy	20513523	20521431
Chr01	20540900	20541099	hyper	intergenic
Chr01	20553000	20553199	hyper	TE	Gypsy	20552435	20557669
Chr01	20576550	20576799	hyper	TE	Gypsy	20575875	20578819
Chr01	20579100	20579299	hyper	up_10000	20571143	20581143	Glyma.01G078800
Chr01	20586850	20587049	hyper	TE	Copia	20582924	20595532
Chr01	20593350	20593699	hyper	TE	Copia	20582924	20595532
Chr01	20612650	20612949	hyper	up_10000	20610736	20620736	Glyma.01G079000
Chr01	20624000	20624499	hyper	TE	Gypsy	20614686	20624390
Chr01	20662450	20662649	hyper	TE	Gypsy	20649132	20671082
Chr01	20680200	20680399	hyper	intergenic
Chr01	20680750	20680999	hyper	intergenic
Chr01	20685850	20686149	hyper	intergenic
Chr01	20695450	20695649	hyper	TE	Gypsy	20689509	20696573
Chr01	20714900	20715149	hyper	up_10000	20713758	20723758	Glyma.01G079300
Chr01	20718350	20718649	hyper	TE	Gypsy	20715965	20723263
Chr01	20727650	20727949	hyper	down_10000	20726370	20736370	Glyma.01G079400
Chr01	20730550	20730899	hyper	TE	Gypsy	20729162	20730704
Chr01	20733650	20733849	hyper	TE	Ogre	20731761	20751960
Chr01	20768200	20768449	hyper	intergenic
Chr01	20788000	20788249	hyper	intergenic
Chr01	20789150	20789349	hyper	TE	Gypsy	20788344	20802007
Chr01	20952250	20952449	hyper	intergenic
Chr01	20964850	20965149	hyper	TE	Gypsy	20964484	20968456
Chr01	20980350	20980599	hyper	TE	Gypsy	20979613	20996187
Chr01	20982150	20982349	hyper	TE	Gypsy	20979613	20996187
Chr01	21003750	21003999	hyper	intergenic
Chr01	21018700	21018899	hyper	TE	MuDR	21009069	21020870
Chr01	21030550	21030749	hyper	intergenic
Chr01	21044250	21044499	hyper	TE	DIASPORA	21040854	21046246
Chr01	21098250	21098649	hyper	TE	Copia	21096131	21102862
Chr01	21109100	21109299	hyper	TE	Copia	21106153	21110237
Chr01	21127500	21127749	hyper	TE	Ogre	21125091	21131134
Chr01	21138750	21139099	hyper	TE	Copia	21133102	21142577
Chr01	21192750	21192949	hyper	TE	Gypsy	21189664	21197559
Chr01	21221300	21221599	hyper	TE	Gypsy	21220652	21237842
Chr01	21267100	21267349	hyper	TE	Ogre	21249273	21268489
Chr01	21277550	21277899	hyper	intergenic
Chr01	21285000	21285249	hyper	intergenic
Chr01	21329350	21329649	hyper	TE	Ogre	21324741	21336318
Chr01	21345050	21345499	hyper	down_10000	21343176	21353176	Glyma.01G079800
Chr01	21346750	21346949	hyper	TE	Gypsy	21346382	21398324
Chr01	21351000	21351349	hyper	TE	Gypsy	21346382	21398324
Chr01	21353350	21353599	hyper	TE	Gypsy	21346382	21398324
Chr01	21382050	21382249	hyper	TE	Gypsy	21346382	21398324
Chr01	21392500	21392699	hyper	TE	Gypsy	21346382	21398324
Chr01	21437450	21437749	hyper	intergenic
Chr01	21454050	21454299	hyper	intergenic
Chr01	21472600	21472899	hyper	TE	Copia	21461989	21475852
Chr01	21561100	21561349	hyper	intergenic
Chr01	21563050	21563249	hyper	TE	Gypsy	21563074	21569065
Chr01	21601350	21601649	hyper	intergenic
Chr01	21676800	21677049	hyper	TE	Ogre	21675792	21685021
Chr01	21678450	21678649	hyper	TE	Ogre	21675792	21685021
Chr01	21701550	21701749	hyper	TE	Gypsy	21699061	21701994
Chr01	21702200	21702399	hyper	up_10000	21701573	21711573	Glyma.01G079900
Chr01	21723900	21724099	hyper	intergenic
Chr01	21736300	21736599	hyper	TE	Gypsy	21726605	21740367
Chr01	21778050	21778399	hyper	down_10000	21773548	21783548	Glyma.01G080000
Chr01	21790600	21790799	hyper	TE	Gypsy	21787852	21793991
Chr01	21795850	21796199	hyper	intergenic
Chr01	21800150	21800399	hyper	intergenic
Chr01	21807450	21807749	hyper	TE	Gypsy	21804652	21816561
Chr01	21813550	21813899	hyper	TE	Gypsy	21804652	21816561
Chr01	21848750	21848999	hyper	TE	Gypsy	21847333	21851968
Chr01	21856200	21856399	hyper	intergenic
Chr01	21862500	21862799	hyper	TE	Sat	21861099	21874539
Chr01	21870000	21870199	hyper	TE	Sat	21861099	21874539
Chr01	21882850	21883049	hyper	TE	Ogre	21877873	21898968
Chr01	21891300	21891549	hyper	TE	Ogre	21877873	21898968
Chr01	21934750	21934999	hyper	TE	Ogre	21915495	21935669
Chr01	21937200	21937449	hyper	TE	Gypsy	21931232	21943165
Chr01	21972250	21972549	hyper	TE	Unknow	21971522	21972432
Chr01	21979550	21979749	hyper	TE	Copia	21976001	21983871
Chr01	21980250	21980549	hyper	TE	Copia	21976001	21983871
Chr01	21981950	21982249	hyper	TE	Copia	21976001	21983871
Chr01	21985050	21985249	hyper	intergenic
Chr01	21999500	21999749	hyper	intergenic
Chr01	22001400	22001649	hyper	intergenic
Chr01	22019650	22019899	hyper	TE	Gypsy	22014119	22028546
Chr01	22034750	22034999	hyper	TE	Gypsy	22033296	22035267
Chr01	22039550	22039749	hyper	intergenic
Chr01	22117750	22117949	hyper	up_10000	22113621	22123621	Glyma.01G080400
Chr01	22143050	22143249	hyper	intergenic
Chr01	22145500	22145699	hyper	TE	Gypsy	22144738	22146723
Chr01	22148200	22148449	hyper	TE	Sat	22147040	22156085
Chr01	22152900	22153099	hyper	TE	Sat	22147040	22156085
Chr01	22208650	22208849	hyper	TE	Ogre	22193392	22210812
Chr01	22237450	22237749	hyper	intergenic
Chr01	22243000	22243199	hyper	TE	DIASPORA	22240349	22246748
Chr01	22272700	22272899	hyper	intergenic
Chr01	22285550	22285749	hyper	intergenic
Chr01	22287150	22287349	hyper	TE	Gypsy	22287260	22290362
Chr01	22298200	22298599	hyper	TE	Gypsy	22298527	22300898
Chr01	22313000	22313349	hyper	TE	Ogre	22305358	22320822
Chr01	22319850	22320049	hyper	TE	Ogre	22305358	22320822
Chr01	22348950	22349149	hyper	intergenic
Chr01	22375500	22375699	hyper	TE	Gypsy	22372369	22387056
Chr01	22376050	22376249	hyper	TE	Gypsy	22372369	22387056
Chr01	22380050	22380299	hyper	TE	Gypsy	22372369	22387056
Chr01	22386450	22386749	hyper	TE	Gypsy	22372369	22387056
Chr01	22399050	22399249	hyper	intergenic
Chr01	22410500	22410699	hyper	TE	Gypsy	22400353	22414065
Chr01	22422000	22422299	hyper	TE	Gypsy	22420293	22424553
Chr01	22423800	22423999	hyper	TE	Gypsy	22420293	22424553
Chr01	22425050	22425249	hyper	intergenic
Chr01	22436950	22437199	hyper	TE	Gypsy	22433987	22436987
Chr01	22454200	22454549	hyper	down_10000	22447409	22457409	Glyma.01G080500
Chr01	22462050	22462299	hyper	intergenic
Chr01	22465000	22465249	hyper	intergenic
Chr01	22488050	22488249	hyper	TE	Gypsy	22484179	22488292
Chr01	22488350	22488649	hyper	TE	Copia	22488555	22494548
Chr01	22516450	22516649	hyper	TE	Gypsy	22515485	22523876
Chr01	22535700	22535899	hyper	TE	Gypsy	22532115	22542062
Chr01	22536600	22536799	hyper	TE	Gypsy	22532115	22542062
Chr01	22548200	22548399	hyper	TE	Gypsy	22548085	22550350
Chr01	22558200	22558499	hyper	TE	Gypsy	22550351	22560639
Chr01	22565950	22566149	hyper	intergenic
Chr01	22573450	22573699	hyper	intergenic
Chr01	22611450	22611649	hyper	TE	Gypsy	22606109	22617355
Chr01	22612800	22613049	hyper	TE	Gypsy	22606109	22617355
Chr01	22616150	22616349	hyper	TE	Gypsy	22606109	22617355
Chr01	22617400	22617699	hyper	intergenic
Chr01	22641000	22641199	hyper	intergenic
Chr01	22700200	22700549	hyper	down_10000	22695550	22705550	Glyma.01G080600
Chr01	22702150	22702399	hyper	TE	Ogre	22701209	22712600
Chr01	22793700	22793999	hyper	intergenic
Chr01	22802150	22802399	hyper	intergenic
Chr01	22846850	22847099	hyper	TE	Gypsy	22838645	22847583
Chr01	22875800	22876049	hyper	down_10000	22870872	22880872	Glyma.01G080700
Chr01	22882850	22883099	hyper	TE	MuDR	22876218	22884858
Chr01	22893550	22893899	hyper	TE	Gypsy	22892143	22905048
Chr01	22898750	22898949	hyper	TE	Gypsy	22892143	22905048
Chr01	22959850	22960049	hyper	TE	Copia	22955931	22970131
Chr01	22988300	22988499	hyper	intergenic
Chr01	23007750	23007949	hyper	up_10000	22999656	23009656	Glyma.01G080800
Chr01	23017250	23017549	hyper	down_10000	23010395	23020395	Glyma.01G080800
Chr01	23024500	23024799	hyper	intergenic
Chr01	23026900	23027249	hyper	intergenic
Chr01	23076000	23076249	hyper	TE	Gypsy	23063059	23095502
Chr01	23083050	23083299	hyper	TE	Gypsy	23063059	23095502
Chr01	23089850	23090099	hyper	TE	Gypsy	23063059	23095502
Chr01	23129200	23129499	hyper	down_10000	23123272	23133272	Glyma.01G081000
Chr01	23144700	23144999	hyper	TE	Gypsy	23141091	23145559
Chr01	23147750	23147949	hyper	intergenic
Chr01	23169850	23170149	hyper	TE	Ogre	23159503	23170028
Chr01	23172800	23172999	hyper	TE	Gypsy	23168757	23176489
Chr01	23175200	23175499	hyper	TE	Gypsy	23168757	23176489
Chr01	23185350	23185649	hyper	TE	Gypsy	23184629	23215604
Chr01	23249000	23249349	hyper	intergenic
Chr01	23260750	23260999	hyper	TE	Gypsy	23258135	23260905
Chr01	23265800	23266099	hyper	intergenic
Chr01	23270200	23270499	hyper	TE	Gypsy	23269645	23293712
Chr01	23293700	23293899	hyper	TE	Gypsy	23269645	23293712
Chr01	23296300	23296499	hyper	TE	MuDR	23296325	23318223
Chr01	23306800	23306999	hyper	TE	MuDR	23296325	23318223
Chr01	23329250	23329449	hyper	up_10000	23324700	23334700	Glyma.01G081200
Chr01	23343700	23343999	hyper	TE	Copia	23342412	23344096
Chr01	23373750	23373999	hyper	intergenic
Chr01	23405700	23405899	hyper	up_10000	23402901	23412901	Glyma.01G081300
Chr01	23414500	23414749	hyper	intergenic
Chr01	23419300	23419549	hyper	TE	Gypsy	23419146	23421451
Chr01	23424700	23424899	hyper	TE	Copia	23421446	23427920
Chr01	23425400	23425599	hyper	TE	Copia	23421446	23427920
Chr01	23426800	23427099	hyper	TE	Copia	23421446	23427920
Chr01	23524850	23525049	hyper	intergenic
Chr01	23538350	23538549	hyper	TE	Ogre	23530451	23544018
Chr01	23550050	23550249	hyper	TE	Gypsy	23548878	23554046
Chr01	23565400	23565649	hyper	TE	Gypsy	23554048	23565686
Chr01	23634450	23634799	hyper	TE	Copia	23633883	23638203
Chr01	23636700	23636949	hyper	TE	Copia	23633883	23638203
Chr01	23637550	23637749	hyper	TE	Copia	23633883	23638203
Chr01	23637950	23638149	hyper	TE	Copia	23633883	23638203
Chr01	23638350	23638599	hyper	intergenic
Chr01	23648000	23648299	hyper	TE	Gypsy	23646348	23649908
Chr01	23656100	23656299	hyper	intergenic
Chr01	23687200	23687399	hyper	down_10000	23681805	23691805	Glyma.01G081600
Chr01	23703850	23704199	hyper	TE	Copia	23703010	23712454
Chr01	23711350	23711549	hyper	TE	Copia	23703010	23712454
Chr01	23731100	23731399	hyper	TE	Gypsy	23711501	23731878
Chr01	23733150	23733349	hyper	intergenic
Chr01	23734100	23734299	hyper	TE	Gypsy	23733866	23754149
Chr01	23744000	23744249	hyper	TE	Gypsy	23733866	23754149
Chr01	23752850	23753049	hyper	TE	Gypsy	23733866	23754149
Chr01	23782250	23782449	hyper	up_10000	23781015	23791015	Glyma.01G081800
Chr01	23788900	23789199	hyper	TE	Copia	23785811	23789088
Chr01	23796800	23796999	hyper	up_10000	23788254	23798254	Glyma.01G081900
Chr01	23801200	23801399	hyper	Gene	23798254	23813425	Glyma.01G081900
Chr01	23805800	23806049	hyper	Gene	23798254	23813425	Glyma.01G081900
Chr01	23806850	23807149	hyper	Gene	23798254	23813425	Glyma.01G081900
Chr01	23831600	23831799	hyper	intergenic
Chr01	23835500	23835699	hyper	TE	DIASPORA	23835646	23854187
Chr01	23837800	23837999	hyper	TE	DIASPORA	23835646	23854187
Chr01	23851600	23851799	hyper	TE	DIASPORA	23835646	23854187
Chr01	23852650	23852899	hyper	TE	DIASPORA	23835646	23854187
Chr01	23857500	23857699	hyper	Gene	23857597	23861023	Glyma.01G082000
Chr01	23867600	23867799	hyper	up_10000	23861023	23871023	Glyma.01G082000
Chr01	23892000	23892299	hyper	TE	EnSpm	23890044	23898888
Chr01	23898700	23898949	hyper	TE	EnSpm	23890044	23898888
Chr01	23907300	23907599	hyper	intergenic
Chr01	23917300	23917549	hyper	TE	Ogre	23911752	23922752
Chr01	23934850	23935149	hyper	TE	Gypsy	23930889	23937034
Chr01	23950650	23950849	hyper	up_10000	23946083	23956083	Glyma.01G082200
Chr01	23987750	23987949	hyper	TE	Gypsy	23984059	23989959
Chr01	23990400	23990599	hyper	intergenic
Chr01	23993500	23993849	hyper	down_10000	23990743	24000743	Glyma.01G082300
Chr01	23998300	23998649	hyper	down_10000	23990743	24000743	Glyma.01G082300
Chr01	24030000	24030249	hyper	TE	Copia	24027538	24033271
Chr01	24036050	24036249	hyper	down_10000	24027098	24037098	Glyma.01G082600
Chr01	24040100	24040349	hyper	intergenic
Chr01	24040800	24040999	hyper	intergenic
Chr01	24041250	24041599	hyper	intergenic
Chr01	24047800	24048149	hyper	intergenic
Chr01	24070700	24070899	hyper	TE	Gypsy	24065885	24072440
Chr01	24079500	24079899	hyper	TE	Gypsy	24074546	24080831
Chr01	24082600	24082799	hyper	intergenic
Chr01	24084550	24084749	hyper	intergenic
Chr01	24121250	24121699	hyper	intergenic
Chr01	24136900	24137099	hyper	TE	EnSpm	24128714	24141091
Chr01	24146400	24146599	hyper	intergenic
Chr01	24148950	24149199	hyper	TE	Copia	24148940	24153779
Chr01	24163400	24163599	hyper	up_10000	24157139	24167139	Glyma.01G083000
Chr01	24198400	24198599	hyper	TE	Copia	24190284	24206707
Chr01	24200900	24201349	hyper	TE	Copia	24190284	24206707
Chr01	24210100	24210299	hyper	intergenic
Chr01	24211650	24211899	hyper	TE	EnSpm	24211822	24229993
Chr01	24220700	24221049	hyper	TE	EnSpm	24211822	24229993
Chr01	24233300	24233499	hyper	TE	Copia	24232934	24234204
Chr01	24244900	24245299	hyper	TE	Gypsy	24241431	24252797
Chr01	24259850	24260049	hyper	down_10000	24253040	24263040	Glyma.01G083300
Chr01	24262550	24262749	hyper	down_10000	24253040	24263040	Glyma.01G083300
Chr01	24281650	24281849	hyper	intergenic
Chr01	24285050	24285249	hyper	intergenic
Chr01	24286300	24286499	hyper	intergenic
Chr01	24287350	24287599	hyper	intergenic
Chr01	24305300	24305499	hyper	TE	Gypsy	24300945	24305811
Chr01	24305600	24305899	hyper	TE	Gypsy	24300945	24305811
Chr01	24311950	24312249	hyper	intergenic
Chr01	24351750	24351999	hyper	TE	Copia	24349589	24355474
Chr01	24356200	24356499	hyper	down_10000	24350494	24360494	Glyma.01G083600
Chr01	24387750	24387999	hyper	intergenic
Chr01	24412400	24412599	hyper	TE	Ogre	24400600	24420914
Chr01	24432300	24432549	hyper	intergenic
Chr01	24444700	24444899	hyper	TE	Gypsy	24437126	24450396
Chr01	24447300	24447549	hyper	TE	Gypsy	24437126	24450396
Chr01	24450200	24450399	hyper	TE	Gypsy	24437126	24450396
Chr01	24460750	24460999	hyper	intergenic
Chr01	24466000	24466199	hyper	intergenic
Chr01	24467900	24468399	hyper	intergenic
Chr01	24510000	24510199	hyper	up_10000	24503532	24513532	Glyma.01G083800
Chr01	24512450	24512749	hyper	up_10000	24503532	24513532	Glyma.01G083800
Chr01	24537300	24537599	hyper	TE	Ogre	24533408	24537874
Chr01	24538800	24539099	hyper	TE	Copia	24535191	24540039
Chr01	24547050	24547249	hyper	intergenic
Chr01	24549600	24549849	hyper	TE	Copia	24549293	24550922
Chr01	24620250	24620449	hyper	TE	Ogre	24618191	24627972
Chr01	24626400	24626699	hyper	TE	Ogre	24618191	24627972
Chr01	24641950	24642149	hyper	TE	Unknow	24640850	24641965
Chr01	24661500	24661849	hyper	down_10000	24657882	24667882	Glyma.01G084000
Chr01	24672600	24672949	hyper	down_10000	24669435	24679435	Glyma.01G084100
Chr01	24675800	24675999	hyper	down_10000	24669435	24679435	Glyma.01G084100
Chr01	24718200	24718399	hyper	intergenic
Chr01	24750600	24750899	hyper	TE	Ogre	24745656	24754175
Chr01	24759850	24760049	hyper	TE	Gypsy	24759651	24760615
Chr01	24793000	24793199	hyper	intergenic
Chr01	24823550	24823899	hyper	up_10000	24814155	24824155	Glyma.01G084300
Chr01	24824650	24824949	hyper	up_10000	24821581	24831581	Glyma.01G084400
Chr01	24837850	24838099	hyper	TE	Gypsy	24835388	24840738
Chr01	24838700	24838899	hyper	TE	Gypsy	24835388	24840738
Chr01	24849800	24849999	hyper	up_10000	24844287	24854287	Glyma.01G084500
Chr01	24855300	24855649	hyper	intergenic
Chr01	24858100	24858299	hyper	TE	Gypsy	24857777	24858747
Chr01	24858400	24858599	hyper	TE	Gypsy	24857777	24858747
Chr01	24908400	24908649	hyper	TE	Ogre	24884740	24917743
Chr01	24913200	24913399	hyper	TE	Ogre	24884740	24917743
Chr01	24917500	24917699	hyper	TE	Ogre	24884740	24917743
Chr01	24926650	24926899	hyper	intergenic
Chr01	24933000	24933199	hyper	intergenic
Chr01	24965600	24965799	hyper	TE	Gypsy	24964142	24976588
Chr01	24982150	24982399	hyper	intergenic
Chr01	24984200	24984399	hyper	TE	Gypsy	24982837	24987522
Chr01	24986300	24986549	hyper	TE	Gypsy	24982837	24987522
Chr01	24988350	24988599	hyper	down_10000	24983913	24993913	Glyma.01G084600
Chr01	24990150	24990449	hyper	down_10000	24983913	24993913	Glyma.01G084600
Chr01	24990950	24991199	hyper	down_10000	24983913	24993913	Glyma.01G084600
Chr01	25031600	25031799	hyper	TE	Gypsy	25019243	25031689
Chr01	25042500	25042699	hyper	down_10000	25037817	25047817	Glyma.01G084700
Chr01	25079050	25079349	hyper	TE	Gypsy	25073621	25080495
Chr01	25079750	25079949	hyper	TE	Gypsy	25073621	25080495
Chr01	25081150	25081449	hyper	TE	Copia	25081326	25096927
Chr01	25107950	25108199	hyper	TE	Gypsy	25101928	25113990
Chr01	25116050	25116249	hyper	down_10000	25114410	25124410	Glyma.01G084800
Chr01	25139500	25139749	hyper	down_10000	25131901	25141901	Glyma.01G084900
Chr01	25140800	25141099	hyper	down_10000	25131901	25141901	Glyma.01G084900
Chr01	25172500	25172799	hyper	TE	Gypsy	25169115	25173426
Chr01	25216450	25216649	hyper	intergenic
Chr01	25234800	25235149	hyper	Gene	25231759	25246128	Glyma.01G085400
Chr01	25253750	25253999	hyper	TE	MuDR	25246140	25261239
Chr01	25262150	25262399	hyper	TE	Gypsy	25260609	25263542
Chr01	25273850	25274049	hyper	up_10000	25264864	25274864	Glyma.01G085600
Chr01	25280800	25280999	hyper	down_10000	25277420	25287420	Glyma.01G085600
Chr01	25313200	25313399	hyper	intergenic
Chr01	25348300	25348549	hyper	TE	Gypsy	25348308	25354789
Chr01	25349400	25349649	hyper	TE	Gypsy	25348308	25354789
Chr01	25356300	25356599	hyper	intergenic
Chr01	25368750	25368949	hyper	up_10000	25368303	25378303	Glyma.01G085800
Chr01	25381500	25381699	hyper	down_10000	25380965	25390965	Glyma.01G085800
Chr01	25386300	25386599	hyper	TE	EnSpm	25384228	25386561
Chr01	25391900	25392149	hyper	down_10000	25386631	25396631	Glyma.01G085900
Chr01	25408200	25408399	hyper	TE	Ogre	25398837	25431650
Chr01	25439700	25439899	hyper	TE	Sat	25418367	25442703
Chr01	25475650	25475899	hyper	TE	MuDR	25467893	25479597
Chr01	25498000	25498349	hyper	Gene	25495742	25504243	Glyma.01G086000
Chr01	25531900	25532149	hyper	TE	Gypsy	25531772	25535254
Chr01	25538150	25538349	hyper	intergenic
Chr01	25587750	25587949	hyper	TE	L1	25587035	25593406
Chr01	25598000	25598299	hyper	up_10000	25590122	25600122	Glyma.01G086300
Chr01	25598400	25598599	hyper	TE	Helitron	25598315	25612337
Chr01	25600150	25600349	hyper	TE	Helitron	25598315	25612337
Chr01	25630300	25630549	hyper	up_10000	25621773	25631773	Glyma.01G086500
Chr01	25634600	25634949	hyper	intergenic
Chr01	25639000	25639249	hyper	TE	Unknow	25638698	25639571
Chr01	25642300	25642599	hyper	intergenic
Chr01	25658750	25659049	hyper	intergenic
Chr01	25668800	25668999	hyper	TE	HARB	25662779	25674145
Chr01	25669750	25669949	hyper	TE	HARB	25662779	25674145
Chr01	25673350	25673549	hyper	TE	HARB	25662779	25674145
Chr01	25680150	25680499	hyper	Gene	25671880	25706311	Glyma.01G086600
Chr01	25707550	25707949	hyper	up_10000	25706311	25716311	Glyma.01G086600
Chr01	25710800	25711099	hyper	TE	Gypsy	25710552	25717570
Chr01	25718700	25718999	hyper	intergenic
Chr01	25741300	25741499	hyper	intergenic
Chr01	25752500	25752849	hyper	TE	Unknow	25751141	25752621
Chr01	25762850	25763199	hyper	TE	Gypsy	25761192	25768660
Chr01	25774850	25775249	hyper	intergenic
Chr01	25835600	25835949	hyper	down_10000	25832302	25842302	Glyma.01G086700
Chr01	25849500	25849799	hyper	up_10000	25844918	25854918	Glyma.01G086700
Chr01	25860600	25860799	hyper	intergenic
Chr01	25885350	25885549	hyper	intergenic
Chr01	25906700	25906949	hyper	intergenic
Chr01	25929350	25929699	hyper	intergenic
Chr01	25931800	25932099	hyper	TE	Gypsy	25930134	25932487
Chr01	25932550	25932749	hyper	TE	Gypsy	25932497	25934060
Chr01	25939550	25939749	hyper	TE	L1	25938227	25948717
Chr01	25953550	25953749	hyper	TE	Gypsy	25948875	25956095
Chr01	25970800	25970999	hyper	TE	Gypsy	25957086	25978467
Chr01	25972600	25972849	hyper	TE	Gypsy	25957086	25978467
Chr01	25974650	25974849	hyper	TE	Gypsy	25957086	25978467
Chr01	26002950	26003399	hyper	intergenic
Chr01	26012950	26013249	hyper	TE	Copia	26011738	26014433
Chr01	26032550	26032749	hyper	intergenic
Chr01	26083500	26083699	hyper	intergenic
Chr01	26149750	26149999	hyper	TE	EnSpm	26143127	26149937
Chr01	26179650	26179899	hyper	TE	Copia	26178723	26180405
Chr01	26193800	26194149	hyper	down_10000	26192665	26202665	Glyma.01G086900
Chr01	26221150	26221349	hyper	TE	Copia	26210434	26224591
Chr01	26225250	26225449	hyper	intergenic
Chr01	26249450	26249699	hyper	up_10000	26243874	26253874	Glyma.01G087100
Chr01	26252150	26252349	hyper	up_10000	26243874	26253874	Glyma.01G087100
Chr01	26253450	26253749	hyper	up_10000	26243874	26253874	Glyma.01G087100
Chr01	26261200	26261549	hyper	intergenic
Chr01	26279650	26279899	hyper	down_10000	26273447	26283447	Glyma.01G087200
Chr01	26288450	26288649	hyper	TE	Gypsy	26284837	26296393
Chr01	26308400	26308599	hyper	up_10000	26300581	26310581	Glyma.01G087400
Chr01	26335850	26336099	hyper	TE	Ogre	26322760	26336132
Chr01	26351650	26351949	hyper	intergenic
Chr01	26357300	26357599	hyper	intergenic
Chr01	26372800	26372999	hyper	intergenic
Chr01	26398800	26398999	hyper	TE	Gypsy	26398459	26402502
Chr01	26403850	26404049	hyper	intergenic
Chr01	26464900	26465199	hyper	intergenic
Chr01	26487550	26487749	hyper	intergenic
Chr01	26501750	26501949	hyper	TE	Gypsy	26490703	26508230
Chr01	26508550	26508749	hyper	TE	Unknow	26508556	26509421
Chr01	26524200	26524549	hyper	intergenic
Chr01	26525700	26525949	hyper	intergenic
Chr01	26555050	26555299	hyper	down_10000	26554974	26564974	Glyma.01G087700
Chr01	26559600	26559849	hyper	TE	Copia	26559827	26561032
Chr01	26567700	26568049	hyper	Gene	26564974	26577517	Glyma.01G087700
Chr01	26581150	26581349	hyper	up_10000	26577517	26587517	Glyma.01G087700
Chr01	26585450	26585649	hyper	up_10000	26577517	26587517	Glyma.01G087700
Chr01	26586000	26586299	hyper	up_10000	26577517	26587517	Glyma.01G087700
Chr01	26604450	26604749	hyper	up_10000	26600748	26610748	Glyma.01G087800
Chr01	26640500	26640699	hyper	TE	MuDR	26633134	26648038
Chr01	26670150	26670449	hyper	down_10000	26666141	26676141	Glyma.01G088000
Chr01	26682750	26682949	hyper	down_10000	26682030	26692030	Glyma.01G088100
Chr01	26702150	26702449	hyper	Gene	26696074	26702302	Glyma.01G088200
Chr01	26710100	26710399	hyper	TE	SIRE1	26704692	26711333
Chr01	26711550	26711799	hyper	TE	Gypsy	26708853	26713667
Chr01	26712850	26713049	hyper	TE	Gypsy	26708853	26713667
Chr01	26717000	26717199	hyper	TE	Copia	26713834	26721406
Chr01	26725050	26725399	hyper	intergenic
Chr01	26745350	26745549	hyper	intergenic
Chr01	26751400	26751749	hyper	intergenic
Chr01	26778150	26778349	hyper	intergenic
Chr01	26779500	26779849	hyper	intergenic
Chr01	26782250	26782599	hyper	intergenic
Chr01	26787850	26788049	hyper	TE	DIASPORA	26783734	26794116
Chr01	26793850	26794049	hyper	TE	DIASPORA	26783734	26794116
Chr01	26824650	26824899	hyper	TE	Gypsy	26824672	26827735
Chr01	26868050	26868349	hyper	Gene	26864155	26874441	Glyma.01G088700
Chr01	26895800	26895999	hyper	TE	Gypsy	26893861	26904825
Chr01	26981550	26981849	hyper	down_10000	26973898	26983898	Glyma.01G089000
Chr01	26984850	26985199	hyper	Gene	26983898	26997108	Glyma.01G089000
Chr01	26997500	26997699	hyper	up_10000	26997108	27007108	Glyma.01G089000
Chr01	27002300	27002599	hyper	up_10000	26997108	27007108	Glyma.01G089000
Chr01	27027300	27027599	hyper	up_10000	27023785	27033785	Glyma.01G089300
Chr01	27032250	27032449	hyper	up_10000	27023785	27033785	Glyma.01G089300
Chr01	27111850	27112099	hyper	Gene	27110543	27113890	Glyma.01G089700
Chr01	27124800	27124999	hyper	intergenic
Chr01	27128050	27128249	hyper	intergenic
Chr01	27155950	27156199	hyper	TE	Copia	27153686	27158748
Chr01	27165250	27165499	hyper	TE	Copia	27164728	27170492
Chr01	27188900	27189099	hyper	TE	Copia	27188249	27189758
Chr01	27206400	27206599	hyper	intergenic
Chr01	27214100	27214299	hyper	TE	Gypsy	27209980	27214511
Chr01	27216950	27217299	hyper	intergenic
Chr01	27222800	27223049	hyper	TE	Gypsy	27220781	27225458
Chr01	27227400	27227599	hyper	Gene	27227577	27228253	Glyma.01G090000
Chr01	27257350	27257599	hyper	down_10000	27251480	27261480	Glyma.01G090200
Chr01	27258850	27259049	hyper	down_10000	27251480	27261480	Glyma.01G090200
Chr01	27263250	27263449	hyper	intergenic
Chr01	27263600	27263949	hyper	intergenic
Chr01	27268900	27269149	hyper	down_10000	27266539	27276539	Glyma.01G090300
Chr01	27270150	27270349	hyper	down_10000	27266539	27276539	Glyma.01G090300
Chr01	27272150	27272349	hyper	down_10000	27266539	27276539	Glyma.01G090300
Chr01	27272600	27272849	hyper	down_10000	27266539	27276539	Glyma.01G090300
Chr01	27303900	27304099	hyper	intergenic
Chr01	27308900	27309149	hyper	TE	Gypsy	27307865	27312577
Chr01	27334850	27335149	hyper	intergenic
Chr01	27358850	27359149	hyper	intergenic
Chr01	27367600	27367899	hyper	TE	Gypsy	27359336	27373745
Chr01	27370950	27371149	hyper	TE	Gypsy	27359336	27373745
Chr01	27394550	27394749	hyper	Gene	27393454	27394798	Glyma.01G090600
Chr01	27397500	27397699	hyper	down_10000	27394798	27404798	Glyma.01G090600
Chr01	27404900	27405099	hyper	up_10000	27401487	27411487	Glyma.01G090700
Chr01	27406450	27406649	hyper	up_10000	27401487	27411487	Glyma.01G090700
Chr01	27418100	27418349	hyper	intergenic
Chr01	27441150	27441399	hyper	down_10000	27440335	27450335	Glyma.01G090800
Chr01	27477750	27478099	hyper	TE	Gypsy	27477262	27482215
Chr01	27481000	27481249	hyper	TE	Gypsy	27477262	27482215
Chr01	27495850	27496149	hyper	intergenic
Chr01	27497000	27497249	hyper	intergenic
Chr01	27504300	27504499	hyper	TE	Copia	27501312	27514929
Chr01	27505750	27505949	hyper	TE	Copia	27501312	27514929
Chr01	27511050	27511249	hyper	TE	Copia	27501312	27514929
Chr01	27516250	27516549	hyper	intergenic
Chr01	27532200	27532399	hyper	TE	Gypsy	27531986	27541078
Chr01	27570900	27571099	hyper	up_10000	27565159	27575159	Glyma.01G091200
Chr01	27599500	27599699	hyper	intergenic
Chr01	27627100	27627449	hyper	TE	Copia	27619525	27637342
Chr01	27646400	27646599	hyper	TE	Gypsy	27646069	27665043
Chr01	27687300	27687499	hyper	intergenic
Chr01	27704900	27705099	hyper	TE	hAT	27700603	27705454
Chr01	27709200	27709499	hyper	TE	Copia	27705451	27711103
Chr01	27733100	27733299	hyper	TE	Gypsy	27720680	27733857
Chr01	27757350	27757599	hyper	TE	EnSpm	27749729	27766291
Chr01	27758050	27758249	hyper	TE	EnSpm	27749729	27766291
Chr01	27759400	27759749	hyper	TE	EnSpm	27749729	27766291
Chr01	27768050	27768349	hyper	down_10000	27758511	27768511	Glyma.01G091700
Chr01	27773000	27773349	hyper	up_10000	27771097	27781097	Glyma.01G091700
Chr01	27776800	27777149	hyper	up_10000	27771097	27781097	Glyma.01G091700
Chr01	27795400	27795799	hyper	TE	Gypsy	27790987	27807285
Chr01	27818450	27818749	hyper	intergenic
Chr01	27852350	27852649	hyper	TE	MuDR	27842228	27852798
Chr01	27854900	27855099	hyper	intergenic
Chr01	27861450	27861749	hyper	up_10000	27857550	27867550	Glyma.01G091800
Chr01	27889900	27890099	hyper	up_10000	27885823	27895823	Glyma.01G092100
Chr01	27891050	27891299	hyper	up_10000	27885823	27895823	Glyma.01G092100
Chr01	27912600	27912999	hyper	intergenic
Chr01	27922150	27922349	hyper	intergenic
Chr01	27923150	27923349	hyper	intergenic
Chr01	27927400	27927649	hyper	TE	Ogre	27926860	27933062
Chr01	27936150	27936349	hyper	down_10000	27934421	27944421	Glyma.01G092300
Chr01	27937400	27937649	hyper	down_10000	27934421	27944421	Glyma.01G092300
Chr01	27948800	27949149	hyper	TE	Copia	27947362	27950525
Chr01	27959650	27960049	hyper	TE	MuDR	27957990	27964403
Chr01	27987750	27987999	hyper	up_10000	27985427	27995427	Glyma.01G092500
Chr01	27990450	27990649	hyper	up_10000	27985427	27995427	Glyma.01G092500
Chr01	28012550	28012749	hyper	Gene	28007203	28025553	Glyma.01G092800
Chr01	28023200	28023449	hyper	Gene	28007203	28025553	Glyma.01G092800
Chr01	28035850	28036049	hyper	up_10000	28030320	28040320	Glyma.01G092900
Chr01	28038600	28038949	hyper	up_10000	28030320	28040320	Glyma.01G092900
Chr01	28051350	28051549	hyper	TE	Copia	28051038	28064688
Chr01	28058150	28058349	hyper	TE	Copia	28051038	28064688
Chr01	28072900	28073099	hyper	TE	Gypsy	28071590	28084651
Chr01	28082650	28082849	hyper	TE	Gypsy	28071590	28084651
Chr01	28087300	28087549	hyper	intergenic
Chr01	28095600	28095949	hyper	intergenic
Chr01	28104200	28104399	hyper	intergenic
Chr01	28106500	28106849	hyper	intergenic
Chr01	28115100	28115399	hyper	TE	Sat	28111090	28126441
Chr01	28124200	28124399	hyper	TE	Sat	28111090	28126441
Chr01	28125500	28125849	hyper	TE	Sat	28111090	28126441
Chr01	28127050	28127399	hyper	TE	Gypsy	28127056	28133820
Chr01	28133050	28133249	hyper	TE	Gypsy	28127056	28133820
Chr01	28144950	28145399	hyper	TE	MuDR	28143212	28152446
Chr01	28158650	28158949	hyper	intergenic
Chr01	28160350	28160599	hyper	intergenic
Chr01	28195600	28195899	hyper	intergenic
Chr01	28211100	28211349	hyper	intergenic
Chr01	28214750	28214949	hyper	intergenic
Chr01	28222000	28222249	hyper	TE	RTE	28219880	28222043
Chr01	28272900	28273099	hyper	TE	MuDR	28271352	28282464
Chr01	28278000	28278249	hyper	TE	MuDR	28271352	28282464
Chr01	28328800	28328999	hyper	TE	EnSpm	28325443	28344331
Chr01	28358350	28358599	hyper	intergenic
Chr01	28360700	28360999	hyper	intergenic
Chr01	28373400	28373749	hyper	TE	DIASPORA	28366241	28375281
Chr01	28375650	28375899	hyper	intergenic
Chr01	28377050	28377299	hyper	intergenic
Chr01	28409650	28409899	hyper	intergenic
Chr01	28429250	28429549	hyper	Gene	28429194	28434428	Glyma.01G093600
Chr01	28433000	28433199	hyper	Gene	28429194	28434428	Glyma.01G093600
Chr01	28450300	28450499	hyper	TE	Gypsy	28443542	28451773
Chr01	28452050	28452249	hyper	intergenic
Chr01	28467550	28467749	hyper	down_10000	28466038	28476038	Glyma.01G093700
Chr01	28467900	28468399	hyper	down_10000	28466038	28476038	Glyma.01G093700
Chr01	28468700	28468899	hyper	down_10000	28466038	28476038	Glyma.01G093700
Chr01	28469000	28469199	hyper	down_10000	28466038	28476038	Glyma.01G093700
Chr01	28469600	28469799	hyper	down_10000	28466038	28476038	Glyma.01G093700
Chr01	28476400	28476599	hyper	Gene	28476038	28478232	Glyma.01G093700
Chr01	28483950	28484149	hyper	TE	Gypsy	28478579	28486829
Chr01	28518200	28518499	hyper	intergenic
Chr01	28533700	28533999	hyper	TE	Ogre	28533345	28544754
Chr01	28560400	28560749	hyper	up_10000	28556100	28566100	Glyma.01G093800
Chr01	28583800	28584049	hyper	intergenic
Chr01	28637900	28638099	hyper	up_10000	28637203	28647203	Glyma.01G093900
Chr01	28639800	28639999	hyper	up_10000	28637203	28647203	Glyma.01G093900
Chr01	28642900	28643099	hyper	up_10000	28637203	28647203	Glyma.01G093900
Chr01	28647250	28647449	hyper	intergenic
Chr01	28654650	28654999	hyper	intergenic
Chr01	28656300	28656649	hyper	intergenic
Chr01	28725500	28725749	hyper	TE	Ogre	28717338	28732867
Chr01	28747150	28747449	hyper	TE	Gypsy	28730838	28749726
Chr01	28758300	28758549	hyper	TE	Unknow	28754060	28759434
Chr01	28793350	28793549	hyper	TE	Gypsy	28793170	28796048
Chr01	28797450	28797649	hyper	up_10000	28789545	28799545	Glyma.01G094200
Chr01	28811950	28812149	hyper	down_10000	28809703	28819703	Glyma.01G094200
Chr01	28844150	28844399	hyper	intergenic
Chr01	28922300	28922499	hyper	intergenic
Chr01	28972350	28972549	hyper	TE	Gypsy	28969273	28973122
Chr01	28981600	28981799	hyper	intergenic
Chr01	28993100	28993349	hyper	TE	Ogre	28991068	29010386
Chr01	29008450	29008799	hyper	TE	Ogre	28991068	29010386
Chr01	29056800	29057049	hyper	TE	Gypsy	29053437	29057250
Chr01	29067050	29067249	hyper	up_10000	29063854	29073854	Glyma.01G094400
Chr01	29067650	29067849	hyper	up_10000	29063854	29073854	Glyma.01G094400
Chr01	29071200	29071499	hyper	up_10000	29063854	29073854	Glyma.01G094400
Chr01	29077600	29077799	hyper	up_10000	29074102	29084102	Glyma.01G094500
Chr01	29081650	29081999	hyper	up_10000	29074102	29084102	Glyma.01G094500
Chr01	29099050	29099299	hyper	intergenic
Chr01	29122600	29122899	hyper	TE	Gypsy	29108032	29125117
Chr01	29136650	29136849	hyper	down_10000	29135708	29145708	Glyma.01G094600
Chr01	29169700	29170049	hyper	TE	Gypsy	29164131	29171073
Chr01	29170650	29170849	hyper	TE	Gypsy	29164131	29171073
Chr01	29185000	29185199	hyper	intergenic
Chr01	29187850	29188149	hyper	down_10000	29187681	29197681	Glyma.01G094700
Chr01	29196950	29197199	hyper	TE	Copia	29193476	29197352
Chr01	29221150	29221349	hyper	intergenic
Chr01	29266100	29266299	hyper	TE	Gypsy	29253230	29269072
Chr01	29267850	29268049	hyper	TE	Gypsy	29253230	29269072
Chr01	29280150	29280349	hyper	up_10000	29275192	29285192	Glyma.01G094900
Chr01	29295150	29295549	hyper	TE	Gypsy	29293489	29299633
Chr01	29298950	29299299	hyper	TE	Gypsy	29293489	29299633
Chr01	29322200	29322399	hyper	TE	Sat	29318368	29326609
Chr01	29377700	29377949	hyper	TE	Sat	29377504	29379899
Chr01	29479150	29479349	hyper	TE	DIASPORA	29472771	29481528
Chr01	29491250	29491449	hyper	TE	Gypsy	29483034	29491684
Chr01	29506150	29506349	hyper	intergenic
Chr01	29539850	29540049	hyper	up_10000	29538055	29548055	Glyma.01G095200
Chr01	29541950	29542149	hyper	up_10000	29538055	29548055	Glyma.01G095200
Chr01	29556100	29556449	hyper	down_10000	29548794	29558794	Glyma.01G095200
Chr01	29564150	29564349	hyper	TE	Gypsy	29557242	29577235
Chr01	29569550	29569799	hyper	TE	Gypsy	29557242	29577235
Chr01	29572300	29572599	hyper	TE	Gypsy	29557242	29577235
Chr01	29599750	29599949	hyper	TE	Gypsy	29597384	29607104
Chr01	29645200	29645499	hyper	TE	Copia	29641915	29648455
Chr01	29652450	29652699	hyper	intergenic
Chr01	29658800	29659049	hyper	TE	Gypsy	29653663	29672445
Chr01	29662150	29662349	hyper	TE	Gypsy	29653663	29672445
Chr01	29678200	29678549	hyper	TE	Sat	29670920	29680339
Chr01	29678900	29679199	hyper	TE	Sat	29670920	29680339
Chr01	29709950	29710149	hyper	TE	Copia	29706813	29713715
Chr01	29719800	29720049	hyper	intergenic
Chr01	29725650	29725849	hyper	TE	Gypsy	29720958	29728528
Chr01	29729550	29729999	hyper	up_10000	29720177	29730177	Glyma.01G095400
Chr01	29739850	29740049	hyper	down_10000	29734001	29744001	Glyma.01G095400
Chr01	29746650	29746849	hyper	down_10000	29737699	29747699	Glyma.01G095500
Chr01	29782550	29782949	hyper	intergenic
Chr01	29786850	29787049	hyper	intergenic
Chr01	29835200	29835399	hyper	TE	Copia	29834199	29835294
Chr01	29845900	29846099	hyper	TE	Gypsy	29844060	29849344
Chr01	29894200	29894449	hyper	intergenic
Chr01	29905450	29905699	hyper	intergenic
Chr01	29927450	29927649	hyper	TE	Gypsy	29920528	29929933
Chr01	29931850	29932149	hyper	intergenic
Chr01	29935200	29935449	hyper	TE	Gypsy	29934391	29945132
Chr01	29935650	29935849	hyper	TE	Gypsy	29934391	29945132
Chr01	29958500	29958699	hyper	down_10000	29953758	29963758	Glyma.01G095700
Chr01	29985700	29986099	hyper	TE	Ogre	29984941	29999525
Chr01	29986750	29986999	hyper	TE	Ogre	29984941	29999525
Chr01	29999100	29999399	hyper	TE	Ogre	29984941	29999525
Chr01	30014550	30014899	hyper	up_10000	30010675	30020675	Glyma.01G095800
Chr01	30018450	30018949	hyper	up_10000	30010675	30020675	Glyma.01G095800
Chr01	30025350	30025549	hyper	TE	Gypsy	30024525	30035306
Chr01	30034250	30034499	hyper	TE	Gypsy	30024525	30035306
Chr01	30036700	30036949	hyper	TE	Copia	30031485	30037762
Chr01	30038000	30038399	hyper	intergenic
Chr01	30042350	30042549	hyper	intergenic
Chr01	30043650	30043899	hyper	intergenic
Chr01	30044000	30044199	hyper	intergenic
Chr01	30047350	30047549	hyper	TE	Ogre	30047287	30058327
Chr01	30049750	30049949	hyper	TE	Ogre	30047287	30058327
Chr01	30050250	30050549	hyper	TE	Ogre	30047287	30058327
Chr01	30056700	30056999	hyper	TE	Ogre	30047287	30058327
Chr01	30057650	30057999	hyper	TE	Ogre	30047287	30058327
Chr01	30107550	30107899	hyper	TE	MuDR	30102328	30114204
Chr01	30108550	30108749	hyper	TE	MuDR	30102328	30114204
Chr01	30114050	30114299	hyper	TE	MuDR	30102328	30114204
Chr01	30127600	30127899	hyper	TE	Gypsy	30126926	30128234
Chr01	30140100	30140299	hyper	TE	Gypsy	30134046	30161311
Chr01	30149650	30149899	hyper	TE	Gypsy	30134046	30161311
Chr01	30208650	30208899	hyper	TE	Ogre	30204845	30209273
Chr01	30218100	30218299	hyper	TE	DIASPORA	30212105	30219740
Chr01	30235500	30235899	hyper	intergenic
Chr01	30241650	30241899	hyper	TE	Copia	30238407	30246636
Chr01	30254400	30254599	hyper	TE	DIASPORA	30251733	30257869
Chr01	30256800	30257049	hyper	TE	DIASPORA	30251733	30257869
Chr01	30259150	30259349	hyper	intergenic
Chr01	30285750	30285949	hyper	intergenic
Chr01	30289300	30289549	hyper	intergenic
Chr01	30305500	30305699	hyper	intergenic
Chr01	30342350	30342699	hyper	TE	Copia	30341097	30349288
Chr01	30343500	30343799	hyper	TE	Copia	30341097	30349288
Chr01	30352950	30353199	hyper	TE	Gypsy	30349323	30353755
Chr01	30363900	30364099	hyper	TE	Gypsy	30355040	30371259
Chr01	30376200	30376399	hyper	TE	DIASPORA	30366213	30379055
Chr01	30378250	30378549	hyper	TE	DIASPORA	30366213	30379055
Chr01	30380150	30380449	hyper	intergenic
Chr01	30391700	30391899	hyper	intergenic
Chr01	30394700	30394899	hyper	intergenic
Chr01	30409650	30409849	hyper	TE	Copia	30408842	30410273
Chr01	30441850	30442049	hyper	up_10000	30433742	30443742	Glyma.01G096000
Chr01	30451400	30451599	hyper	intergenic
Chr01	30469100	30469299	hyper	TE	Ogre	30467061	30475711
Chr01	30486600	30487099	hyper	TE	Gypsy	30482647	30494131
Chr01	30490400	30490599	hyper	TE	Gypsy	30482647	30494131
Chr01	30519050	30519399	hyper	TE	Gypsy	30517053	30525495
Chr01	30544300	30544499	hyper	intergenic
Chr01	30553500	30553699	hyper	intergenic
Chr01	30578150	30578349	hyper	TE	Ogre	30573347	30580039
Chr01	30585000	30585199	hyper	up_10000	30582394	30592394	Glyma.01G096200
Chr01	30591100	30591299	hyper	TE	Copia	30588509	30592188
Chr01	30606250	30606449	hyper	intergenic
Chr01	30608000	30608299	hyper	intergenic
Chr01	30616250	30616549	hyper	intergenic
Chr01	30739400	30739699	hyper	TE	Gypsy	30728825	30741379
Chr01	30753600	30753799	hyper	TE	Gypsy	30750447	30780827
Chr01	30762500	30762699	hyper	TE	Gypsy	30750447	30780827
Chr01	30802100	30802399	hyper	TE	Gypsy	30800089	30804101
Chr01	30859750	30860099	hyper	intergenic
Chr01	30872850	30873049	hyper	TE	Sat	30871210	30879634
Chr01	30898100	30898299	hyper	intergenic
Chr01	30925950	30926249	hyper	intergenic
Chr01	30935400	30935599	hyper	TE	Unknow	30929550	30949828
Chr01	30957650	30957849	hyper	down_10000	30949375	30959375	Glyma.01G096300
Chr01	30973750	30973949	hyper	TE	Gypsy	30973061	30977542
Chr01	31000250	31000599	hyper	TE	Sat	30989944	31000566
Chr01	31009050	31009299	hyper	intergenic
Chr01	31012750	31012949	hyper	TE	DIASPORA	31010437	31017287
Chr01	31063450	31063799	hyper	TE	Gypsy	31050691	31074332
Chr01	31101500	31101699	hyper	TE	Gypsy	31100573	31118289
Chr01	31148750	31149049	hyper	TE	Copia	31145058	31153391
Chr01	31171400	31171749	hyper	TE	Gypsy	31171475	31175199
Chr01	31230550	31230899	hyper	TE	DIASPORA	31228882	31231607
Chr01	31280200	31280399	hyper	TE	Gypsy	31266127	31284751
Chr01	31330100	31330399	hyper	intergenic
Chr01	31336250	31336549	hyper	intergenic
Chr01	31349550	31349749	hyper	intergenic
Chr01	31356350	31356549	hyper	up_10000	31353634	31363634	Glyma.01G096600
Chr01	31358950	31359149	hyper	up_10000	31353634	31363634	Glyma.01G096600
Chr01	31371350	31371549	hyper	up_10000	31364967	31374967	Glyma.01G096700
Chr01	31384850	31385199	hyper	down_10000	31380201	31390201	Glyma.01G096700
Chr01	31396250	31396499	hyper	intergenic
Chr01	31399700	31400049	hyper	TE	Gypsy	31397819	31404767
Chr01	31402300	31402499	hyper	TE	Gypsy	31397819	31404767
Chr01	31407000	31407199	hyper	intergenic
Chr01	31427950	31428249	hyper	TE	Copia	31409771	31436400
Chr01	31434900	31435199	hyper	TE	Copia	31409771	31436400
Chr01	31435600	31435799	hyper	TE	Copia	31409771	31436400
Chr01	31438600	31439049	hyper	intergenic
Chr01	31447850	31448199	hyper	TE	Gypsy	31445839	31458237
Chr01	31507250	31507449	hyper	TE	Copia	31503723	31509455
Chr01	31519650	31519849	hyper	down_10000	31517715	31527715	Glyma.01G096800
Chr01	31523850	31524149	hyper	up_10000	31521506	31531506	Glyma.01G096900
Chr01	31532350	31532849	hyper	TE	Gypsy	31532229	31533192
Chr01	31554700	31554899	hyper	TE	Copia	31549160	31562700
Chr01	31569550	31569749	hyper	TE	Gypsy	31569109	31573774
Chr01	31570000	31570349	hyper	TE	Gypsy	31569109	31573774
Chr01	31570550	31570799	hyper	TE	Gypsy	31569109	31573774
Chr01	31571750	31571949	hyper	TE	Gypsy	31569109	31573774
Chr01	31586600	31586799	hyper	TE	Copia	31574105	31592220
Chr01	31593500	31593749	hyper	intergenic
Chr01	31673800	31673999	hyper	TE	Copia	31672373	31674062
Chr01	31676800	31676999	hyper	TE	Gypsy	31676830	31680764
Chr01	31678450	31678649	hyper	TE	Gypsy	31676830	31680764
Chr01	31695050	31695349	hyper	TE	Gypsy	31690053	31696936
Chr01	31707950	31708149	hyper	TE	Ogre	31706731	31717978
Chr01	31741800	31742049	hyper	TE	Ogre	31740230	31747657
Chr01	31755650	31755849	hyper	TE	Copia	31755690	31757185
Chr01	31756200	31756499	hyper	TE	Copia	31755690	31757185
Chr01	31762450	31762649	hyper	TE	Copia	31760171	31784206
Chr01	31810450	31810649	hyper	TE	Gypsy	31810506	31815477
Chr01	31815400	31815599	hyper	TE	Gypsy	31810506	31815477
Chr01	31817500	31817699	hyper	TE	Copia	31815464	31825301
Chr01	31841250	31841449	hyper	TE	Ogre	31826052	31847691
Chr01	31859050	31859249	hyper	TE	Ogre	31857086	31863334
Chr01	31860850	31861099	hyper	TE	Ogre	31857086	31863334
Chr01	31870550	31870749	hyper	intergenic
Chr01	31882700	31882949	hyper	TE	Ogre	31872486	31886284
Chr01	31942200	31942399	hyper	intergenic
Chr01	31945500	31945699	hyper	intergenic
Chr01	31945900	31946149	hyper	intergenic
Chr01	31983950	31984149	hyper	TE	Gypsy	31983293	31988131
Chr01	31992750	31992949	hyper	intergenic
Chr01	32012550	32012799	hyper	Gene	32011032	32017047	Glyma.01G097300
Chr01	32090400	32090649	hyper	intergenic
Chr01	32108200	32108399	hyper	TE	RTE	32104904	32109058
Chr01	32112500	32112799	hyper	up_10000	32111719	32121719	Glyma.01G097500
Chr01	32113550	32113749	hyper	up_10000	32111719	32121719	Glyma.01G097500
Chr01	32124950	32125149	hyper	up_10000	32119102	32129102	Glyma.01G097700
Chr01	32127750	32127949	hyper	up_10000	32119102	32129102	Glyma.01G097700
Chr01	32128400	32128799	hyper	up_10000	32119102	32129102	Glyma.01G097700
Chr01	32169300	32169499	hyper	TE	Gypsy	32169440	32186810
Chr01	32205400	32205599	hyper	intergenic
Chr01	32212950	32213149	hyper	TE	EnSpm	32207315	32216763
Chr01	32269150	32269399	hyper	intergenic
Chr01	32322800	32323099	hyper	TE	Gypsy	32308631	32324148
Chr01	32325950	32326149	hyper	intergenic
Chr01	32345350	32345599	hyper	intergenic
Chr01	32365450	32365649	hyper	intergenic
Chr01	32366050	32366349	hyper	intergenic
Chr01	32366900	32367249	hyper	intergenic
Chr01	32367400	32367599	hyper	intergenic
Chr01	32369600	32369849	hyper	intergenic
Chr01	32369950	32370149	hyper	intergenic
Chr01	32374800	32374999	hyper	intergenic
Chr01	32434050	32434249	hyper	intergenic
Chr01	32453700	32453899	hyper	TE	Gypsy	32450816	32456974
Chr01	32504100	32504299	hyper	TE	Copia	32503755	32514828
Chr01	32532500	32532699	hyper	TE	Gypsy	32514298	32536759
Chr01	32537600	32537949	hyper	intergenic
Chr01	32540200	32540399	hyper	intergenic
Chr01	32592000	32592199	hyper	intergenic
Chr01	32615850	32616149	hyper	TE	Gypsy	32606849	32616767
Chr01	32633950	32634149	hyper	TE	MuDR	32631079	32638579
Chr01	32637900	32638199	hyper	TE	MuDR	32631079	32638579
Chr01	32650500	32650749	hyper	TE	Gypsy	32649340	32654299
Chr01	32664450	32664699	hyper	TE	DIASPORA	32664460	32676263
Chr01	32670200	32670499	hyper	TE	DIASPORA	32664460	32676263
Chr01	32682650	32682949	hyper	intergenic
Chr01	32685750	32685999	hyper	intergenic
Chr01	32733000	32733349	hyper	down_10000	32730206	32740206	Glyma.01G098500
Chr01	32746650	32746949	hyper	TE	Gypsy	32745716	32747301
Chr01	32750200	32750549	hyper	intergenic
Chr01	32806900	32807199	hyper	down_10000	32801643	32811643	Glyma.01G098600
Chr01	32818450	32818699	hyper	up_10000	32811954	32821954	Glyma.01G098600
Chr01	32823350	32823599	hyper	TE	DIASPORA	32823074	32829001
Chr01	32840000	32840299	hyper	TE	Ogre	32828999	32840034
Chr01	32841800	32841999	hyper	TE	Gypsy	32836298	32847770
Chr01	32842450	32842799	hyper	TE	Gypsy	32836298	32847770
Chr01	32843000	32843399	hyper	TE	Gypsy	32836298	32847770
Chr01	32850150	32850399	hyper	intergenic
Chr01	32854800	32855099	hyper	TE	DIASPORA	32852655	32857369
Chr01	32877150	32877349	hyper	down_10000	32871080	32881080	Glyma.01G098700
Chr01	32888150	32888399	hyper	up_10000	32884497	32894497	Glyma.01G098700
Chr01	32902300	32902499	hyper	intergenic
Chr01	32902650	32902849	hyper	intergenic
Chr01	32927950	32928149	hyper	TE	Copia	32922960	32931970
Chr01	32929850	32930199	hyper	TE	Copia	32922960	32931970
Chr01	32940150	32940349	hyper	TE	EnSpm	32936265	32941764
Chr01	32965050	32965249	hyper	up_10000	32956767	32966767	Glyma.01G098900
Chr01	32972650	32972849	hyper	intergenic
Chr01	32986950	32987149	hyper	intergenic
Chr01	33040450	33040649	hyper	down_10000	33033592	33043592	Glyma.01G099200
Chr01	33045050	33045249	hyper	TE	DIASPORA	33041376	33049832
Chr01	33051450	33051649	hyper	TE	Gypsy	33049862	33052552
Chr01	33068750	33069049	hyper	intergenic
Chr01	33077000	33077199	hyper	TE	RTE	33071349	33079233
Chr01	33102900	33103099	hyper	intergenic
Chr01	33114450	33114749	hyper	TE	DIASPORA	33110316	33115415
Chr01	33115200	33115399	hyper	TE	DIASPORA	33110316	33115415
Chr01	33138800	33139049	hyper	TE	Copia	33134802	33141970
Chr01	33150600	33150799	hyper	TE	Gypsy	33143020	33152323
Chr01	33165150	33165349	hyper	intergenic
Chr01	33167850	33168099	hyper	intergenic
Chr01	33188450	33188749	hyper	intergenic
Chr01	33222500	33222699	hyper	down_10000	33217763	33227763	Glyma.01G099700
Chr01	33226750	33226999	hyper	down_10000	33217763	33227763	Glyma.01G099700
Chr01	33235650	33235999	hyper	intergenic
Chr01	33236900	33237099	hyper	TE	Unknow	33236183	33238295
Chr01	33242050	33242249	hyper	intergenic
Chr01	33243000	33243399	hyper	TE	Gypsy	33243116	33244652
Chr01	33244500	33244699	hyper	TE	Gypsy	33243116	33244652
Chr01	33252850	33253099	hyper	up_10000	33251108	33261108	Glyma.01G099800
Chr01	33259350	33259699	hyper	up_10000	33251108	33261108	Glyma.01G099800
Chr01	33287700	33288049	hyper	down_10000	33282430	33292430	Glyma.01G099900
Chr01	33320450	33320649	hyper	up_10000	33315089	33325089	Glyma.01G100000
Chr01	33342250	33342449	hyper	up_10000	33332494	33342494	Glyma.01G100100
Chr01	33354100	33354299	hyper	down_10000	33353185	33363185	Glyma.01G100200
Chr01	33417300	33417549	hyper	TE	Copia	33411852	33418198
Chr01	33436050	33436249	hyper	up_10000	33433017	33443017	Glyma.01G100700
Chr01	33443650	33444049	hyper	Gene	33443017	33448477	Glyma.01G100700
Chr01	33445850	33446049	hyper	Gene	33443017	33448477	Glyma.01G100700
Chr01	33447150	33447399	hyper	Gene	33443017	33448477	Glyma.01G100700
Chr01	33453750	33453949	hyper	down_10000	33448477	33458477	Glyma.01G100700
Chr01	33460150	33460349	hyper	intergenic
Chr01	33460900	33461099	hyper	TE	hAT	33461010	33474344
Chr01	33461350	33461599	hyper	TE	hAT	33461010	33474344
Chr01	33463850	33464049	hyper	TE	hAT	33461010	33474344
Chr01	33469900	33470149	hyper	TE	hAT	33461010	33474344
Chr01	33476800	33476999	hyper	TE	Gypsy	33475925	33480822
Chr01	33480700	33480949	hyper	TE	Gypsy	33475925	33480822
Chr01	33513250	33513449	hyper	down_10000	33509876	33519876	Glyma.01G100900
Chr01	33534100	33534549	hyper	TE	Unknow	33534158	33536692
Chr01	33549850	33550099	hyper	TE	Gypsy	33542990	33554494
Chr01	33561650	33561949	hyper	TE	EnSpm	33559413	33567717
Chr01	33568200	33568399	hyper	intergenic
Chr01	33568500	33568749	hyper	intergenic
Chr01	33590900	33591149	hyper	TE	Unknow	33590168	33593804
Chr01	33630000	33630249	hyper	intergenic
Chr01	33657550	33657749	hyper	TE	Ogre	33654513	33675861
Chr01	33667850	33668049	hyper	TE	Ogre	33654513	33675861
Chr01	33673050	33673299	hyper	TE	Ogre	33654513	33675861
Chr01	33688050	33688349	hyper	TE	Copia	33687958	33692165
Chr01	33690650	33690849	hyper	TE	Copia	33687958	33692165
Chr01	33708050	33708249	hyper	down_10000	33701498	33711498	Glyma.01G101300
Chr01	33754500	33754699	hyper	intergenic
Chr01	33771250	33771549	hyper	TE	Gypsy	33766196	33771537
Chr01	33783450	33783649	hyper	TE	EnSpm	33777777	33785280
Chr01	33783750	33784049	hyper	TE	EnSpm	33777777	33785280
Chr01	33784250	33784549	hyper	TE	EnSpm	33777777	33785280
Chr01	33791800	33792049	hyper	down_10000	33790261	33800261	Glyma.01G101500
Chr01	33827250	33827549	hyper	intergenic
Chr01	33861250	33861449	hyper	up_10000	33858783	33868783	Glyma.01G101600
Chr01	33891600	33891799	hyper	intergenic
Chr01	33899500	33899699	hyper	up_10000	33893689	33903689	Glyma.01G101800
Chr01	33901800	33901999	hyper	up_10000	33893689	33903689	Glyma.01G101800
Chr01	33914900	33915149	hyper	TE	Gypsy	33914387	33942505
Chr01	33925450	33925699	hyper	TE	Gypsy	33914387	33942505
Chr01	33946600	33946799	hyper	intergenic
Chr01	33948750	33949049	hyper	intergenic
Chr01	33955750	33955999	hyper	intergenic
Chr01	33964300	33964499	hyper	TE	Ogre	33956544	33965046
Chr01	33979300	33979549	hyper	up_10000	33974834	33984834	Glyma.01G102100
Chr01	33999200	33999499	hyper	down_10000	33989932	33999932	Glyma.01G102100
Chr01	34007050	34007249	hyper	TE	Copia	34000890	34019234
Chr01	34010900	34011099	hyper	TE	Copia	34000890	34019234
Chr01	34018750	34018999	hyper	TE	Copia	34000890	34019234
Chr01	34027200	34027399	hyper	intergenic
Chr01	34052700	34052899	hyper	TE	Ogre	34051679	34071616
Chr01	34068450	34068699	hyper	TE	Ogre	34051679	34071616
Chr01	34076450	34076749	hyper	up_10000	34070028	34080028	Glyma.01G102200
Chr01	34077000	34077199	hyper	up_10000	34070028	34080028	Glyma.01G102200
Chr01	34091050	34091249	hyper	up_10000	34085938	34095938	Glyma.01G102300
Chr01	34092700	34092899	hyper	up_10000	34085938	34095938	Glyma.01G102300
Chr01	34106050	34106249	hyper	down_10000	34097446	34107446	Glyma.01G102300
Chr01	34120800	34120999	hyper	up_10000	34115283	34125283	Glyma.01G102400
Chr01	34130500	34130799	hyper	up_10000	34122184	34132184	Glyma.01G102500
Chr01	34142000	34142199	hyper	down_10000	34133925	34143925	Glyma.01G102500
Chr01	34146800	34146999	hyper	TE	Copia	34146902	34148546
Chr01	34149300	34149499	hyper	intergenic
Chr01	34154750	34155249	hyper	TE	Copia	34150432	34156220
Chr01	34179300	34179499	hyper	TE	Ogre	34174495	34187789
Chr01	34183100	34183399	hyper	TE	Ogre	34174495	34187789
Chr01	34208700	34208949	hyper	intergenic
Chr01	34210800	34211099	hyper	intergenic
Chr01	34238650	34238849	hyper	intergenic
Chr01	34263600	34263799	hyper	intergenic
Chr01	34278800	34279149	hyper	intergenic
Chr01	34279250	34279449	hyper	intergenic
Chr01	34294000	34294199	hyper	TE	EnSpm	34294104	34298620
Chr01	34328600	34328799	hyper	TE	Gypsy	34326205	34331036
Chr01	34350650	34350899	hyper	TE	Copia	34345376	34356245
Chr01	34354650	34354849	hyper	TE	Copia	34345376	34356245
Chr01	34360250	34360499	hyper	up_10000	34354577	34364577	Glyma.01G103000
Chr01	34362600	34362799	hyper	up_10000	34354577	34364577	Glyma.01G103000
Chr01	34366100	34366299	hyper	down_10000	34365257	34375257	Glyma.01G103000
Chr01	34377450	34377799	hyper	TE	Copia	34372733	34382342
Chr01	34378450	34378849	hyper	TE	Copia	34372733	34382342
Chr01	34379900	34380099	hyper	TE	Copia	34372733	34382342
Chr01	34388050	34388349	hyper	TE	Gypsy	34382342	34389087
Chr01	34431400	34431599	hyper	TE	MuDR	34428361	34447288
Chr01	34433650	34433999	hyper	TE	MuDR	34428361	34447288
Chr01	34452700	34452899	hyper	up_10000	34451425	34461425	Glyma.01G103300
Chr01	34454950	34455249	hyper	up_10000	34451425	34461425	Glyma.01G103300
Chr01	34464250	34464499	hyper	up_10000	34463144	34473144	Glyma.01G103200
Chr01	34479000	34479249	hyper	down_10000	34477638	34487638	Glyma.01G103400
Chr01	34484650	34484849	hyper	TE	Copia	34484173	34485748
Chr01	34531850	34532049	hyper	TE	Ogre	34521567	34535272
Chr01	34552200	34552399	hyper	TE	Gypsy	34544794	34557007
Chr01	34557100	34557299	hyper	TE	Copia	34555389	34558966
Chr01	34580450	34580649	hyper	TE	Gypsy	34567586	34583903
Chr01	34584950	34585249	hyper	intergenic
Chr01	34609850	34610149	hyper	up_10000	34605669	34615669	Glyma.01G103500
Chr01	34610700	34610999	hyper	up_10000	34605669	34615669	Glyma.01G103500
Chr01	34638500	34638849	hyper	intergenic
Chr01	34756750	34756999	hyper	Gene	34756414	34757388	Glyma.01G103800
Chr01	34757950	34758149	hyper	TE	Copia	34757519	34759210
Chr01	34775550	34775749	hyper	TE	Gypsy	34773433	34777586
Chr01	34777800	34777999	hyper	intergenic
Chr01	34778600	34779049	hyper	intergenic
Chr01	34782550	34782749	hyper	TE	Ogre	34781365	34789439
Chr01	34797800	34798049	hyper	TE	Gypsy	34795966	34810827
Chr01	34805850	34806049	hyper	TE	Gypsy	34795966	34810827
Chr01	34817250	34817599	hyper	TE	Copia	34810864	34817718
Chr01	34818000	34818199	hyper	intergenic
Chr01	34819850	34820099	hyper	intergenic
Chr01	34850300	34850499	hyper	TE	Gypsy	34844234	34868018
Chr01	34861900	34862149	hyper	TE	Gypsy	34844234	34868018
Chr01	34881150	34881399	hyper	intergenic
Chr01	34884250	34884499	hyper	intergenic
Chr01	34906700	34906999	hyper	TE	Gypsy	34886960	34908003
Chr01	34914750	34914949	hyper	intergenic
Chr01	34921900	34922099	hyper	intergenic
Chr01	34963300	34963499	hyper	intergenic
Chr01	34964450	34964649	hyper	intergenic
Chr01	34981300	34981499	hyper	TE	Gypsy	34969835	34981535
Chr01	34997350	34997699	hyper	intergenic
Chr01	35001100	35001349	hyper	intergenic
Chr01	35068650	35068849	hyper	up_10000	35065339	35075339	Glyma.01G104000
Chr01	35092100	35092299	hyper	up_10000	35085254	35095254	Glyma.01G104100
Chr01	35094100	35094299	hyper	up_10000	35085254	35095254	Glyma.01G104100
Chr01	35122950	35123249	hyper	intergenic
Chr01	35151450	35151649	hyper	TE	Copia	35149756	35151860
Chr01	35153900	35154149	hyper	intergenic
Chr01	35162100	35162399	hyper	intergenic
Chr01	35211100	35211499	hyper	down_10000	35204208	35214208	Glyma.01G104400
Chr01	35221100	35221299	hyper	TE	Gypsy	35219712	35231384
Chr01	35223550	35223749	hyper	TE	Gypsy	35219712	35231384
Chr01	35245650	35245899	hyper	TE	MuDR	35240211	35248685
Chr01	35246300	35246599	hyper	TE	MuDR	35240211	35248685
Chr01	35246950	35247199	hyper	TE	MuDR	35240211	35248685
Chr01	35284600	35284899	hyper	TE	Gypsy	35279744	35287960
Chr01	35287700	35288049	hyper	TE	Gypsy	35279744	35287960
Chr01	35317550	35317799	hyper	up_10000	35314716	35324716	Glyma.01G104800
Chr01	35344800	35345099	hyper	TE	Copia	35334801	35345401
Chr01	35377600	35377899	hyper	intergenic
Chr01	35381350	35381599	hyper	down_10000	35380519	35390519	Glyma.01G105000
Chr01	35414500	35414699	hyper	intergenic
Chr01	35437000	35437249	hyper	intergenic
Chr01	35472200	35472399	hyper	down_10000	35469969	35479969	Glyma.01G105100
Chr01	35473850	35474099	hyper	down_10000	35469969	35479969	Glyma.01G105100
Chr01	35479950	35480299	hyper	TE	Copia	35479838	35485966
Chr01	35516900	35517099	hyper	down_10000	35509072	35519072	Glyma.01G105200
Chr01	35522050	35522249	hyper	intergenic
Chr01	35550100	35550299	hyper	TE	Gypsy	35545911	35551661
Chr01	35551450	35551799	hyper	TE	Gypsy	35545911	35551661
Chr01	35553950	35554149	hyper	TE	Gypsy	35553979	35556133
Chr01	35560250	35560449	hyper	TE	Gypsy	35560076	35562696
Chr01	35580850	35581049	hyper	intergenic
Chr01	35612000	35612199	hyper	TE	Unknow	35610750	35612740
Chr01	35613050	35613349	hyper	TE	DIASPORA	35613348	35626887
Chr01	35619400	35619649	hyper	TE	DIASPORA	35613348	35626887
Chr01	35624800	35625099	hyper	TE	DIASPORA	35613348	35626887
Chr01	35628950	35629149	hyper	TE	Gypsy	35627946	35629843
Chr01	35638150	35638499	hyper	up_10000	35635067	35645067	Glyma.01G105500
Chr01	35640500	35640699	hyper	up_10000	35635067	35645067	Glyma.01G105500
Chr01	35666300	35666549	hyper	intergenic
Chr01	35671750	35671999	hyper	intergenic
Chr01	35720750	35720949	hyper	up_10000	35715423	35725423	Glyma.01G105900
Chr01	35731950	35732249	hyper	intergenic
Chr01	35783000	35783199	hyper	TE	Gypsy	35772076	35784949
Chr01	35791250	35791449	hyper	intergenic
Chr01	35794700	35795149	hyper	intergenic
Chr01	35795250	35795449	hyper	intergenic
Chr01	35795850	35796099	hyper	intergenic
Chr01	35816050	35816399	hyper	TE	Ogre	35806959	35821968
Chr01	35834250	35834549	hyper	intergenic
Chr01	35843900	35844149	hyper	intergenic
Chr01	35847900	35848199	hyper	up_10000	35846497	35856497	Glyma.01G106000
Chr01	35884800	35884999	hyper	down_10000	35883036	35893036	Glyma.01G106100
Chr01	35892050	35892349	hyper	down_10000	35883036	35893036	Glyma.01G106100
Chr01	35895900	35896099	hyper	TE	Gypsy	35895459	35899710
Chr01	35915100	35915449	hyper	down_10000	35908034	35918034	Glyma.01G106200
[truncated: 31,647 more rows]
