# Supplementary material for: A DNA demethylase reduces seed size by decreasing the DNA methylation of AT-rich transposable elements in soybean
Source: Commun Biol. 2024 May 21;7:613. doi: 10.1038/s42003-024-06306-2 (PMC11109123; doi:10.1038/s42003-024-06306-2)
Supplement: Supplementary file 12 — Supplementary data 9 [file 42003_2024_6306_MOESM12_ESM.xlsx]

## Sheet: Sheet1
Supplementary Table 9. 49 CHH-hyper-DEG
Gene ID	homologs in Arabidopsis thaliana	Description
Glyma.01G015700	AT1G32310	SAMBA
Glyma.20G213000	AT1G33290	P-loop containing nucleoside triphosphate hydrolases superfamily protein
Glyma.20G212500	AT2G17340	pantothenate kinase;(source:Araport11)
Glyma.20G211200	AT3G22960	Important for seed oil biosynthesis. PKP1
Glyma.20G205800	AT2G38870	PR (pathogenesis-related) peptide that belongs to the PR-6 proteinase inhibitor family
Glyma.20G141600	AT4G02890	Polyubiquitin gene containing 4 ubiquitin repeats. UBQ14
Glyma.20G094500	AT2G47180	galactinol synthase
Glyma.19G228000	AT1G09250	(bHLH) DNA-binding superfamily protein/ ATBS1 INTERACTING FACTOR 4
Glyma.19G222300	AT3G62070	hypothetical protein
Glyma.18G257700	AT3G47800	Galactose mutarotase-like superfamily protein
Glyma.18G204500	AT1G45616	receptor like protein 6(RLP6)
Glyma.17G075300	AT2G24270	non-phosphorylating NADP-dependent glyceraldehyde-3-phosphate dehydrogenase
Glyma.17G034400	AT2G16920	ubiquitin-conjugating enzyme 23
Glyma.16G138200	AT2G18290	APC10
Glyma.16G038300	AT5G17920	ATMS1
Glyma.15G180000	AT1G19210	ERF017
Glyma.15G116900	AT1G27330	RAMP4 https://doi.org/10.1016/j.apsb.2021.07.028
Glyma.15G112000	AT4G04210	CDC48-interacting UBX-domain protein
Glyma.14G112500	AT5G35090	Uncharacterized conserved protein
Glyma.12G116900	AT1G03790	SOMNUS (SOM), a nucleus-localized CCCH-type zinc finger protein.
Glyma.12G116800	AT4G28400	Protein phosphatase 2C family protein;(source:Araport11)
Glyma.12G099300	AT3G21690	MATE efflux family protein(Multidrug and toxic compound extrusion)
Glyma.12G061300	AT5G59480	Haloacid dehalogenase-like hydrolase
Glyma.11G112700	AT4G39050	Kinesin motor family protein
Glyma.11G104700
Glyma.11G095100	AT4G16260	beta-1,3-endoglucanase
Glyma.11G056300	AT4G36988
Glyma.11G056200	AT4G36990	HEAT SHOCK FACTOR
Glyma.09G273700	AT2G38570	hypothetical protein
Glyma.09G267700	AT3G60900	Fasciclin-like arabinogalactan protein. Possibly involved in embryogenesis and seed development.
Glyma.09G204600	AT4G17895	UBIQUITIN-SPECIFIC PROTEASE 20,UBP20
Glyma.08G181100	AT5G64530	NAC104，xylem NAC domain 1
Glyma.07G052300	AT2G46660	Protein kinase superfamily
Glyma.06G182500	AT5G62770	membrane-associated kinase regulator
Glyma.06G088300	AT1G10010	AMINO ACID PERMEASE 8(AAP8)
Glyma.06G059800	AT5G24970	Protein kinase superfamily
Glyma.06G029100	AT1G75410	BEL1-like homeodomain 3 (BLH3)
Glyma.06G008800	AT4G36240	GATA TRANSCRIPTION FACTOR 7, GATA7
Glyma.05G176300	AT5G65270	RAB GTPase homolog A4A
Glyma.04G177600	AT5G62580	ARM repeat superfamily protein
Glyma.04G024000
Glyma.03G186300	AT3G09920	Phosphatidylinositol 4-phosphate 5-kinase (PIP5K) family member. Family members are key enzymes in the process of phosphatidylinositol signaling pathway and have essential functions in growth, development, and biotic and abiotic stresses responses in plants
Glyma.03G159800	AT1G50640	encodes a member of the ERF (ethylene response factor) subfamily B-1 of ERF/AP2 transcription factor family (ATERF-3). The protein contains one AP2 domain.
Glyma.02G221200	AT5G24600	TRP-like ion channel proteinDOI: 10.1126/science.1058519
Glyma.02G164100	AT3G11470	4-phosphopantetheinyl transferase superfamily PPT
Glyma.02G102900	AT1G49780	PUB26 are closely related paralogs that encode functional E3 ligases. They function in immune response pathway by targeting BIK1 for degradation.
Glyma.01G019100	AT5G65685
Glyma.01G017800	AT1G32690	DUF740 family protein
Glyma.01G014000	AT3G03050	cellulose synthase cellular response to oxygen-containing compound, defense response to other organism, hormone-mediated signaling pathway, response to jasmonic acid, response to wounding
