# Supplementary material for: A DNA demethylase reduces seed size by decreasing the DNA methylation of AT-rich transposable elements in soybean
Source: Commun Biol. 2024 May 21;7:613. doi: 10.1038/s42003-024-06306-2 (PMC11109123; doi:10.1038/s42003-024-06306-2)
Supplement: Supplementary file 13 — Supplementary data 10 [file 42003_2024_6306_MOESM13_ESM.xlsx]

## Sheet: down-regulate
Supplementary Table 10 DEGs closely related to seed size in soybean
Gene ID	log2FoldChange	pvalue	padj
Glyma.01G005000	-1.0414	2.83432e-22	8.9895e-20
Glyma.01G012700	-5.10224	0.000201832	0.0033048
Glyma.01G015700	-0.798346	0.0373023	0.165568
Glyma.01G017800	-1.47859	4.45979e-10	3.40615e-08
Glyma.01G019100	-1.50344	1.84648e-05	0.00044715
Glyma.01G032600	-1.25258	0.000327615	0.00488009
Glyma.01G036000	-1.45327	7.75712e-15	1.18969e-12
Glyma.01G047500	-2.72577	0.000502611	0.00690176
Glyma.01G060300	-1.9574	4.34732e-10	3.33139e-08
Glyma.01G121000	-2.05253	2.05016e-09	1.37294e-07
Glyma.01G169200	-2.00722	7.47503e-05	0.0014405
Glyma.01G207100	-1.42364	0.000108913	0.00197313
Glyma.01G223700	-1.41705	1.79765e-05	0.000437879
Glyma.01G225100	-2.46838	1.58064e-05	0.000392983
Glyma.01G240300	-2.08119	0.00075743	0.00957999
Glyma.02G014000	-1.53611	1.51725e-26	6.99957e-24
Glyma.02G019400	-2.75875	0.000405917	0.00579889
Glyma.02G037100	-1.13673	0.000651389	0.00848794
Glyma.02G045200	-1.30307	6.24652e-05	0.00124636
Glyma.02G058800	-1.39071	1.70997e-09	1.15529e-07
Glyma.02G079800	-5.08125	0.000149874	0.00256657
Glyma.02G111800	-2.33717	2.25531e-18	5.22866e-16
Glyma.02G118500	-1.01994	3.91498e-29	2.18055e-26
Glyma.02G123100	-1.53836	2.44939e-05	0.000567285
Glyma.02G132700	-5.79988	1.10206e-05	0.000287453
Glyma.02G134500	-1.27078	2.94167e-06	9.13338e-05
Glyma.02G140200	-1.33742	0.000747886	0.00948291
Glyma.02G141700	-1.01308	1.17146e-14	1.7542e-12
Glyma.02G144900	-1.23565	1.9003e-08	1.02832e-06
Glyma.02G163800	-1.88051	1.0232e-06	3.65663e-05
Glyma.02G164100	-2.06221	1.19577e-05	0.000309599
Glyma.02G176800	-2.59583	1.61034e-07	7.01121e-06
Glyma.02G199100	-2.84815	0.000474509	0.00658716
Glyma.02G202500	-1.49559	1.38939e-06	4.77834e-05
Glyma.02G206900	-1.90003	0.000306546	0.00462675
Glyma.02G211000	-1.75632	1.00104e-22	3.4119e-20
Glyma.02G211600	-1.07196	0.00012029	0.0021377
Glyma.02G213800	-1.24264	9.53889e-06	0.000253438
Glyma.02G232000	-5.84099	1.81295e-05	0.000440665
Glyma.02G232600	-1.00503	0.000527741	0.00719347
Glyma.02G250200	-1.99906	7.94721e-06	0.000216051
Glyma.02G250700	-1.74411	2.14556e-05	0.000507467
Glyma.02G274400	-1.00162	2.34432e-05	0.000546832
Glyma.02G276300	-3.05753	2.03955e-06	6.71595e-05
Glyma.02G288400	-1.11372	1.97963e-05	0.000475328
Glyma.02G290000	-1.82233	2.03664e-07	8.61272e-06
Glyma.02G294000	-5.18757	0.000157851	0.00268306
Glyma.02G297200	-1.1451	3.94547e-09	2.49927e-07
Glyma.02G301200	-2.21336	0.000142506	0.00246294
Glyma.02G303300	-7.50381	1.65385e-07	7.18011e-06
Glyma.03G021400	-2.91847	1.61422e-08	8.88247e-07
Glyma.03G021700	-1.18823	0.00049215	0.00678667
Glyma.03G030600	-1.57044	1.65372e-21	4.81074e-19
Glyma.03G030800	-1.47642	2.32744e-88	1.77165e-84
Glyma.03G042700	-1.95847	1.40287e-06	4.81381e-05
Glyma.03G044500	-2.33592	0.000677729	0.00875374
Glyma.03G073400	-1.34539	9.17203e-07	3.30627e-05
Glyma.03G084300	-1.36842	3.69087e-91	3.37139e-87
Glyma.03G091700	-1.25436	1.01348e-08	5.87408e-07
Glyma.03G164100	-1.25363	0.00048274	0.00668112
Glyma.03G176100	-1.0825	2.72214e-05	0.000620078
Glyma.03G179700	-6.14118	2.62776e-05	0.000602182
Glyma.03G186300	-1.0609	1.87574e-08	1.01623e-06
Glyma.03G193300	-1.35139	3.33089e-05	0.000734565
Glyma.03G194900	-1.11754	4.96159e-07	1.90105e-05
Glyma.03G196300	-1.00017	6.66327e-07	2.47418e-05
Glyma.03G198600	-1.23706	1.42065e-05	0.000358474
Glyma.03G201500	-2.32658	3.96949e-05	0.000850674
Glyma.03G210800	-5.13887	4.43591e-17	8.77043e-15
Glyma.03G210900	-2.272	0.000592267	0.00785196
Glyma.03G213300	-1.19113	3.79194e-18	8.53129e-16
Glyma.03G214800	-1.16657	1.20932e-05	0.000312221
Glyma.03G215500	-1.15248	0.000558296	0.00749435
Glyma.03G223100	-1.33878	9.10053e-06	0.000243206
Glyma.03G225300	-1.67244	8.91205e-22	2.67784e-19
Glyma.03G225400	-5.08237	0.000152375	0.00260062
Glyma.03G236500	-1.22334	7.16434e-08	3.39078e-06
Glyma.03G249000	-1.99421	2.84908e-11	2.68295e-09
Glyma.03G255000	-1.62328	6.95872e-08	3.3003e-06
Glyma.03G260200	-1.13335	0.000734066	0.009331
Glyma.03G261400	-1.28273	9.66652e-05	0.00179176
Glyma.04G007200	-5.72858	0.000333187	0.00494794
Glyma.04G024000	-1.81839	3.55434e-11	3.24667e-09
Glyma.04G054500	-1.57261	1.218e-06	4.24968e-05
Glyma.04G055200	-1.05097	0.000216822	0.00350661
Glyma.04G129500	-3.2786	6.62803e-05	0.00130819
Glyma.04G154000	-1.65315	0.000805008	0.00999084
Glyma.04G161400	-1.29909	0.000602169	0.00794633
Glyma.04G177600	-1.3339	7.06812e-05	0.00137809
Glyma.04G180300	-9.592	1.15229e-10	9.83689e-09
Glyma.04G182200	-4.38823	7.30656e-05	0.0014152
Glyma.04G189100	-6.26017	1.16953e-06	4.10882e-05
Glyma.04G194800	-1.08368	1.62022e-36	1.45095e-33
Glyma.04G203600	-1.13049	8.95678e-06	0.000240295
Glyma.04G208300	-1.26813	2.87459e-26	1.28714e-23
Glyma.04G218900	-1.77742	2.55052e-17	5.36809e-15
Glyma.04G220100	-1.20245	1.00391e-08	5.82601e-07
Glyma.04G245100	-1.24369	3.3042e-09	2.1181e-07
Glyma.04G247900	-1.36464	8.64954e-17	1.68821e-14
Glyma.04G249400	-1.26646	4.69654e-13	5.75068e-11
Glyma.05G000600	-1.05075	2.44569e-05	0.000566715
Glyma.05G006600	-1.92645	1.08506e-08	6.22574e-07
Glyma.05G007000	-1.65646	2.56943e-05	0.000590891
Glyma.05G013400	-1.76406	4.40995e-05	0.000926454
Glyma.05G027400	-2.05513	1.69772e-06	5.70974e-05
Glyma.05G036200	-6.48506	5.36122e-06	0.000154582
Glyma.05G040400	-1.5224	8.96004e-06	0.000240295
Glyma.05G042100	-1.50449	0.000123011	0.00217927
Glyma.05G045800	-2.74196	2.91184e-38	2.82956e-35
Glyma.05G049100	-1.40246	1.03645e-06	3.69242e-05
Glyma.05G053900	-6.12215	2.40071e-06	7.70557e-05
Glyma.05G059300	-1.74565	1.05106e-20	2.85739e-18
Glyma.05G062700	-1.18673	1.83385e-05	0.000444562
Glyma.05G063000	-1.09728	3.06055e-06	9.46387e-05
Glyma.05G064200	-1.46362	0.00049783	0.00685053
Glyma.05G074500	-6.07883	2.80825e-06	8.77882e-05
Glyma.05G082200	-1.26002	2.48265e-10	1.99978e-08
Glyma.05G119800	-4.57421	6.4933e-05	0.00128716
Glyma.05G162800	-4.90627	0.000372116	0.00539982
Glyma.05G191000	-1.58048	3.83735e-08	1.94517e-06
Glyma.05G191400	-1.26866	3.24221e-17	6.64027e-15
Glyma.05G191600	-1.98914	6.89696e-12	7.20819e-10
Glyma.05G213600	-1.82013	0.000540892	0.00732828
Glyma.05G219400	-1.58189	3.20205e-10	2.53018e-08
Glyma.05G224400	-1.62873	4.67469e-35	3.74566e-32
Glyma.05G226400	-5.58978	0.000159974	0.00271107
Glyma.05G248100	-1.25592	1.55648e-06	5.28215e-05
Glyma.06G022300	-4.70136	0.000538113	0.00730362
Glyma.06G026200	-5.58582	0.000104441	0.00190572
Glyma.06G029100	-1.38277	0.000588022	0.00780475
Glyma.06G040300	-1.44904	0.000242494	0.0038243
Glyma.06G040800	-1.10904	6.55945e-05	0.00129634
Glyma.06G042400	-2.27249	0.000117435	0.00209676
Glyma.06G051200	-1.35876	0.000768188	0.00964925
Glyma.06G055200	-1.03828	0.000228545	0.00365481
Glyma.06G055400	-1.89732	7.04141e-06	0.000195024
Glyma.06G059700	-1.31751	1.64774e-09	1.11987e-07
Glyma.06G067900	-1.16907	2.46758e-13	3.13054e-11
Glyma.06G074800	-1.62805	8.47066e-06	0.000228513
Glyma.06G076900	-1.62019	0.000119034	0.00212033
Glyma.06G084100	-1.94525	1.01251e-05	0.000267149
Glyma.06G085700	-1.6832	6.15489e-07	2.31553e-05
Glyma.06G088300	-1.67991	1.71524e-14	2.52704e-12
Glyma.06G094600	-5.17206	0.000154016	0.00262373
Glyma.06G105200	-1.20338	0.000582744	0.00775497
Glyma.06G125700	-2.01697	1.95754e-08	1.0543e-06
Glyma.06G133800	-1.38338	4.72686e-07	1.82644e-05
Glyma.06G154400	-1.22979	6.45977e-05	0.00128107
Glyma.06G156000	-1.14084	1.71897e-05	0.000422546
Glyma.06G157600	-1.19956	2.57314e-05	0.000591446
Glyma.06G162600	-1.23813	1.80879e-05	0.000439889
Glyma.06G162800	-2.5075	1.51749e-09	1.03908e-07
Glyma.06G165000	-1.39385	0.000731581	0.00931237
Glyma.06G166700	-1.9113	1.96314e-05	0.000471898
Glyma.06G170000	-1.66719	0.000774803	0.00970566
Glyma.06G171100	-1.23561	3.93631e-30	2.30486e-27
Glyma.06G193600	-1.02976	3.39519e-06	0.000103515
Glyma.06G196800	-4.80077	0.000691725	0.00889052
Glyma.06G199600	-5.2618	9.96902e-05	0.00183813
Glyma.06G200700	-3.01182	0.000586578	0.00779238
Glyma.06G204800	-2.29785	6.20375e-07	2.33008e-05
Glyma.06G218100	-1.00428	1.52249e-05	0.000381014
Glyma.06G228800	-4.90217	0.000353381	0.0051796
Glyma.06G244300	-3.5996	0.000439859	0.00619464
Glyma.06G275800	-1.45783	3.48702e-06	0.000106031
Glyma.07G003400	-2.54898	1.50251e-09	1.03037e-07
Glyma.07G015800	-1.49056	8.84587e-05	0.00166054
Glyma.07G029800	-1.13276	0.000116163	0.00207974
Glyma.07G048300	-5.54837	6.91107e-05	0.00135523
Glyma.07G049900	-1.28624	8.42387e-06	0.000227519
Glyma.07G060400	-1.0103	3.8164e-08	1.93669e-06
Glyma.07G073700	-5.95218	9.20039e-06	0.000245301
Glyma.07G079600	-2.63068	2.52953e-06	8.0328e-05
Glyma.07G079700	-2.01316	9.31742e-06	0.000247842
Glyma.07G080900	-5.07371	0.000254506	0.00397394
Glyma.07G085600	-1.33611	5.29751e-12	5.65299e-10
Glyma.07G098400	-4.80976	0.000763119	0.00961954
Glyma.07G125800	-1.35795	0.000184576	0.0030699
Glyma.07G126800	-1.19613	1.26137e-39	1.33975e-36
Glyma.07G129800	-1.42317	0.000230277	0.00367734
Glyma.07G142300	-6.1448	2.02043e-05	0.000483379
Glyma.07G148900	-1.05602	2.05148e-05	0.000489141
Glyma.07G149600	-1.51978	2.69457e-16	5.04019e-14
Glyma.07G155500	-1.48047	6.15994e-07	2.31553e-05
Glyma.07G173400	-5.25483	7.94415e-05	0.00151619
Glyma.07G178900	-5.39755	4.0048e-05	0.000855506
Glyma.07G200900	-6.28503	4.15242e-05	0.000879634
Glyma.07G202500	-1.60476	1.64457e-05	0.000407105
Glyma.07G203300	-1.04758	0.00022302	0.00358237
Glyma.07G210700	-1.59283	9.75192e-08	4.45836e-06
Glyma.07G212800	-2.19813	3.74709e-14	5.24961e-12
Glyma.07G240000	-5.26567	0.000150344	0.00257172
Glyma.07G244800	-1.04723	0.000691822	0.00889052
Glyma.07G258900	-1.49507	2.21365e-14	3.19943e-12
Glyma.07G260100	-1.17897	9.30307e-07	3.35087e-05
Glyma.07G262700	-1.39869	7.17015e-06	0.000197965
Glyma.07G264800	-1.07642	0.000597668	0.00790064
Glyma.08G025700	-1.68856	2.6638e-09	1.73306e-07
Glyma.08G025900	-1.86258	2.37487e-05	0.000552266
Glyma.08G031400	-1.69608	1.78597e-54	5.43792e-51
Glyma.08G054900	-1.14988	0.000243086	0.00383099
Glyma.08G056800	-6.01851	6.78755e-06	0.000189256
Glyma.08G060300	-1.28507	2.38362e-06	7.66654e-05
Glyma.08G061000	-1.14878	2.46185e-07	1.01754e-05
Glyma.08G067800	-1.02033	0.000112774	0.0020342
Glyma.08G075100	-1.315	1.12808e-05	0.000293905
Glyma.08G078600	-1.17128	1.05968e-06	3.76635e-05
Glyma.08G104200	-1.13618	0.000544603	0.007363
Glyma.08G118700	-5.58176	2.75762e-05	0.000626909
Glyma.08G137600	-2.08761	1.66881e-17	3.56159e-15
Glyma.08G143600	-1.26658	2.77491e-05	0.000629587
Glyma.08G147700	-2.15209	5.76606e-07	2.18003e-05
Glyma.08G156700	-5.08355	0.000377457	0.0054589
Glyma.08G181100	-1.4821	3.89471e-07	1.54947e-05
Glyma.08G184400	-2.09855	3.87809e-07	1.5442e-05
Glyma.08G188800	-1.26218	6.22856e-07	2.33659e-05
Glyma.08G193900	-1.11455	0.000333999	0.00495595
Glyma.08G246300	-1.43916	1.08702e-08	6.22916e-07
Glyma.08G274400	-1.54341	2.58733e-13	3.27337e-11
Glyma.08G308600	-2.30893	1.51974e-45	2.66961e-42
Glyma.08G340500	-1.74931	0.000333243	0.00494794
Glyma.08G344600	-1.17707	2.30786e-05	0.000539153
Glyma.08G346000	-1.60166	0.000563346	0.00754299
Glyma.08G356800	-1.50818	2.16288e-05	0.000511035
Glyma.09G004500	-5.47256	0.000112164	0.00202481
Glyma.09G005200	-1.22094	3.95091e-10	3.0636e-08
Glyma.09G007500	-5.52682	3.1293e-05	0.000697859
Glyma.09G015900	-1.56469	5.91921e-13	7.15191e-11
Glyma.09G029100	-1.22243	1.57617e-19	4.0216e-17
Glyma.09G037800	-1.44419	2.96189e-06	9.18368e-05
Glyma.09G050800	-1.67965	4.56972e-11	4.11654e-09
Glyma.09G067000	-5.16345	0.000134591	0.00235429
Glyma.09G068800	-1.1522	0.000309011	0.00465473
Glyma.09G075700	-5.40686	0.00011518	0.00206536
Glyma.09G098000	-1.17108	6.15383e-14	8.4149e-12
Glyma.09G105300	-1.22695	2.54159e-15	4.20579e-13
Glyma.09G138100	-1.36417	1.67878e-31	1.09533e-28
Glyma.09G160100	-5.77834	0.000518461	0.00709382
Glyma.09G185100	-1.01287	0.00030643	0.00462675
Glyma.09G196400	-1.78562	0.000265504	0.00411333
Glyma.09G197000	-1.42617	7.05161e-05	0.00137574
Glyma.09G198500	-1.78096	1.799e-05	0.000437973
Glyma.09G201000	-2.237	0.000282453	0.00432893
Glyma.09G203700	-1.53448	1.68907e-05	0.000416316
Glyma.09G218500	-1.13289	3.23667e-06	9.95455e-05
Glyma.09G234700	-1.66265	1.89384e-32	1.35149e-29
Glyma.09G251100	-1.32067	3.33149e-12	3.65759e-10
Glyma.09G254300	-1.0777	1.16344e-06	4.09113e-05
Glyma.09G263900	-1.18058	4.43688e-05	0.000930827
Glyma.09G267700	-1.54975	0.0001775	0.00296828
Glyma.09G272200	-2.88468	0.000536109	0.00728292
Glyma.09G273700	-1.30762	4.93778e-06	0.000143551
Glyma.09G278100	-2.45871	0.000555611	0.00747229
Glyma.09G278700	-5.62307	6.13901e-05	0.00122705
Glyma.10G014700	-1.5315	3.49737e-25	1.46543e-22
Glyma.10G019300	-1.77719	0.00038116	0.00550374
Glyma.10G020400	-2.47743	3.68086e-05	0.000797497
Glyma.10G023200	-4.32364	0.000334764	0.0049655
Glyma.10G026000	-5.5953	0.000119028	0.00212033
Glyma.10G042600	-1.53269	7.1919e-06	0.000197992
Glyma.10G048100	-1.40677	0.000168561	0.002839
Glyma.10G050500	-1.25878	0.000146345	0.00252031
Glyma.10G053000	-1.42766	2.59609e-06	8.21114e-05
Glyma.10G061800	-3.77623	0.000105327	0.00192036
Glyma.10G062200	-1.16292	1.29407e-30	7.77667e-28
Glyma.10G063200	-1.95301	8.73551e-08	4.04633e-06
Glyma.10G071100	-2.03106	4.97329e-08	2.45078e-06
Glyma.10G128200	-6.06498	8.55819e-06	0.000230466
Glyma.10G142800	-1.16101	0.000551933	0.00743376
Glyma.10G144700	-1.48469	1.75678e-05	0.000429758
Glyma.10G151000	-1.77408	3.43094e-23	1.19617e-20
Glyma.10G161700	-1.47945	9.12695e-06	0.000243627
Glyma.10G172700	-1.07887	1.60981e-12	1.85327e-10
Glyma.10G174600	-3.56532	0.00071604	0.00914001
Glyma.10G183900	-5.21114	4.4152e-07	1.72794e-05
Glyma.10G189100	-1.68491	1.51268e-05	0.000378767
Glyma.10G193800	-4.59096	0.000317347	0.00476303
Glyma.10G205500	-1.33283	6.97258e-05	0.0013644
Glyma.10G232000	-1.06775	3.86058e-09	2.4489e-07
Glyma.10G247500	-1.34526	8.672e-08	4.02099e-06
Glyma.10G250500	-1.38241	2.49898e-06	7.95909e-05
Glyma.10G251600	-1.02793	1.70312e-09	1.15237e-07
Glyma.10G257900	-1.08533	6.19336e-15	9.85586e-13
Glyma.10G271200	-1.89438	2.55298e-11	2.42916e-09
Glyma.10G295300	-2.87355	1.94051e-07	8.25203e-06
Glyma.10G295700	-3.03769	0.000109248	0.00197843
Glyma.10G297600	-1.85202	1.23738e-05	0.000318566
Glyma.11G020300	-1.56305	1.9808e-06	6.53664e-05
Glyma.11G022400	-1.83871	1.2522e-32	9.22428e-30
Glyma.11G026300	-2.67837	0.000140579	0.00243663
Glyma.11G027400	-1.03541	1.48471e-24	5.79569e-22
Glyma.11G029000	-2.76327	2.43606e-10	1.9692e-08
Glyma.11G031400	-1.83549	0.000188652	0.00312859
Glyma.11G046300	-1.25184	1.62934e-10	1.36542e-08
Glyma.11G056300	-1.43207	0.000678575	0.00875477
Glyma.11G060100	-3.16189	0.000140023	0.00243148
Glyma.11G068800	-1.727	1.31919e-06	4.56785e-05
Glyma.11G070500	-4.58881	0.000789773	0.00984063
Glyma.11G085400	-2.61716	4.55848e-15	7.3567e-13
Glyma.11G090800	-3.18466	2.11872e-06	6.92672e-05
Glyma.11G091400	-1.57679	9.25852e-67	5.28569e-63
Glyma.11G093600	-1.3262	1.4997e-07	6.56075e-06
Glyma.11G095100	-1.50587	1.30682e-31	8.77724e-29
Glyma.11G097300	-1.35756	1.06449e-06	3.78052e-05
Glyma.11G102800	-2.56599	3.81683e-45	6.2258e-42
Glyma.11G106900	-1.28015	1.3963e-30	8.28206e-28
Glyma.11G107200	-1.48705	1.26413e-07	5.62723e-06
Glyma.11G108300	-2.06197	0.000190385	0.00314818
Glyma.11G109300	-1.1247	6.03322e-06	0.000171271
Glyma.11G139300	-1.63561	1.78997e-05	0.000436941
Glyma.11G139500	-1.461	3.16134e-09	2.04221e-07
Glyma.11G143100	-2.0985	3.39833e-14	4.79039e-12
Glyma.11G144800	-1.41308	3.79377e-05	0.000818161
Glyma.11G154500	-2.17915	2.46329e-05	0.000569925
Glyma.11G156100	-1.11139	0.000441816	0.00621262
Glyma.11G165000	-1.20515	2.48224e-09	1.62653e-07
Glyma.11G172400	-4.99611	0.00019023	0.00314749
Glyma.11G215700	-1.1027	2.01788e-05	0.000483022
Glyma.11G222600	-1.43374	1.7706e-22	5.81775e-20
Glyma.11G223000	-2.11638	3.32726e-14	4.70473e-12
Glyma.11G227400	-2.15087	0.00030646	0.00462675
Glyma.11G241500	-1.31997	8.68985e-12	8.87881e-10
Glyma.11G241900	-1.2855	0.00046027	0.00642662
Glyma.11G252800	-1.19422	5.14881e-46	9.79819e-43
Glyma.11G253200	-1.3575	2.94531e-05	0.000663304
Glyma.11G254300	-1.47169	4.48015e-07	1.74956e-05
Glyma.12G019500	-4.90751	0.000781301	0.00977097
Glyma.12G024400	-6.62982	1.88915e-05	0.000456516
Glyma.12G031900	-1.35423	5.5013e-05	0.00111719
Glyma.12G061300	-1.21235	8.84098e-05	0.0016603
Glyma.12G062900	-1.45692	8.62233e-05	0.00162794
Glyma.12G093400	-1.03541	5.84274e-15	9.33041e-13
Glyma.12G093800	-1.0397	1.53888e-06	5.23335e-05
Glyma.12G097700	-7.22858	5.51639e-05	0.00111975
Glyma.12G107000	-1.15608	3.32875e-05	0.000734447
Glyma.12G112000	-1.1142	2.66288e-05	0.000608704
Glyma.12G117000	-2.01265	1.40146e-27	6.95736e-25
Glyma.12G119800	-1.86333	2.64797e-35	2.1596e-32
Glyma.12G122900	-1.33182	1.57731e-10	1.32668e-08
Glyma.12G161300	-2.97809	8.61112e-54	2.45805e-50
Glyma.12G168500	-1.44731	4.30233e-06	0.000127678
Glyma.12G185100	-5.68714	2.18149e-05	0.000514089
Glyma.12G212300	-1.3965	2.24061e-05	0.000525615
Glyma.12G215800	-1.25026	5.41865e-10	4.09059e-08
Glyma.12G216100	-1.09115	2.83084e-11	2.67128e-09
Glyma.12G219000	-1.7201	1.60275e-18	3.79279e-16
Glyma.12G220600	-1.39614	0.000541498	0.00733431
Glyma.12G221500	-1.19369	2.78464e-39	2.89046e-36
Glyma.12G223000	-2.33262	5.55156e-14	7.63707e-12
Glyma.12G224900	-1.21711	8.6359e-10	6.26061e-08
Glyma.12G225900	-1.62752	8.45713e-39	8.58342e-36
Glyma.12G228000	-4.93545	0.000587971	0.00780475
Glyma.12G236800	-1.2931	0.000121308	0.0021541
Glyma.13G016800	-6.8507	0.000115073	0.00206427
Glyma.13G040400	-5.58915	1.54388e-05	0.000385521
Glyma.13G041200	-1.45642	5.57644e-21	1.5625e-18
Glyma.13G051900	-2.48781	4.67718e-08	2.32444e-06
Glyma.13G062900	-1.39599	1.81413e-08	9.88724e-07
Glyma.13G064900	-1.22875	7.81724e-05	0.00149572
Glyma.13G078400	-1.4313	1.94223e-06	6.4326e-05
Glyma.13G079300	-6.3233	5.24639e-07	1.99678e-05
Glyma.13G088700	-1.00781	1.17589e-15	2.03034e-13
Glyma.13G110500	-1.44777	4.26945e-29	2.34933e-26
Glyma.13G111700	-1.15814	9.48121e-27	4.46418e-24
Glyma.13G152100	-1.25742	0.000239999	0.00378889
Glyma.13G173100	-1.49775	2.39145e-06	7.68629e-05
Glyma.13G189500	-1.50533	8.85331e-12	9.00553e-10
Glyma.13G202300	-1.58281	4.24916e-09	2.67311e-07
Glyma.13G205200	-1.21331	7.69052e-28	4.03726e-25
Glyma.13G209600	-2.35063	5.86598e-19	1.42506e-16
Glyma.13G222600	-1.45522	4.14653e-42	5.11838e-39
Glyma.13G254800	-1.6991	1.55346e-06	5.27898e-05
Glyma.13G259400	-1.31131	1.76111e-07	7.58091e-06
Glyma.13G263100	-3.0926	6.13936e-07	2.3116e-05
Glyma.13G265800	-1.88207	0.000354212	0.00518512
Glyma.13G271200	-1.40773	7.91332e-24	2.91466e-21
Glyma.13G275000	-1.32706	1.21361e-39	1.31971e-36
Glyma.13G276400	-1.76771	0.000491265	0.00677652
Glyma.13G279100	-1.09652	3.30663e-09	2.1181e-07
Glyma.13G302800	-1.46219	7.3404e-12	7.57024e-10
Glyma.13G314100	-1.55448	0.000213775	0.00346594
Glyma.13G332600	-3.43424	0.000282073	0.00432601
Glyma.13G333200	-6.267	6.66828e-06	0.0001865
Glyma.13G334500	-1.69765	4.3607e-08	2.17901e-06
Glyma.13G336600	-4.90627	0.000372116	0.00539982
Glyma.13G337700	-2.8069	6.93298e-08	3.29151e-06
Glyma.13G357200	-1.73522	0.000290816	0.00443774
Glyma.13G360700	-1.46071	0.000425375	0.00602972
Glyma.13G364000	-1.21266	7.23602e-06	0.000198967
Glyma.14G010000	-1.87732	2.12069e-06	6.92819e-05
Glyma.14G015900	-1.1623	5.68348e-10	4.26934e-08
Glyma.14G041500	-1.09963	6.0108e-05	0.00120617
Glyma.14G050000	-6.4593	1.11243e-06	3.93241e-05
Glyma.14G057300	-1.20186	4.96458e-06	0.000144238
Glyma.14G059200	-1.04478	1.23004e-06	4.28517e-05
Glyma.14G061600	-1.52723	8.72977e-12	8.89969e-10
Glyma.14G063200	-1.30083	0.000321896	0.00481075
Glyma.14G066000	-2.50302	1.19648e-08	6.81364e-07
Glyma.14G069500	-3.94838	0.000250124	0.00391759
Glyma.14G075100	-1.97516	0.000459864	0.00642291
Glyma.14G078900	-1.62818	1.87518e-08	1.01623e-06
Glyma.14G101900	-1.19415	7.93629e-21	2.19676e-18
Glyma.14G112400	-1.03139	0.000527896	0.00719347
Glyma.14G112500	-1.04147	0.000184256	0.0030657
Glyma.14G155500	-1.64642	6.55438e-07	2.43573e-05
Glyma.14G162100	-1.06586	5.04194e-11	4.51521e-09
Glyma.14G166600	-4.90751	0.000781301	0.00977097
Glyma.14G168100	-1.86059	0.000455405	0.00637037
Glyma.14G176300	-4.80328	0.000711526	0.00909792
Glyma.14G180300	-1.40293	0.000141904	0.002454
Glyma.14G197800	-2.17397	3.91831e-05	0.000841755
Glyma.15G007300	-1.13948	9.74217e-11	8.36362e-09
Glyma.15G009900	-6.55592	0.000259431	0.0040343
Glyma.15G016100	-1.22487	0.000569193	0.00761458
Glyma.15G017000	-2.02916	8.01745e-05	0.00152955
Glyma.15G020900	-6.09119	3.52116e-05	0.000770571
Glyma.15G047100	-1.56125	3.02311e-11	2.82933e-09
Glyma.15G052200	-1.64927	2.02246e-08	1.08542e-06
Glyma.15G062200	-1.00166	0.00016103	0.00272492
Glyma.15G074200	-1.72143	4.02088e-05	0.000857622
Glyma.15G075700	-1.25674	1.59332e-25	6.80096e-23
Glyma.15G089600	-1.14765	6.46029e-13	7.72394e-11
Glyma.15G100100	-2.16523	8.95479e-05	0.00167685
Glyma.15G103700	-1.72286	1.60131e-08	8.8221e-07
Glyma.15G112000	-1.14262	1.99304e-16	3.76142e-14
Glyma.15G112200	-1.40514	0.000102264	0.00187423
Glyma.15G122400	-1.45597	1.61304e-09	1.09793e-07
Glyma.15G142900	-1.15725	1.14676e-05	0.000298261
Glyma.15G150500	-1.73932	0.00053277	0.00724402
Glyma.15G158300	-1.24816	1.8929e-05	0.000456923
Glyma.15G176000	-1.11182	1.64173e-05	0.000406843
Glyma.15G180000	-1.17248	1.74572e-07	7.53136e-06
Glyma.15G195200	-1.38335	2.29997e-07	9.55816e-06
Glyma.15G208200	-7.83741	5.36078e-08	2.62984e-06
Glyma.15G219300	-1.82119	8.54623e-38	7.80647e-35
Glyma.15G267700	-1.88623	3.048e-18	6.96041e-16
Glyma.15G269100	-1.93467	1.79411e-05	0.000437483
Glyma.15G269200	-1.01347	2.24718e-07	9.36435e-06
Glyma.15G272000	-1.16354	9.89805e-09	5.77348e-07
Glyma.16G018500	-1.17699	0.000678319	0.00875477
Glyma.16G025500	-1.16829	7.84095e-05	0.00149882
Glyma.16G029000	-1.30679	1.9814e-29	1.1455e-26
Glyma.16G031200	-1.01849	0.000738865	0.00938156
Glyma.16G034200	-4.37594	0.000229405	0.00366728
Glyma.16G073600	-1.06344	3.38454e-06	0.000103259
Glyma.16G076800	-1.37584	1.15324e-15	2.00269e-13
Glyma.16G077400	-1.81431	0.000170689	0.00286923
Glyma.16G090500	-1.76482	7.69592e-36	6.3907e-33
Glyma.16G099100	-2.72554	3.12392e-11	2.88818e-09
Glyma.16G120600	-1.13604	4.87669e-05	0.00100328
Glyma.16G129000	-1.70858	7.78735e-33	5.83056e-30
Glyma.16G135700	-1.91263	0.00046328	0.00646271
Glyma.16G138200	-0.947871	0.0902213	0.288768
Glyma.16G141500	-1.33773	0.000237213	0.00376181
Glyma.16G144700	-4.57185	2.09813e-05	0.000498313
Glyma.16G166800	-1.0614	4.28442e-10	3.29994e-08
Glyma.16G208000	-6.04853	0.00027137	0.00418858
Glyma.16G217900	-1.81295	1.33352e-22	4.47828e-20
Glyma.17G000600	-1.61116	1.77854e-09	1.19807e-07
Glyma.17G005600	-6.01316	7.32086e-06	0.000200816
Glyma.17G008600	-1.42871	1.43244e-05	0.000360796
Glyma.17G009500	-1.50823	0.000460803	0.00643208
Glyma.17G011500	-1.00304	0.00046764	0.00651757
Glyma.17G034400	-2.42907	3.41015e-05	0.000751318
Glyma.17G036200	-1.21668	6.53009e-06	0.000183308
Glyma.17G036300	-1.38737	1.17805e-15	2.03034e-13
Glyma.17G042600	-1.325	3.48336e-08	1.77955e-06
Glyma.17G048100	-1.43021	6.89909e-10	5.09039e-08
Glyma.17G069300	-1.32103	2.68913e-17	5.56742e-15
Glyma.17G080400	-1.40968	0.000101678	0.00186627
Glyma.17G113900	-1.41388	6.24471e-06	0.00017649
Glyma.17G115500	-2.24961	0.00060159	0.00794329
Glyma.17G121900	-1.08611	3.69828e-05	0.000800512
Glyma.17G124900	-2.3846	1.45912e-13	1.90949e-11
Glyma.17G127900	-2.70509	3.08893e-190	1.41078e-185
Glyma.17G144700	-1.45189	6.07586e-09	3.7198e-07
Glyma.17G151000	-1.38582	4.7e-50	1.02218e-46
Glyma.17G189300	-1.17383	2.8691e-08	1.49076e-06
Glyma.17G208200	-1.8806	0.000246273	0.00387054
Glyma.17G223300	-1.31272	4.74302e-11	4.26423e-09
Glyma.17G223400	-2.44774	0.000772791	0.00968576
Glyma.17G234200	-1.16365	0.000108787	0.00197163
Glyma.17G234300	-2.67185	2.04178e-07	8.62185e-06
Glyma.17G235300	-1.77013	6.27625e-10	4.67617e-08
Glyma.17G236600	-1.08128	1.61382e-13	2.0999e-11
Glyma.17G240100	-1.68444	1.42303e-17	3.09489e-15
Glyma.17G260200	-4.58881	0.000789773	0.00984063
Glyma.17G261300	-5.1794	0.000107875	0.00195821
Glyma.18G005800	-1.26551	3.17364e-05	0.000706711
Glyma.18G013600	-2.64832	1.81958e-05	0.000441572
Glyma.18G015500	-1.1808	1.87651e-44	2.8568e-41
Glyma.18G018600	-1.58168	8.25544e-07	3.00912e-05
Glyma.18G028800	-4.90217	0.000353381	0.0051796
Glyma.18G040700	-1.36062	1.15685e-07	5.21575e-06
Glyma.18G041100	-5.18437	1.78572e-06	5.97491e-05
Glyma.18G081100	-1.00679	0.000339799	0.00501431
Glyma.18G098900	-1.0247	1.24746e-07	5.5693e-06
Glyma.18G127700	-1.95673	0.000180644	0.00301549
Glyma.18G135000	-1.9223	0.000353897	0.00518217
Glyma.18G142900	-4.82167	0.000493237	0.00679962
Glyma.18G158200	-1.05236	1.42668e-05	0.000359797
Glyma.18G174900	-5.89258	1.07376e-05	0.000281036
Glyma.18G188800	-1.19986	1.34876e-10	1.13864e-08
Glyma.18G204500	-5.95964	4.98197e-06	0.000144651
Glyma.18G209800	-1.2473	6.57904e-05	0.00129965
Glyma.18G219100	-1.07461	6.60835e-06	0.000185163
Glyma.18G226200	-1.21261	6.43033e-08	3.07847e-06
Glyma.18G241100	-5.59946	2.51034e-05	0.000579931
Glyma.18G242400	-3.12052	6.58269e-15	1.03314e-12
Glyma.18G284700	-1.08691	5.13454e-06	0.000148515
Glyma.18G284900	-1.00652	0.000121644	0.00215924
Glyma.18G285100	-1.20746	7.4715e-05	0.00144043
Glyma.18G293600	-1.86895	2.1775e-17	4.62562e-15
Glyma.18G301600	-1.18391	1.50404e-07	6.57345e-06
Glyma.19G001100	-1.20684	1.24915e-05	0.000320872
Glyma.19G008600	-2.12711	0.000438233	0.00617746
Glyma.19G029500	-1.17571	3.96821e-07	1.57323e-05
Glyma.19G035000	-4.90217	0.000353381	0.0051796
Glyma.19G038600	-5.45488	0.000331846	0.00493845
Glyma.19G126400	-2.63213	1.02245e-06	3.65663e-05
Glyma.19G136700	-4.58881	0.000789773	0.00984063
Glyma.19G141100	-2.03105	8.12913e-31	5.08594e-28
Glyma.19G142800	-6.26299	8.60518e-06	0.000231594
Glyma.19G146800	-1.46431	0.000583065	0.00775533
Glyma.19G162100	-1.40429	0.000549442	0.0074033
Glyma.19G166700	-1.20367	1.9973e-14	2.9144e-12
Glyma.19G172500	-1.13611	0.000200021	0.0032802
Glyma.19G175400	-2.30671	5.43279e-05	0.00110623
Glyma.19G180500	-5.58461	1.55875e-05	0.000388386
Glyma.19G186100	-1.24587	6.72192e-11	5.90391e-09
Glyma.19G190400	-1.28468	4.20994e-12	4.53482e-10
Glyma.19G193500	-2.56377	1.80695e-06	6.03708e-05
Glyma.19G200000	-1.05029	2.91293e-15	4.76844e-13
Glyma.19G209300	-1.27588	6.91258e-06	0.000192389
Glyma.19G213000	-1.34934	3.37099e-06	0.000102914
Glyma.19G222300	-2.47937	3.95964e-08	2.00271e-06
Glyma.19G222400	-1.41701	4.48934e-12	4.82441e-10
Glyma.19G225700	-5.3956	3.87611e-05	0.000833473
Glyma.19G228000	-1.08765	5.49183e-06	0.000157849
Glyma.19G229800	-3.33752	1.25381e-14	1.87137e-12
Glyma.19G230000	-1.3489	1.48386e-05	0.000372164
Glyma.19G231700	-8.12685	4.38177e-11	3.97072e-09
Glyma.19G240200	-1.12959	2.7046e-08	1.41656e-06
Glyma.19G251100	-1.98457	6.36987e-05	0.00126654
Glyma.19G252600	-1.40128	1.39342e-05	0.000352578
Glyma.19G260500	-1.21053	1.54326e-05	0.000385521
Glyma.20G002000	-1.05111	2.98987e-10	2.37484e-08
Glyma.20G017300	-1.54219	3.18251e-09	2.05299e-07
Glyma.20G074000	-2.17203	2.41525e-09	1.58947e-07
Glyma.20G094500	-1.8511	7.1902e-26	3.1576e-23
Glyma.20G113000	-1.26251	3.67397e-07	1.47062e-05
Glyma.20G114500	-1.07937	7.92395e-11	6.86722e-09
Glyma.20G152200	-1.42778	2.69142e-05	0.000614306
Glyma.20G158500	-1.75999	1.99786e-27	9.81145e-25
Glyma.20G168800	-1.82459	5.25714e-07	1.9992e-05
Glyma.20G174800	-1.27712	4.65461e-16	8.43592e-14
Glyma.20G196600	-1.07743	6.78495e-06	0.000189256
Glyma.20G204000	-1.45938	0.00052795	0.00719347
Glyma.20G205100	-1.83603	5.62146e-08	2.74006e-06
Glyma.20G207500	-1.32999	1.62586e-06	5.48829e-05
Glyma.20G211200	-1.55087	7.43016e-15	1.15034e-12
Glyma.20G212500	-1.5206	2.57982e-06	8.17665e-05
Glyma.20G213600	-5.95128	4.03609e-06	0.000120718
Glyma.20G237200	-1.52804	2.23185e-51	5.36489e-48
Glyma.20G237500	-1.98227	4.69665e-07	1.81808e-05
Glyma.20G237900	-2.52098	4.46902e-06	0.000132109
Glyma.20G246200	-1.81353	0.000292171	0.00445395
Glyma.20G249400	-1.18805	0.000120108	0.00213612
Glyma.20G250000	-1.79164	1.2117e-12	1.42265e-10

## Sheet: up-regulate
Supplementary Table 10 DEGs closely related to seed size in soybean
Gene ID	log2FoldChange	pvalue	padj
Glyma.01G001800	1.70029	2.2407e-05	0.000525615
Glyma.01G010700	1.6076	0.000194757	0.00320424
Glyma.01G017300	2.47572	3.33109e-06	0.000102013
Glyma.01G019200	5.12416	0.00070657	0.00905456
Glyma.01G032300	2.35572	1.67655e-06	5.64687e-05
Glyma.01G034700	6.25838	3.46063e-05	0.000760124
Glyma.01G037500	5.52439	2.73559e-05	0.00062252
Glyma.01G049100	6.74035	6.31792e-07	2.35938e-05
Glyma.01G080500	1.104	0.000539664	0.00732033
Glyma.01G146600	1.57274	4.7709e-06	0.000139677
Glyma.01G154900	1.79128	2.51945e-05	0.000581741
Glyma.01G168500	1.15408	0.000374525	0.0054268
Glyma.01G173200	2.32539	1.68445e-05	0.0004154
Glyma.01G198500	1.08087	0.000448038	0.00629189
Glyma.01G214300	5.7805	3.19469e-05	0.000711051
Glyma.01G229900	1.26187	1.65479e-05	0.000408528
Glyma.02G000700	1.26398	3.93259e-08	1.99124e-06
Glyma.02G008900	1.54574	4.45375e-05	0.000933509
Glyma.02G020600	1.84406	8.45031e-06	0.000228098
Glyma.02G037500	5.82758	0.000265812	0.0041153
Glyma.02G039200	5.47251	3.19938e-05	0.000711749
Glyma.02G048400	4.60844	0.000764917	0.0096215
Glyma.02G058500	6.79241	0.000424961	0.00602736
Glyma.02G071700	1.94921	0.000124073	0.00219467
Glyma.02G084100	2.26032	1.43726e-07	6.30574e-06
Glyma.02G097400	1.17549	2.09924e-06	6.86816e-05
Glyma.02G127300	1.22905	0.000286634	0.00438564
Glyma.02G127800	5.09934	0.000118507	0.00211341
Glyma.02G137500	2.78362	0.000263468	0.00408457
Glyma.02G146200	1.17925	2.37405e-06	7.64625e-05
Glyma.02G146600	1.16219	9.6412e-05	0.00178779
Glyma.02G174600	2.80064	0.000146665	0.00252487
Glyma.02G184400	7.43754	8.52726e-09	5.05788e-07
Glyma.02G198000	1.48001	4.17445e-08	2.09973e-06
Glyma.02G244700	5.61899	0.000301821	0.00457662
Glyma.02G245200	5.27632	0.000270985	0.00418405
Glyma.02G275500	1.07563	1.38901e-05	0.000351657
Glyma.02G281800	6.0302	7.58481e-06	0.000207185
Glyma.02G300500	4.62287	0.00067197	0.00869683
Glyma.03G007500	3.31322	0.000147667	0.00253829
Glyma.03G028200	1.57157	0.000337768	0.00499726
Glyma.03G058100	1.31245	7.86412e-05	0.00150155
Glyma.03G062800	1.32388	0.000113473	0.00204198
Glyma.03G068000	2.82875	0.000499474	0.00686693
Glyma.03G085700	1.90301	2.50084e-06	7.95948e-05
Glyma.03G085900	1.66156	1.07361e-06	3.80664e-05
Glyma.03G161300	1.29341	3.33255e-06	0.000102013
Glyma.03G164200	6.03301	5.31949e-06	0.000153476
Glyma.03G165800	1.87798	0.000109744	0.00198583
Glyma.03G210100	1.51041	0.000176441	0.00295504
Glyma.03G211100	1.0909	0.000708695	0.00906907
Glyma.03G216300	2.32039	5.74284e-08	2.79029e-06
Glyma.03G217200	1.55186	0.00067199	0.00869683
Glyma.03G232000	4.80428	0.000547542	0.00738769
Glyma.03G233300	5.9211	3.95247e-06	0.000118527
Glyma.03G234700	1.60336	0.000768597	0.00965173
Glyma.03G242700	1.01819	7.09925e-05	0.00138267
Glyma.04G032800	3.08188	6.15509e-08	2.95911e-06
Glyma.04G043300	2.82872	3.4036e-12	3.7278e-10
Glyma.04G045800	1.36526	0.000514821	0.00706093
Glyma.04G053000	5.70981	1.06915e-05	0.000279989
Glyma.04G072400	2.08102	1.40682e-06	4.82376e-05
Glyma.04G076900	1.06385	1.56208e-05	0.000388793
Glyma.04G080600	2.81604	4.36111e-06	0.000129087
Glyma.04G083800	1.79157	1.35451e-06	4.67246e-05
Glyma.04G136400	2.20522	2.18666e-05	0.000514525
Glyma.04G143500	6.38194	6.86259e-07	2.53994e-05
Glyma.04G177100	1.25536	1.31733e-05	0.000334994
Glyma.04G200000	1.72652	0.000100747	0.00185271
Glyma.04G208500	1.5233	0.000138355	0.00240749
Glyma.04G213800	1.06038	1.77619e-06	5.94736e-05
Glyma.04G215900	1.70878	0.000332792	0.00494607
Glyma.04G241500	1.10938	1.04793e-09	7.43187e-08
Glyma.04G243200	1.44972	0.000625256	0.0082083
Glyma.04G243900	5.27875	0.000194262	0.00319838
Glyma.05G064400	2.66598	0.000192881	0.00317909
Glyma.05G076500	6.223	0.000102611	0.00187927
Glyma.05G103500	1.91411	0.000678575	0.00875477
Glyma.05G111400	5.66878	0.000570192	0.00762348
Glyma.05G120800	1.0917	4.62519e-06	0.000136022
Glyma.05G121500	1.1399	0.000118818	0.00211813
Glyma.05G179400	4.80665	0.000439038	0.006185
Glyma.05G232200	1.11892	2.1373e-07	8.9637e-06
Glyma.05G234100	1.8875	0.000224653	0.00360645
Glyma.06G028800	6.97441	1.57174e-08	8.66963e-07
Glyma.06G044800	5.04582	0.000676675	0.00874508
Glyma.06G046600	1.04624	1.53297e-08	8.49683e-07
Glyma.06G047400	2.25391	7.28267e-11	6.38415e-09
Glyma.06G067600	1.01552	1.81919e-05	0.000441572
Glyma.06G072700	1.30117	0.000214945	0.00348243
Glyma.06G073700	2.43714	5.14554e-10	3.8973e-08
Glyma.06G084900	3.67407	2.06746e-05	0.000492311
Glyma.06G090700	1.4263	6.42682e-05	0.0012762
Glyma.06G156100	1.95377	7.16232e-06	0.000197893
Glyma.06G159400	1.20779	3.31989e-09	2.12362e-07
Glyma.06G161100	2.09492	0.000798992	0.0099405
Glyma.06G193100	2.14034	0.000486853	0.00672786
Glyma.06G198800	5.92082	5.85614e-06	0.000166747
Glyma.06G199400	8.4233	7.34283e-12	7.57024e-10
Glyma.06G199500	7.26032	6.45264e-06	0.00018158
Glyma.06G209300	5.0438	0.000346735	0.00510019
Glyma.06G223400	1.02101	7.05967e-07	2.60654e-05
Glyma.06G262700	5.27875	0.000194262	0.00319838
Glyma.06G303100	4.8605	0.000764434	0.0096215
Glyma.06G303500	4.1688	0.000663879	0.00861383
Glyma.07G002000	1.77338	9.91267e-05	0.00182922
Glyma.07G032500	1.3559	2.98477e-09	1.93089e-07
Glyma.07G033300	1.018	4.1537e-12	4.48482e-10
Glyma.07G059600	4.17173	0.000637319	0.0083379
Glyma.07G097100	4.80908	0.00057827	0.00770666
Glyma.07G130400	1.55223	4.92131e-06	0.000143254
Glyma.07G156100	2.90705	1.91803e-11	1.85594e-09
Glyma.07G211300	5.65989	0.000155542	0.00264676
Glyma.07G230100	1.16901	0.000353853	0.00518217
Glyma.07G230300	1.22917	1.26628e-11	1.25999e-09
Glyma.07G240400	2.31681	1.89384e-05	0.000456923
Glyma.07G249500	1.92843	2.1794e-07	9.09851e-06
Glyma.07G252400	2.14378	0.000207062	0.00337507
Glyma.08G046400	1.11306	1.05717e-05	0.00027749
Glyma.08G052800	2.79038	7.29798e-05	0.00141414
Glyma.08G065100	1.2667	2.53254e-14	3.6373e-12
Glyma.08G090700	1.44252	0.000399768	0.00572357
Glyma.08G101500	1.51109	0.000336777	0.00498583
Glyma.08G112800	4.87617	0.000299809	0.00455051
Glyma.08G112900	1.80996	1.63411e-07	7.10116e-06
Glyma.08G128800	1.93918	0.000542651	0.00734122
Glyma.08G148400	1.84485	0.000438518	0.00617957
Glyma.08G164200	4.89054	0.000407237	0.00581585
Glyma.08G175000	1.70641	7.25249e-05	0.00140843
Glyma.08G192200	1.40135	0.000761692	0.00961089
Glyma.08G209200	4.60844	0.000764917	0.0096215
Glyma.08G217900	5.29602	4.48743e-05	0.000939275
Glyma.08G227200	2.4162	8.18298e-08	3.82531e-06
Glyma.08G241600	1.85144	2.49761e-06	7.95909e-05
Glyma.08G267000	4.13554	0.000282319	0.00432832
Glyma.08G271900	1.46933	2.28619e-05	0.000535187
Glyma.08G272600	5.36089	0.000282587	0.00432953
Glyma.08G297400	1.25649	0.000401665	0.00574353
Glyma.08G298100	2.59041	4.66033e-09	2.90377e-07
Glyma.08G303000	1.03275	0.000421637	0.0059916
Glyma.08G306100	4.60844	0.000764917	0.0096215
Glyma.08G310600	1.72359	0.000517368	0.00708346
Glyma.08G315000	5.39643	6.89933e-05	0.00135368
Glyma.08G325700	1.09595	0.000312006	0.00469365
Glyma.08G337000	6.15009	7.30677e-06	0.00020055
Glyma.08G337900	6.25271	1.82466e-05	0.00044257
Glyma.08G357300	1.42293	7.94073e-07	2.90209e-05
Glyma.09G003300	1.38243	5.67591e-12	6.04266e-10
Glyma.09G010500	5.63558	0.000214553	0.00347732
Glyma.09G011400	5.26041	0.000780558	0.0097697
Glyma.09G080100	3.31031	1.98561e-06	6.54778e-05
Glyma.09G104200	1.4551	0.000516317	0.00707296
Glyma.09G127800	5.4012	0.000158666	0.00269139
Glyma.09G128100	6.4352	2.98911e-07	1.21566e-05
Glyma.09G156300	5.61382	3.10543e-05	0.00069514
Glyma.09G165700	1.67679	0.000627727	0.008236
Glyma.09G168500	3.05174	0.000629143	0.00824985
Glyma.09G179100	1.50877	0.000433441	0.00612693
Glyma.09G207400	1.20247	0.000188759	0.00312922
Glyma.09G250800	5.35614	3.38196e-05	0.000745468
Glyma.09G254500	1.2699	1.23382e-08	6.98278e-07
Glyma.09G263300	3.26456	1.59621e-17	3.43878e-15
Glyma.09G264900	1.79609	0.000238869	0.00377757
Glyma.09G265700	2.28765	1.18601e-05	0.000307769
Glyma.09G271200	1.35111	6.39927e-05	0.00127183
Glyma.09G271900	1.0745	3.05536e-27	1.48451e-24
Glyma.09G273000	1.13598	3.37235e-17	6.81512e-15
Glyma.09G274700	1.40777	3.39885e-07	1.36889e-05
Glyma.10G000500	1.43632	9.929e-09	5.77678e-07
Glyma.10G038400	6.64009	6.94258e-06	0.000192872
Glyma.10G067400	1.10949	2.80036e-05	0.000634416
Glyma.10G118300	6.59909	1.53737e-07	6.7063e-06
Glyma.10G147200	1.45969	7.72482e-05	0.00148052
Glyma.10G224500	1.74623	8.88833e-05	0.00166645
Glyma.10G236500	5.46847	6.54967e-05	0.00129539
Glyma.10G249600	1.26435	1.47908e-05	0.000371167
Glyma.10G251200	1.16283	0.000631477	0.00827571
Glyma.10G269200	4.95271	0.00018759	0.00311237
Glyma.10G292200	3.67525	9.08655e-21	2.48503e-18
Glyma.11G000300	1.25016	9.59858e-11	8.25587e-09
Glyma.11G014600	1.06022	0.000102113	0.00187222
Glyma.11G039700	2.07517	2.90543e-07	1.18691e-05
Glyma.11G092600	5.85268	0.000357716	0.00522803
Glyma.11G096200	4.87206	0.000318753	0.00477672
Glyma.11G105800	4.88323	0.00037154	0.00539848
Glyma.11G110100	1.40482	0.000182243	0.00303663
Glyma.11G110400	1.00606	1.74211e-15	2.96886e-13
Glyma.11G115500	1.13599	0.000238097	0.00377189
Glyma.11G128000	1.07341	3.22833e-07	1.30597e-05
Glyma.11G135200	5.11766	0.000275386	0.00423955
Glyma.11G143900	5.02942	0.000230756	0.00368042
Glyma.11G147700	6.41004	1.16394e-05	0.000302386
Glyma.11G186500	5.35578	3.98932e-05	0.000852996
Glyma.11G193500	2.71579	3.50586e-06	0.000106462
Glyma.11G252200	1.2636	1.39715e-22	4.6577e-20
Glyma.11G253900	1.14045	1.08668e-05	0.000283928
Glyma.11G255100	1.94944	4.77928e-06	0.000139833
Glyma.11G255300	2.10829	0.000711881	0.00909792
Glyma.12G008200	2.13242	9.01752e-11	7.78541e-09
Glyma.12G017800	1.24326	5.44957e-05	0.00110915
Glyma.12G026800	1.38626	0.000742208	0.00941876
Glyma.12G037200	5.46887	2.69333e-05	0.000614435
Glyma.12G059600	1.74063	4.53219e-07	1.76616e-05
Glyma.12G087500	1.25729	9.09486e-05	0.0016989
Glyma.12G088900	1.05994	1.9198e-07	8.17919e-06
Glyma.12G095400	5.56231	9.46661e-41	1.0809e-37
Glyma.12G098800	3.27985	4.3891e-08	2.19081e-06
Glyma.12G102900	1.1557	4.58075e-10	3.48687e-08
Glyma.12G110500	5.40767	2.88236e-05	0.000651047
Glyma.12G120400	1.40513	1.65814e-08	9.0913e-07
Glyma.12G138000	5.75773	1.14066e-05	0.000296846
Glyma.12G139100	2.88041	9.55917e-08	4.3834e-06
Glyma.12G163800	5.79936	5.51224e-06	0.000158336
Glyma.12G217300	2.05039	0.000100271	0.00184661
Glyma.13G021500	4.61828	0.000556871	0.00748041
Glyma.13G048600	5.50794	2.99657e-05	0.000673188
Glyma.13G054300	5.28729	0.000336034	0.00497935
Glyma.13G066800	1.01055	5.84833e-05	0.00117719
Glyma.13G094800	2.03474	0.0001468	0.00252512
Glyma.13G096500	1.08998	2.20972e-09	1.46477e-07
Glyma.13G101500	1.10557	0.00022264	0.00357791
Glyma.13G105500	2.19438	8.17182e-05	0.00155575
Glyma.13G124600	1.87245	0.000422297	0.00599725
Glyma.13G126600	1.01365	0.000131798	0.00231341
Glyma.13G143900	5.80526	0.000211891	0.00344272
Glyma.13G184000	5.70724	0.00020966	0.00341376
Glyma.13G186600	1.25693	1.81106e-06	6.04197e-05
Glyma.13G188800	8.43248	5.57738e-11	4.95584e-09
Glyma.13G200400	4.12899	0.000256177	0.00399619
Glyma.13G213800	1.87739	2.03191e-08	1.08794e-06
Glyma.13G273400	4.9659	0.000225518	0.00361398
Glyma.13G281700	1.88466	0.000261965	0.00406264
Glyma.13G286300	1.54265	0.000280155	0.00430236
Glyma.13G296500	1.82446	0.000473037	0.00657472
Glyma.13G335300	1.23349	0.000478179	0.00662803
Glyma.13G336300	2.67038	0.000351266	0.00515521
Glyma.13G346500	1.2585	0.000198862	0.00326237
Glyma.13G348300	1.90866	0.000211644	0.00344115
Glyma.14G017000	11.6834	1.03154e-08	5.96362e-07
Glyma.14G036300	1.73389	8.72426e-05	0.00164243
Glyma.14G044300	1.69772	7.40275e-06	0.000202818
Glyma.14G044800	1.0496	6.03754e-06	0.000171271
Glyma.14G060500	1.31699	1.27825e-19	3.29831e-17
Glyma.14G101600	4.78172	0.000721956	0.00920267
Glyma.14G120900	5.18095	0.000132029	0.00231657
Glyma.14G158300	1.55433	7.57904e-05	0.001457
Glyma.14G163900	4.73047	8.25689e-05	0.00156737
Glyma.14G170100	5.10276	0.000138508	0.00240896
Glyma.14G206500	1.37357	0.00047856	0.00662967
Glyma.14G206600	1.60563	2.33575e-07	9.68924e-06
Glyma.15G027400	1.53218	1.0598e-07	4.79894e-06
Glyma.15G035100	1.17436	3.10594e-11	2.88322e-09
Glyma.15G037300	2.25182	0.000761767	0.00961089
Glyma.15G072800	1.60716	6.22303e-05	0.00124221
Glyma.15G117400	5.11728	0.000327712	0.00488009
Glyma.15G135700	4.95696	0.000158695	0.00269139
Glyma.15G170600	1.63089	3.51109e-05	0.000768959
Glyma.15G220600	2.46984	2.26743e-09	1.49867e-07
Glyma.15G262300	2.43878	0.000401338	0.00574065
Glyma.15G263000	5.40528	3.23254e-05	0.000718076
Glyma.15G263700	1.5825	9.8652e-05	0.00182193
Glyma.15G267500	2.13045	2.23005e-10	1.81229e-08
Glyma.16G005800	1.12847	4.19576e-09	2.64681e-07
Glyma.16G045900	1.73284	0.000327686	0.00488009
Glyma.16G062400	1.23608	6.46604e-07	2.40878e-05
Glyma.16G077100	1.19497	6.82475e-12	7.18203e-10
Glyma.16G085100	1.08886	8.92138e-07	3.22484e-05
Glyma.16G096500	5.41046	1.52059e-08	8.43844e-07
Glyma.16G128900	1.57135	3.12765e-12	3.44207e-10
Glyma.16G138100	1.15889	0.000519703	0.00710868
Glyma.16G157100	2.34269	0.000251379	0.0039332
Glyma.16G199700	5.64378	0.000250282	0.00391872
Glyma.17G028000	1.39344	0.000132399	0.00232127
Glyma.17G047500	5.81458	0.00023862	0.00377625
Glyma.17G062500	1.67678	5.99743e-10	4.48306e-08
Glyma.17G084600	1.0915	5.6507e-08	2.75137e-06
Glyma.17G087300	1.54506	0.000238179	0.00377189
Glyma.17G123100	5.65551	1.43055e-05	0.000360573
Glyma.17G141600	4.71253	0.000420739	0.0059807
Glyma.17G142500	1.21601	3.96662e-07	1.57323e-05
Glyma.17G257800	1.19188	0.000639887	0.00836431
Glyma.18G009700	2.22735	8.80603e-05	0.00165646
Glyma.18G012300	4.79537	0.00076258	0.0096185
Glyma.18G089100	1.06883	0.000452836	0.00634356
Glyma.18G128600	4.71913	0.000598098	0.00790403
Glyma.18G151900	1.48319	1.65076e-08	9.07001e-07
Glyma.18G220400	1.10677	0.000284219	0.00435192
Glyma.18G229300	2.631	8.44109e-13	1.00396e-10
Glyma.18G231300	1.71488	0.000141491	0.00244872
Glyma.18G298500	1.35012	7.47165e-07	2.74313e-05
Glyma.19G034500	6.0172	0.000151663	0.00259138
Glyma.19G089800	1.43253	2.78859e-06	8.74728e-05
Glyma.19G109500	1.12466	0.000478587	0.00662967
Glyma.19G111500	5.77274	3.95614e-05	0.000848287
Glyma.19G139200	1.76839	2.4292e-18	5.60335e-16
Glyma.19G161700	3.2094	0.000161503	0.00273191
Glyma.19G226100	6.39125	6.96638e-06	0.000193063
Glyma.19G226500	5.672	3.12508e-05	0.000697592
Glyma.19G229700	1.5403	2.70311e-14	3.87011e-12
Glyma.19G231000	4.95532	0.000268404	0.00415122
Glyma.19G232000	5.69218	0.000264311	0.00409624
Glyma.20G020400	1.14382	4.31031e-05	0.000907191
Glyma.20G038300	5.28833	7.77925e-05	0.0014897
Glyma.20G040900	1.43932	4.01579e-05	0.000857052
Glyma.20G047800	5.03476	0.000376148	0.00544687
Glyma.20G106700	4.97108	0.000332778	0.00494607
Glyma.20G114300	1.42184	8.20547e-09	4.88605e-07
Glyma.20G115600	2.01618	2.35021e-05	0.000547926
Glyma.20G131200	1.89931	0.000362474	0.00528405
Glyma.20G135600	1.59877	7.62458e-07	2.79703e-05
Glyma.20G185700	6.43459	2.72231e-07	1.1171e-05
Glyma.20G193900	1.36727	0.000191989	0.00316782
Glyma.20G200900	6.32277	4.92967e-19	1.21047e-16
Glyma.20G211000	1.45978	1.3724e-09	9.51144e-08
Glyma.20G220900	1.57942	0.000201205	0.00329606
Glyma.20G222300	4.3218	9.84258e-11	8.43396e-09
Glyma.20G230000	6.04752	3.55464e-05	0.000775669
Glyma.20G234200	5.03048	0.000260315	0.00404391
Glyma.20G239900	4.88594	0.000253559	0.00396052
Glyma.20G246100	2.31099	2.95822e-17	6.08594e-15
Glyma.20G246500	1.75034	0.000213418	0.0034626
Glyma.20G246600	7.58877	6.78153e-05	0.0013333
Glyma.20G248900	1.09641	7.57476e-05	0.001457
