# Supplementary material for: A DNA demethylase reduces seed size by decreasing the DNA methylation of AT-rich transposable elements in soybean
Source: Commun Biol. 2024 May 21;7:613. doi: 10.1038/s42003-024-06306-2 (PMC11109123; doi:10.1038/s42003-024-06306-2)
Supplement: Supplementary file 14 — Supplementary data 11 [file 42003_2024_6306_MOESM14_ESM.xlsx]

## Sheet: GO down regulate DEG 
Supplementary Table 11 GO categories of DEGs closely related to seed size in soybean
Class	GO_Name	GO_ID	GO_Level	P_value	EnrichmentScore	HitsGenesCountsInSelectedSet	HitsGenesCountsInBackground	AllGenesCountsInSelectedSet	AllGenesCountsInBackground	GenesOfSelectedSetInGOterm	corrected p-value(BH method)
Molecular function	DNA-binding transcription factor activity	GO:0003700	3	1.93589e-05	1.65453	71	3850	492	44141	Glyma.14G010000,Glyma.05G224400,Glyma.12G212300,Glyma.09G007500,Glyma.08G137600,Glyma.10G257900,Glyma.18G081100,Glyma.06G133800,Glyma.06G199600,Glyma.19G252600,Glyma.13G040400,Glyma.06G040800,Glyma.17G005600,Glyma.15G180000,Glyma.02G213800,Glyma.17G144700,Glyma.08G031400,Glyma.08G056800,Glyma.02G232600,Glyma.01G005000,Glyma.11G068800,Glyma.16G029000,Glyma.05G027400,Glyma.12G236800,Glyma.04G161400…	0.00971817
Molecular function	transcription regulator activity	GO:0140110	2	2.3e-05	1.63868	72	3942	492	44141	Glyma.14G010000,Glyma.05G224400,Glyma.12G212300,Glyma.09G007500,Glyma.08G137600,Glyma.10G257900,Glyma.18G081100,Glyma.06G133800,Glyma.06G199600,Glyma.19G252600,Glyma.13G040400,Glyma.06G040800,Glyma.17G005600,Glyma.15G180000,Glyma.02G213800,Glyma.17G144700,Glyma.08G031400,Glyma.08G056800,Glyma.02G232600,Glyma.01G005000,Glyma.11G068800,Glyma.16G029000,Glyma.03G249000,Glyma.05G027400,Glyma.12G236800…	0.005773
Molecular function	sequence-specific DNA binding	GO:0043565	6	0.000379765	2.17277	24	991	492	44141	Glyma.12G212300,Glyma.09G007500,Glyma.10G257900,Glyma.06G133800,Glyma.19G252600,Glyma.17G005600,Glyma.17G144700,Glyma.16G029000,Glyma.07G203300,Glyma.02G176800,Glyma.03G193300,Glyma.03G091700,Glyma.06G085700,Glyma.07G060400,Glyma.06G029100,Glyma.05G062700,Glyma.03G255000,Glyma.02G058800,Glyma.07G262700,Glyma.09G201000,Glyma.15G269100,Glyma.14G112400,Glyma.16G141500,Glyma.06G022300,	0.0476606
Molecular function	DNA binding	GO:0003677	5	0.00278936	1.39898	69	4425	492	44141	Glyma.07G129800,Glyma.14G010000,Glyma.12G212300,Glyma.09G007500,Glyma.06G244300,Glyma.08G137600,Glyma.10G257900,Glyma.06G133800,Glyma.06G199600,Glyma.19G252600,Glyma.13G040400,Glyma.06G040800,Glyma.19G172500,Glyma.17G005600,Glyma.15G180000,Glyma.02G213800,Glyma.17G144700,Glyma.18G098900,Glyma.11G068800,Glyma.16G029000,Glyma.12G236800,Glyma.07G203300,Glyma.06G165000,Glyma.02G176800,Glyma.03G193300…	0.200037
Molecular function	nucleic acid binding	GO:0003676	4	0.00378532	1.29623	98	6783	492	44141	Glyma.07G129800,Glyma.14G010000,Glyma.05G224400,Glyma.12G212300,Glyma.09G007500,Glyma.14G061600,Glyma.06G244300,Glyma.08G137600,Glyma.02G140200,Glyma.10G257900,Glyma.20G152200,Glyma.08G274400,Glyma.06G133800,Glyma.06G199600,Glyma.19G252600,Glyma.13G040400,Glyma.06G040800,Glyma.19G172500,Glyma.17G005600,Glyma.15G180000,Glyma.02G213800,Glyma.17G144700,Glyma.08G031400,Glyma.16G090500,Glyma.07G240000…	0.237529
Molecular function	transcription regulatory region nucleic acid binding	GO:0001067	5	0.00707447	4.19241	5	107	492	44141	Glyma.06G133800,Glyma.17G144700,Glyma.07G203300,Glyma.05G062700,Glyma.07G262700,	0.355138
Molecular function	transcription cis-regulatory region binding	GO:0000976	8	0.00707447	4.19241	5	107	492	44141	Glyma.06G133800,Glyma.17G144700,Glyma.07G203300,Glyma.05G062700,Glyma.07G262700,	0.355138
Molecular function	double-stranded DNA binding	GO:0003690	6	0.00764771	3.12449	7	201	492	44141	Glyma.06G244300,Glyma.06G133800,Glyma.06G199600,Glyma.17G144700,Glyma.07G203300,Glyma.05G062700,Glyma.07G262700,	0.274225
Molecular function	sequence-specific double-stranded DNA binding	GO:1990837	7	0.00885125	3.9698	5	113	492	44141	Glyma.06G133800,Glyma.17G144700,Glyma.07G203300,Glyma.05G062700,Glyma.07G262700,	0.277708
Molecular function	protein binding	GO:0005515	3	0.0245593	1.21946	91	6695	492	44141	Glyma.11G091400,Glyma.06G076900,Glyma.09G007500,Glyma.10G023200,Glyma.06G244300,Glyma.02G118500,Glyma.10G142800,Glyma.20G152200,Glyma.16G018500,Glyma.08G274400,Glyma.07G210700,Glyma.19G252600,Glyma.13G040400,Glyma.17G005600,Glyma.02G213800,Glyma.17G144700,Glyma.05G045800,Glyma.13G064900,Glyma.08G075100,Glyma.18G285100,Glyma.02G276300,Glyma.07G049900,Glyma.02G232600,Glyma.20G213600,Glyma.13G110500…	0.273973
Molecular function	monooxygenase activity	GO:0004497	4	0.0255045	2.45321	7	256	492	44141	Glyma.04G249400,Glyma.11G060100,Glyma.13G078400,Glyma.03G030800,Glyma.01G169200,Glyma.03G030600,Glyma.08G193900,	0.278332
Molecular function	glucosyltransferase activity	GO:0046527	6	0.0343755	2.0442	9	395	492	44141	Glyma.09G203700,Glyma.08G308600,Glyma.16G018500,Glyma.05G191600,Glyma.07G049900,Glyma.02G301200,Glyma.01G036000,Glyma.19G136700,Glyma.01G019100,	0.269633
Molecular function	heme binding	GO:0020037	5	0.0436849	1.67473	14	750	492	44141	Glyma.17G036200,Glyma.02G290000,Glyma.07G212800,Glyma.11G060100,Glyma.19G146800,Glyma.03G213300,Glyma.19G162100,Glyma.11G108300,Glyma.11G107200,Glyma.03G030800,Glyma.02G079800,Glyma.01G169200,Glyma.03G030600,Glyma.08G193900,	0.32731
Cellular component	bounding membrane of organelle	GO:0098588	5	0.000416649	1.87082	34	1636	515	46360	Glyma.07G015800,Glyma.10G014700,Glyma.09G005200,Glyma.09G263900,Glyma.08G025900,Glyma.13G064900,Glyma.08G075100,Glyma.19G200000,Glyma.07G240000,Glyma.02G014000,Glyma.15G142900,Glyma.06G228800,Glyma.08G025700,Glyma.11G227400,Glyma.19G186100,Glyma.12G220600,Glyma.11G144800,Glyma.01G240300,Glyma.09G037800,Glyma.11G095100,Glyma.17G080400,Glyma.15G062200,Glyma.20G207500,Glyma.11G107200,Glyma.04G247900…	0.0966625
Cellular component	chloroplast membrane	GO:0031969	6	0.0016167	3.6931	8	195	515	46360	Glyma.08G075100,Glyma.19G200000,Glyma.04G249400,Glyma.06G084100,Glyma.15G142900,Glyma.09G037800,Glyma.13G078400,Glyma.20G002000,	0.187537
Cellular component	mediator complex	GO:0016592	4	0.00212577	5.55675	5	81	515	46360	Glyma.08G025900,Glyma.08G025700,Glyma.08G143600,Glyma.05G219400,Glyma.01G121000,	0.123295
Cellular component	transcription regulator complex	GO:0005667	3	0.0029042	5.17353	5	87	515	46360	Glyma.14G010000,Glyma.17G236600,Glyma.12G236800,Glyma.12G093400,Glyma.13G202300,	0.134755
Cellular component	nuclear protein-containing complex	GO:0140513	3	0.00427026	2.3452	13	499	515	46360	Glyma.14G010000,Glyma.08G025900,Glyma.17G236600,Glyma.12G236800,Glyma.08G188800,Glyma.08G025700,Glyma.08G143600,Glyma.06G156000,Glyma.13G202300,Glyma.04G129500,Glyma.05G219400,Glyma.01G121000,Glyma.16G138200,	0.141529
Cellular component	vacuolar membrane	GO:0005774	6	0.00461362	1.77343	25	1269	515	46360	Glyma.07G015800,Glyma.10G014700,Glyma.08G025900,Glyma.13G064900,Glyma.07G240000,Glyma.02G014000,Glyma.06G228800,Glyma.08G025700,Glyma.11G227400,Glyma.19G186100,Glyma.12G220600,Glyma.01G240300,Glyma.11G095100,Glyma.17G080400,Glyma.15G062200,Glyma.20G207500,Glyma.11G107200,Glyma.04G247900,Glyma.05G219400,Glyma.08G067800,Glyma.13G088700,Glyma.07G149600,Glyma.12G228000,Glyma.20G246200,Glyma.06G162600,	0.133795
Cellular component	organelle outer membrane	GO:0031968	6	0.0112294	3.23423	6	167	515	46360	Glyma.13G064900,Glyma.08G075100,Glyma.19G200000,Glyma.15G142900,Glyma.09G037800,Glyma.20G017300,	0.137117
Cellular component	outer membrane	GO:0019867	4	0.0131805	3.12206	6	173	515	46360	Glyma.13G064900,Glyma.08G075100,Glyma.19G200000,Glyma.15G142900,Glyma.09G037800,Glyma.20G017300,	0.152894
Cellular component	endoplasmic reticulum	GO:0005783	6	0.0176597	1.61627	23	1281	515	46360	Glyma.10G014700,Glyma.08G025900,Glyma.02G014000,Glyma.13G189500,Glyma.02G301200,Glyma.05G049100,Glyma.08G025700,Glyma.09G050800,Glyma.03G213300,Glyma.20G207500,Glyma.10G251600,Glyma.04G247900,Glyma.05G219400,Glyma.03G030800,Glyma.09G197000,Glyma.15G195200,Glyma.08G054900,Glyma.04G203600,Glyma.01G169200,Glyma.03G030600,Glyma.06G162600,Glyma.02G019400,Glyma.12G112000,	0.178132
Cellular component	plant-type cell wall	GO:0009505	5	0.0223941	1.83981	14	685	515	46360	Glyma.17G208200,Glyma.10G014700,Glyma.10G174600,Glyma.02G014000,Glyma.12G097700,Glyma.06G228800,Glyma.01G240300,Glyma.07G125800,Glyma.11G097300,Glyma.14G176300,Glyma.13G336600,Glyma.02G079800,Glyma.18G158200,Glyma.06G162600,	0.199824
Cellular component	membrane	GO:0016020	3	0.0257984	1.14062	166	13101	515	46360	Glyma.11G091400,Glyma.20G168800,Glyma.17G048100,Glyma.05G224400,Glyma.06G166700,Glyma.12G168500,Glyma.12G107000,Glyma.07G015800,Glyma.14G061600,Glyma.10G014700,Glyma.18G301600,Glyma.18G188800,Glyma.09G005200,Glyma.08G274400,Glyma.09G263900,Glyma.10G061800,Glyma.05G191600,Glyma.08G025900,Glyma.04G218900,Glyma.07G210700,Glyma.15G103700,Glyma.08G031400,Glyma.13G064900,Glyma.08G075100,Glyma.02G037100…	0.213758
Cellular component	symplast	GO:0055044	3	0.0461136	1.35607	34	2257	515	46360	Glyma.11G091400,Glyma.08G025900,Glyma.02G037100,Glyma.16G090500,Glyma.20G113000,Glyma.18G219100,Glyma.12G097700,Glyma.08G025700,Glyma.02G144900,Glyma.09G218500,Glyma.10G042600,Glyma.20G207500,Glyma.11G097300,Glyma.17G009500,Glyma.09G138100,Glyma.17G069300,Glyma.11G107200,Glyma.05G219400,Glyma.16G120600,Glyma.03G261400,Glyma.13G336600,Glyma.16G099100,Glyma.19G260500,Glyma.02G079800,Glyma.09G075700…	0.334324
Cellular component	plasmodesma	GO:0009506	6	0.0461136	1.35607	34	2257	515	46360	Glyma.11G091400,Glyma.08G025900,Glyma.02G037100,Glyma.16G090500,Glyma.20G113000,Glyma.18G219100,Glyma.12G097700,Glyma.08G025700,Glyma.02G144900,Glyma.09G218500,Glyma.10G042600,Glyma.20G207500,Glyma.11G097300,Glyma.17G009500,Glyma.09G138100,Glyma.17G069300,Glyma.11G107200,Glyma.05G219400,Glyma.16G120600,Glyma.03G261400,Glyma.13G336600,Glyma.16G099100,Glyma.19G260500,Glyma.02G079800,Glyma.09G075700…	0.334324
Cellular component	anchoring junction	GO:0070161	4	0.0475257	1.35248	34	2263	515	46360	Glyma.11G091400,Glyma.08G025900,Glyma.02G037100,Glyma.16G090500,Glyma.20G113000,Glyma.18G219100,Glyma.12G097700,Glyma.08G025700,Glyma.02G144900,Glyma.09G218500,Glyma.10G042600,Glyma.20G207500,Glyma.11G097300,Glyma.17G009500,Glyma.09G138100,Glyma.17G069300,Glyma.11G107200,Glyma.05G219400,Glyma.16G120600,Glyma.03G261400,Glyma.13G336600,Glyma.16G099100,Glyma.19G260500,Glyma.02G079800,Glyma.09G075700…	0.324293
Cellular component	cell-cell junction	GO:0005911	5	0.0475257	1.35248	34	2263	515	46360	Glyma.11G091400,Glyma.08G025900,Glyma.02G037100,Glyma.16G090500,Glyma.20G113000,Glyma.18G219100,Glyma.12G097700,Glyma.08G025700,Glyma.02G144900,Glyma.09G218500,Glyma.10G042600,Glyma.20G207500,Glyma.11G097300,Glyma.17G009500,Glyma.09G138100,Glyma.17G069300,Glyma.11G107200,Glyma.05G219400,Glyma.16G120600,Glyma.03G261400,Glyma.13G336600,Glyma.16G099100,Glyma.19G260500,Glyma.02G079800,Glyma.09G075700…	0.324293
Cellular component	cell periphery	GO:0071944	3	0.0483009	1.14823	123	9643	515	46360	Glyma.11G091400,Glyma.20G168800,Glyma.17G048100,Glyma.05G224400,Glyma.06G166700,Glyma.07G015800,Glyma.17G208200,Glyma.10G014700,Glyma.18G301600,Glyma.08G274400,Glyma.09G263900,Glyma.05G191600,Glyma.08G025900,Glyma.04G218900,Glyma.07G210700,Glyma.15G103700,Glyma.08G031400,Glyma.13G064900,Glyma.02G037100,Glyma.17G036300,Glyma.10G174600,Glyma.04G055200,Glyma.01G005000,Glyma.11G020300,Glyma.02G014000…	0.30286
Cellular component	cell junction	GO:0030054	3	0.0487268	1.3495	34	2268	515	46360	Glyma.11G091400,Glyma.08G025900,Glyma.02G037100,Glyma.16G090500,Glyma.20G113000,Glyma.18G219100,Glyma.12G097700,Glyma.08G025700,Glyma.02G144900,Glyma.09G218500,Glyma.10G042600,Glyma.20G207500,Glyma.11G097300,Glyma.17G009500,Glyma.09G138100,Glyma.17G069300,Glyma.11G107200,Glyma.05G219400,Glyma.16G120600,Glyma.03G261400,Glyma.13G336600,Glyma.16G099100,Glyma.19G260500,Glyma.02G079800,Glyma.09G075700…	0.29749
Biological process	response to lipid	GO:0033993	5	8.52103e-07	1.89822	63	3019	499	45391	Glyma.07G015800,Glyma.10G023200,Glyma.02G118500,Glyma.02G211600,Glyma.11G022400,Glyma.12G215800,Glyma.06G133800,Glyma.19G252600,Glyma.17G005600,Glyma.15G150500,Glyma.13G222600,Glyma.03G198600,Glyma.02G232600,Glyma.11G029000,Glyma.16G029000,Glyma.05G027400,Glyma.11G106900,Glyma.13G314100,Glyma.15G089600,Glyma.05G053900,Glyma.08G340500,Glyma.04G161400,Glyma.12G031900,Glyma.09G029100,Glyma.09G254300…	0.00153123
Biological process	response to abscisic acid	GO:0009737	6	2.14986e-06	2.19316	42	1742	499	45391	Glyma.07G015800,Glyma.02G118500,Glyma.06G133800,Glyma.19G252600,Glyma.17G005600,Glyma.03G198600,Glyma.11G029000,Glyma.16G029000,Glyma.05G027400,Glyma.11G106900,Glyma.13G314100,Glyma.05G053900,Glyma.08G340500,Glyma.12G031900,Glyma.09G029100,Glyma.09G254300,Glyma.18G040700,Glyma.04G194800,Glyma.11G252800,Glyma.07G060400,Glyma.02G232000,Glyma.20G174800,Glyma.18G028800,Glyma.01G060300,Glyma.05G248100…	0.00193165
Biological process	response to alcohol	GO:0097305	5	2.27606e-06	2.18814	42	1746	499	45391	Glyma.07G015800,Glyma.02G118500,Glyma.06G133800,Glyma.19G252600,Glyma.17G005600,Glyma.03G198600,Glyma.11G029000,Glyma.16G029000,Glyma.05G027400,Glyma.11G106900,Glyma.13G314100,Glyma.05G053900,Glyma.08G340500,Glyma.12G031900,Glyma.09G029100,Glyma.09G254300,Glyma.18G040700,Glyma.04G194800,Glyma.11G252800,Glyma.07G060400,Glyma.02G232000,Glyma.20G174800,Glyma.18G028800,Glyma.01G060300,Glyma.05G248100…	0.00136336
Biological process	response to oxygen-containing compound	GO:1901700	4	3.99075e-06	1.53245	106	6292	499	45391	Glyma.06G076900,Glyma.12G168500,Glyma.07G015800,Glyma.10G023200,Glyma.02G118500,Glyma.18G188800,Glyma.10G257900,Glyma.02G211600,Glyma.11G022400,Glyma.12G215800,Glyma.06G133800,Glyma.19G252600,Glyma.17G005600,Glyma.15G180000,Glyma.15G150500,Glyma.02G037100,Glyma.13G222600,Glyma.03G198600,Glyma.02G232600,Glyma.11G029000,Glyma.13G189500,Glyma.16G029000,Glyma.05G027400,Glyma.07G212800,Glyma.16G217900…	0.00179285
Biological process	response to chemical	GO:0042221	3	4.56822e-06	1.40796	145	9368	499	45391	Glyma.06G076900,Glyma.12G168500,Glyma.07G015800,Glyma.10G023200,Glyma.10G014700,Glyma.02G118500,Glyma.18G188800,Glyma.10G257900,Glyma.02G211600,Glyma.11G022400,Glyma.12G215800,Glyma.08G274400,Glyma.06G133800,Glyma.08G025900,Glyma.19G252600,Glyma.17G005600,Glyma.15G180000,Glyma.17G144700,Glyma.20G211200,Glyma.15G150500,Glyma.13G064900,Glyma.02G037100,Glyma.13G222600,Glyma.03G198600,Glyma.02G232600…	0.00164182
Biological process	response to water deprivation	GO:0009414	6	1.30199e-05	2.3896	30	1142	499	45391	Glyma.02G118500,Glyma.06G133800,Glyma.19G252600,Glyma.03G198600,Glyma.02G232600,Glyma.13G189500,Glyma.16G029000,Glyma.16G217900,Glyma.11G106900,Glyma.12G031900,Glyma.09G098000,Glyma.09G029100,Glyma.09G254300,Glyma.07G060400,Glyma.10G172700,Glyma.18G028800,Glyma.01G060300,Glyma.05G248100,Glyma.19G186100,Glyma.04G208300,Glyma.10G250500,Glyma.03G255000,Glyma.20G158500,Glyma.17G240100,Glyma.20G094500…	0.00389945
Biological process	response to acid chemical	GO:0001101	4	1.31373e-05	2.34794	31	1201	499	45391	Glyma.02G118500,Glyma.06G133800,Glyma.19G252600,Glyma.03G198600,Glyma.02G232600,Glyma.13G189500,Glyma.16G029000,Glyma.16G217900,Glyma.11G106900,Glyma.12G031900,Glyma.09G098000,Glyma.09G029100,Glyma.09G254300,Glyma.07G060400,Glyma.10G172700,Glyma.18G028800,Glyma.01G060300,Glyma.05G248100,Glyma.10G183900,Glyma.19G186100,Glyma.04G208300,Glyma.10G250500,Glyma.03G255000,Glyma.20G158500,Glyma.17G240100…	0.00337253
Biological process	response to water	GO:0009415	5	1.66311e-05	2.35862	30	1157	499	45391	Glyma.02G118500,Glyma.06G133800,Glyma.19G252600,Glyma.03G198600,Glyma.02G232600,Glyma.13G189500,Glyma.16G029000,Glyma.16G217900,Glyma.11G106900,Glyma.12G031900,Glyma.09G098000,Glyma.09G029100,Glyma.09G254300,Glyma.07G060400,Glyma.10G172700,Glyma.18G028800,Glyma.01G060300,Glyma.05G248100,Glyma.19G186100,Glyma.04G208300,Glyma.10G250500,Glyma.03G255000,Glyma.20G158500,Glyma.17G240100,Glyma.20G094500…	0.00373577
Biological process	myo-inositol hexakisphosphate metabolic process	GO:0033517	8	2.67892e-05	5.84768	9	140	499	45391	Glyma.06G076900,Glyma.16G018500,Glyma.07G049900,Glyma.06G084100,Glyma.06G125700,Glyma.16G073600,Glyma.18G018600,Glyma.19G008600,Glyma.13G041200,	0.00534892
Biological process	myo-inositol hexakisphosphate biosynthetic process	GO:0010264	9	2.67892e-05	5.84768	9	140	499	45391	Glyma.06G076900,Glyma.16G018500,Glyma.07G049900,Glyma.06G084100,Glyma.06G125700,Glyma.16G073600,Glyma.18G018600,Glyma.19G008600,Glyma.13G041200,	0.00534892
Biological process	organic cyclic compound biosynthetic process	GO:1901362	5	2.90368e-05	1.40148	127	8243	499	45391	Glyma.14G010000,Glyma.05G224400,Glyma.12G212300,Glyma.07G015800,Glyma.09G007500,Glyma.10G023200,Glyma.08G137600,Glyma.02G118500,Glyma.10G257900,Glyma.02G211600,Glyma.18G081100,Glyma.11G093600,Glyma.08G274400,Glyma.06G133800,Glyma.06G199600,Glyma.19G252600,Glyma.13G040400,Glyma.06G040800,Glyma.17G005600,Glyma.15G180000,Glyma.02G213800,Glyma.17G144700,Glyma.20G211200,Glyma.15G150500,Glyma.08G031400…	0.00474355
Biological process	inositol phosphate biosynthetic process	GO:0032958	8	2.99682e-05	5.76532	9	142	499	45391	Glyma.06G076900,Glyma.16G018500,Glyma.07G049900,Glyma.06G084100,Glyma.06G125700,Glyma.16G073600,Glyma.18G018600,Glyma.19G008600,Glyma.13G041200,	0.00448774
Biological process	response to abiotic stimulus	GO:0009628	3	3.02842e-05	1.43037	116	7377	499	45391	Glyma.09G203700,Glyma.11G091400,Glyma.06G076900,Glyma.20G168800,Glyma.12G168500,Glyma.08G308600,Glyma.10G014700,Glyma.06G244300,Glyma.02G118500,Glyma.18G188800,Glyma.10G257900,Glyma.16G018500,Glyma.08G274400,Glyma.06G133800,Glyma.08G025900,Glyma.06G199600,Glyma.19G252600,Glyma.17G144700,Glyma.15G150500,Glyma.02G037100,Glyma.19G200000,Glyma.04G055200,Glyma.08G056800,Glyma.03G198600,Glyma.07G049900…	0.00418621
Biological process	response to heat	GO:0009408	5	3.71017e-05	2.6022	23	804	499	45391	Glyma.11G091400,Glyma.12G168500,Glyma.06G244300,Glyma.08G025900,Glyma.02G037100,Glyma.03G198600,Glyma.02G232600,Glyma.11G106900,Glyma.12G031900,Glyma.09G254300,Glyma.04G054500,Glyma.08G025700,Glyma.10G250500,Glyma.04G220100,Glyma.04G247900,Glyma.05G219400,Glyma.18G018600,Glyma.05G007000,Glyma.20G094500,Glyma.13G088700,Glyma.06G162600,Glyma.03G042700,Glyma.02G019400,	0.00476227
Biological process	response to endoplasmic reticulum stress	GO:0034976	5	3.75677e-05	2.4282	26	974	499	45391	Glyma.12G168500,Glyma.10G014700,Glyma.08G025900,Glyma.19G252600,Glyma.02G037100,Glyma.02G014000,Glyma.16G029000,Glyma.20G113000,Glyma.02G176800,Glyma.04G054500,Glyma.07G060400,Glyma.08G025700,Glyma.17G124900,Glyma.10G251600,Glyma.03G255000,Glyma.08G246300,Glyma.04G247900,Glyma.05G219400,Glyma.11G139500,Glyma.09G197000,Glyma.12G221500,Glyma.08G054900,Glyma.06G022300,Glyma.06G162600,Glyma.13G254800…	0.00450062
Biological process	response to hormone	GO:0009725	5	6.99443e-05	1.57091	74	4285	499	45391	Glyma.07G015800,Glyma.10G023200,Glyma.02G118500,Glyma.02G211600,Glyma.11G022400,Glyma.12G215800,Glyma.06G133800,Glyma.19G252600,Glyma.17G005600,Glyma.17G144700,Glyma.15G150500,Glyma.13G222600,Glyma.03G198600,Glyma.02G232600,Glyma.11G029000,Glyma.16G029000,Glyma.05G027400,Glyma.11G106900,Glyma.13G314100,Glyma.15G089600,Glyma.05G053900,Glyma.08G340500,Glyma.04G161400,Glyma.12G031900,Glyma.09G029100…	0.00785562
Biological process	hyperosmotic salinity response	GO:0042538	6	6.99649e-05	3.12994	16	465	499	45391	Glyma.10G257900,Glyma.06G133800,Glyma.19G252600,Glyma.03G198600,Glyma.16G029000,Glyma.09G098000,Glyma.07G060400,Glyma.18G028800,Glyma.05G248100,Glyma.10G183900,Glyma.04G208300,Glyma.03G255000,Glyma.12G221500,Glyma.02G250200,Glyma.11G222600,Glyma.08G054900,	0.00739571
Biological process	response to organic substance	GO:0010033	4	7.39376e-05	1.42736	107	6819	499	45391	Glyma.06G076900,Glyma.07G015800,Glyma.10G023200,Glyma.02G118500,Glyma.10G257900,Glyma.02G211600,Glyma.11G022400,Glyma.12G215800,Glyma.06G133800,Glyma.19G252600,Glyma.17G005600,Glyma.15G180000,Glyma.17G144700,Glyma.15G150500,Glyma.13G064900,Glyma.13G222600,Glyma.03G198600,Glyma.02G232600,Glyma.11G029000,Glyma.16G029000,Glyma.05G027400,Glyma.19G240200,Glyma.11G106900,Glyma.13G314100,Glyma.15G089600…	0.00738143
Biological process	inositol phosphate metabolic process	GO:0043647	7	7.59382e-05	4.59414	10	198	499	45391	Glyma.06G076900,Glyma.16G018500,Glyma.07G049900,Glyma.06G084100,Glyma.17G000600,Glyma.06G125700,Glyma.16G073600,Glyma.18G018600,Glyma.19G008600,Glyma.13G041200,	0.00718215
Biological process	response to endogenous stimulus	GO:0009719	3	8.5822e-05	1.56071	74	4313	499	45391	Glyma.07G015800,Glyma.10G023200,Glyma.02G118500,Glyma.02G211600,Glyma.11G022400,Glyma.12G215800,Glyma.06G133800,Glyma.19G252600,Glyma.17G005600,Glyma.17G144700,Glyma.15G150500,Glyma.13G222600,Glyma.03G198600,Glyma.02G232600,Glyma.11G029000,Glyma.16G029000,Glyma.05G027400,Glyma.11G106900,Glyma.13G314100,Glyma.15G089600,Glyma.05G053900,Glyma.08G340500,Glyma.04G161400,Glyma.12G031900,Glyma.09G029100…	0.0077111
Biological process	heterocycle biosynthetic process	GO:0018130	5	0.000102352	1.40979	109	7033	499	45391	Glyma.14G010000,Glyma.05G224400,Glyma.12G212300,Glyma.09G007500,Glyma.10G023200,Glyma.08G137600,Glyma.02G118500,Glyma.10G257900,Glyma.02G211600,Glyma.18G081100,Glyma.11G093600,Glyma.06G133800,Glyma.06G199600,Glyma.19G252600,Glyma.13G040400,Glyma.06G040800,Glyma.17G005600,Glyma.15G180000,Glyma.02G213800,Glyma.17G144700,Glyma.08G031400,Glyma.19G200000,Glyma.07G240000,Glyma.08G056800,Glyma.04G154000…	0.00875837
Biological process	positive regulation of cellular metabolic process	GO:0031325	6	0.000110055	2.15695	29	1223	499	45391	Glyma.14G010000,Glyma.02G118500,Glyma.06G133800,Glyma.17G005600,Glyma.07G240000,Glyma.04G154000,Glyma.02G232600,Glyma.04G249400,Glyma.03G210800,Glyma.18G013600,Glyma.13G314100,Glyma.07G203300,Glyma.04G161400,Glyma.06G165000,Glyma.10G295300,Glyma.06G085700,Glyma.01G060300,Glyma.06G125700,Glyma.12G093400,Glyma.03G021700,Glyma.13G202300,Glyma.13G078400,Glyma.09G201000,Glyma.17G240100,Glyma.13G041200…	0.00898947
Biological process	polyol biosynthetic process	GO:0046173	7	0.000115436	4.84423	9	169	499	45391	Glyma.06G076900,Glyma.16G018500,Glyma.07G049900,Glyma.06G084100,Glyma.06G125700,Glyma.16G073600,Glyma.18G018600,Glyma.19G008600,Glyma.13G041200,	0.00901905
Biological process	positive regulation of metabolic process	GO:0009893	5	0.000122249	2.0005	34	1546	499	45391	Glyma.14G010000,Glyma.07G015800,Glyma.02G118500,Glyma.06G133800,Glyma.17G005600,Glyma.07G240000,Glyma.04G154000,Glyma.02G232600,Glyma.04G249400,Glyma.03G210800,Glyma.18G013600,Glyma.13G314100,Glyma.07G203300,Glyma.04G161400,Glyma.10G161700,Glyma.06G165000,Glyma.10G295300,Glyma.06G085700,Glyma.07G003400,Glyma.01G060300,Glyma.06G125700,Glyma.12G093400,Glyma.01G015700,Glyma.03G021700,Glyma.13G202300…	0.00915336
Biological process	response to temperature stimulus	GO:0009266	4	0.000133005	1.73975	49	2562	499	45391	Glyma.11G091400,Glyma.12G168500,Glyma.06G244300,Glyma.10G257900,Glyma.08G274400,Glyma.06G133800,Glyma.08G025900,Glyma.02G037100,Glyma.03G198600,Glyma.02G232600,Glyma.13G189500,Glyma.06G084100,Glyma.08G078600,Glyma.11G106900,Glyma.12G031900,Glyma.06G165000,Glyma.09G029100,Glyma.09G254300,Glyma.04G054500,Glyma.10G295300,Glyma.08G025700,Glyma.18G028800,Glyma.05G248100,Glyma.19G186100,Glyma.20G196600…	0.00956039
Biological process	aromatic compound biosynthetic process	GO:0019438	5	0.000148266	1.37539	117	7738	499	45391	Glyma.14G010000,Glyma.05G224400,Glyma.12G212300,Glyma.07G015800,Glyma.09G007500,Glyma.10G023200,Glyma.08G137600,Glyma.02G118500,Glyma.10G257900,Glyma.02G211600,Glyma.18G081100,Glyma.11G093600,Glyma.08G274400,Glyma.06G133800,Glyma.06G199600,Glyma.19G252600,Glyma.13G040400,Glyma.06G040800,Glyma.17G005600,Glyma.15G180000,Glyma.02G213800,Glyma.17G144700,Glyma.15G150500,Glyma.08G031400,Glyma.05G006600…	0.0102474
Biological process	response to inorganic substance	GO:0010035	4	0.00020321	1.58439	63	3617	499	45391	Glyma.12G168500,Glyma.10G014700,Glyma.02G118500,Glyma.08G274400,Glyma.06G133800,Glyma.08G025900,Glyma.19G252600,Glyma.20G211200,Glyma.02G037100,Glyma.03G198600,Glyma.02G232600,Glyma.02G014000,Glyma.13G189500,Glyma.16G029000,Glyma.07G212800,Glyma.16G217900,Glyma.11G106900,Glyma.12G122900,Glyma.16G076800,Glyma.12G031900,Glyma.10G161700,Glyma.18G219100,Glyma.09G098000,Glyma.09G029100,Glyma.09G254300…	0.0135248
Biological process	abscisic acid-activated signaling pathway	GO:0009738	7	0.000210965	2.48875	20	731	499	45391	Glyma.02G118500,Glyma.06G133800,Glyma.19G252600,Glyma.17G005600,Glyma.03G198600,Glyma.16G029000,Glyma.13G314100,Glyma.04G194800,Glyma.07G060400,Glyma.02G232000,Glyma.18G028800,Glyma.01G060300,Glyma.04G208300,Glyma.07G155500,Glyma.03G255000,Glyma.20G158500,Glyma.11G139500,Glyma.12G221500,Glyma.02G250200,Glyma.11G222600,	0.0135394
Biological process	regulation of cellular metabolic process	GO:0031323	5	0.000218875	1.42177	96	6142	499	45391	Glyma.14G010000,Glyma.05G224400,Glyma.12G212300,Glyma.07G015800,Glyma.09G007500,Glyma.10G023200,Glyma.08G137600,Glyma.02G118500,Glyma.10G257900,Glyma.18G081100,Glyma.06G133800,Glyma.06G199600,Glyma.19G252600,Glyma.13G040400,Glyma.06G040800,Glyma.17G005600,Glyma.15G180000,Glyma.02G213800,Glyma.17G144700,Glyma.15G150500,Glyma.08G031400,Glyma.19G200000,Glyma.07G240000,Glyma.13G360700,Glyma.08G056800…	0.0135627
Biological process	regulation of macromolecule biosynthetic process	GO:0010556	6	0.000227734	1.46491	84	5216	499	45391	Glyma.14G010000,Glyma.05G224400,Glyma.12G212300,Glyma.09G007500,Glyma.10G023200,Glyma.08G137600,Glyma.02G118500,Glyma.10G257900,Glyma.18G081100,Glyma.06G133800,Glyma.06G199600,Glyma.19G252600,Glyma.13G040400,Glyma.06G040800,Glyma.17G005600,Glyma.15G180000,Glyma.02G213800,Glyma.17G144700,Glyma.08G031400,Glyma.07G240000,Glyma.13G360700,Glyma.08G056800,Glyma.04G154000,Glyma.02G232600,Glyma.01G005000…	0.0136413
Biological process	porphyrin-containing compound metabolic process	GO:0006778	6	0.000231932	2.71296	17	570	499	45391	Glyma.05G224400,Glyma.08G031400,Glyma.19G200000,Glyma.01G005000,Glyma.04G249400,Glyma.03G210800,Glyma.06G084100,Glyma.10G295300,Glyma.09G050800,Glyma.11G027400,Glyma.03G213300,Glyma.07G148900,Glyma.13G078400,Glyma.16G073600,Glyma.18G018600,Glyma.19G008600,Glyma.07G126800,	0.0134445
Biological process	pigment catabolic process	GO:0046149	4	0.00023704	4.95042	8	147	499	45391	Glyma.05G224400,Glyma.08G031400,Glyma.01G005000,Glyma.09G050800,Glyma.11G027400,Glyma.07G148900,Glyma.18G018600,Glyma.07G126800,	0.0133113
Biological process	chlorophyll catabolic process	GO:0015996	8	0.00023704	4.95042	8	147	499	45391	Glyma.05G224400,Glyma.08G031400,Glyma.01G005000,Glyma.09G050800,Glyma.11G027400,Glyma.07G148900,Glyma.18G018600,Glyma.07G126800,	0.0133113
Biological process	tetrapyrrole metabolic process	GO:0033013	5	0.000246431	2.69876	17	573	499	45391	Glyma.05G224400,Glyma.08G031400,Glyma.19G200000,Glyma.01G005000,Glyma.04G249400,Glyma.03G210800,Glyma.06G084100,Glyma.10G295300,Glyma.09G050800,Glyma.11G027400,Glyma.03G213300,Glyma.07G148900,Glyma.13G078400,Glyma.16G073600,Glyma.18G018600,Glyma.19G008600,Glyma.07G126800,	0.0130246
Biological process	regulation of biosynthetic process	GO:0009889	5	0.00024675	1.44156	89	5616	499	45391	Glyma.14G010000,Glyma.05G224400,Glyma.12G212300,Glyma.07G015800,Glyma.09G007500,Glyma.10G023200,Glyma.08G137600,Glyma.02G118500,Glyma.10G257900,Glyma.18G081100,Glyma.06G133800,Glyma.06G199600,Glyma.19G252600,Glyma.13G040400,Glyma.06G040800,Glyma.17G005600,Glyma.15G180000,Glyma.02G213800,Glyma.17G144700,Glyma.08G031400,Glyma.07G240000,Glyma.13G360700,Glyma.08G056800,Glyma.04G154000,Glyma.02G232600…	0.0126689
Biological process	regulation of cellular biosynthetic process	GO:0031326	6	0.000248039	1.45693	85	5307	499	45391	Glyma.14G010000,Glyma.05G224400,Glyma.12G212300,Glyma.09G007500,Glyma.10G023200,Glyma.08G137600,Glyma.02G118500,Glyma.10G257900,Glyma.18G081100,Glyma.06G133800,Glyma.06G199600,Glyma.19G252600,Glyma.13G040400,Glyma.06G040800,Glyma.17G005600,Glyma.15G180000,Glyma.02G213800,Glyma.17G144700,Glyma.08G031400,Glyma.07G240000,Glyma.13G360700,Glyma.08G056800,Glyma.04G154000,Glyma.02G232600,Glyma.01G005000…	0.0123813
Biological process	positive regulation of RNA metabolic process	GO:0051254	8	0.000255543	2.15201	26	1099	499	45391	Glyma.14G010000,Glyma.02G118500,Glyma.06G133800,Glyma.17G005600,Glyma.07G240000,Glyma.04G154000,Glyma.04G249400,Glyma.03G210800,Glyma.13G314100,Glyma.07G203300,Glyma.04G161400,Glyma.06G165000,Glyma.10G295300,Glyma.06G085700,Glyma.01G060300,Glyma.06G125700,Glyma.12G093400,Glyma.03G021700,Glyma.13G202300,Glyma.13G078400,Glyma.09G201000,Glyma.17G240100,Glyma.13G041200,Glyma.06G022300,Glyma.07G080900…	0.0124111
Biological process	regulation of primary metabolic process	GO:0080090	5	0.000280793	1.42518	92	5872	499	45391	Glyma.14G010000,Glyma.05G224400,Glyma.12G212300,Glyma.07G015800,Glyma.09G007500,Glyma.10G023200,Glyma.08G137600,Glyma.02G118500,Glyma.10G257900,Glyma.18G081100,Glyma.06G133800,Glyma.06G199600,Glyma.19G252600,Glyma.13G040400,Glyma.06G040800,Glyma.17G005600,Glyma.15G180000,Glyma.02G213800,Glyma.17G144700,Glyma.08G031400,Glyma.07G240000,Glyma.08G056800,Glyma.04G154000,Glyma.02G232600,Glyma.01G005000…	0.0132785
Biological process	regulation of RNA metabolic process	GO:0051252	7	0.000283047	1.47651	79	4867	499	45391	Glyma.14G010000,Glyma.05G224400,Glyma.12G212300,Glyma.09G007500,Glyma.10G023200,Glyma.08G137600,Glyma.02G118500,Glyma.10G257900,Glyma.18G081100,Glyma.06G133800,Glyma.06G199600,Glyma.19G252600,Glyma.13G040400,Glyma.06G040800,Glyma.17G005600,Glyma.15G180000,Glyma.02G213800,Glyma.17G144700,Glyma.08G031400,Glyma.07G240000,Glyma.08G056800,Glyma.04G154000,Glyma.02G232600,Glyma.01G005000,Glyma.04G249400…	0.0130419
Biological process	tetrapyrrole catabolic process	GO:0033015	6	0.000284351	4.81928	8	151	499	45391	Glyma.05G224400,Glyma.08G031400,Glyma.01G005000,Glyma.09G050800,Glyma.11G027400,Glyma.07G148900,Glyma.18G018600,Glyma.07G126800,	0.0127745
Biological process	porphyrin-containing compound catabolic process	GO:0006787	7	0.000284351	4.81928	8	151	499	45391	Glyma.05G224400,Glyma.08G031400,Glyma.01G005000,Glyma.09G050800,Glyma.11G027400,Glyma.07G148900,Glyma.18G018600,Glyma.07G126800,	0.0127745
Biological process	positive regulation of nucleobase-containing compound metabolic process	GO:0045935	7	0.000297219	2.13069	26	1110	499	45391	Glyma.14G010000,Glyma.02G118500,Glyma.06G133800,Glyma.17G005600,Glyma.07G240000,Glyma.04G154000,Glyma.04G249400,Glyma.03G210800,Glyma.13G314100,Glyma.07G203300,Glyma.04G161400,Glyma.06G165000,Glyma.10G295300,Glyma.06G085700,Glyma.01G060300,Glyma.06G125700,Glyma.12G093400,Glyma.03G021700,Glyma.13G202300,Glyma.13G078400,Glyma.09G201000,Glyma.17G240100,Glyma.13G041200,Glyma.06G022300,Glyma.07G080900…	0.0127167
Biological process	organic hydroxy compound biosynthetic process	GO:1901617	5	0.000309021	1.94705	32	1495	499	45391	Glyma.06G076900,Glyma.12G212300,Glyma.07G015800,Glyma.16G018500,Glyma.08G274400,Glyma.20G211200,Glyma.15G150500,Glyma.07G049900,Glyma.02G232600,Glyma.06G084100,Glyma.16G076800,Glyma.12G097700,Glyma.04G180300,Glyma.10G295300,Glyma.18G028800,Glyma.11G085400,Glyma.08G184400,Glyma.20G114500,Glyma.06G125700,Glyma.11G097300,Glyma.11G090800,Glyma.10G026000,Glyma.15G176000,Glyma.16G073600,Glyma.18G018600…	0.0129142
Biological process	regulation of transcription, DNA-templated	GO:0006355	10	0.000334415	1.47295	78	4817	499	45391	Glyma.14G010000,Glyma.05G224400,Glyma.12G212300,Glyma.09G007500,Glyma.10G023200,Glyma.08G137600,Glyma.02G118500,Glyma.10G257900,Glyma.18G081100,Glyma.06G133800,Glyma.06G199600,Glyma.19G252600,Glyma.13G040400,Glyma.06G040800,Glyma.17G005600,Glyma.15G180000,Glyma.02G213800,Glyma.17G144700,Glyma.08G031400,Glyma.07G240000,Glyma.08G056800,Glyma.04G154000,Glyma.02G232600,Glyma.01G005000,Glyma.04G249400…	0.0136578
Biological process	regulation of nucleic acid-templated transcription	GO:1903506	9	0.000334415	1.47295	78	4817	499	45391	Glyma.14G010000,Glyma.05G224400,Glyma.12G212300,Glyma.09G007500,Glyma.10G023200,Glyma.08G137600,Glyma.02G118500,Glyma.10G257900,Glyma.18G081100,Glyma.06G133800,Glyma.06G199600,Glyma.19G252600,Glyma.13G040400,Glyma.06G040800,Glyma.17G005600,Glyma.15G180000,Glyma.02G213800,Glyma.17G144700,Glyma.08G031400,Glyma.07G240000,Glyma.08G056800,Glyma.04G154000,Glyma.02G232600,Glyma.01G005000,Glyma.04G249400…	0.0136578
Biological process	regulation of RNA biosynthetic process	GO:2001141	8	0.000347174	1.47111	78	4823	499	45391	Glyma.14G010000,Glyma.05G224400,Glyma.12G212300,Glyma.09G007500,Glyma.10G023200,Glyma.08G137600,Glyma.02G118500,Glyma.10G257900,Glyma.18G081100,Glyma.06G133800,Glyma.06G199600,Glyma.19G252600,Glyma.13G040400,Glyma.06G040800,Glyma.17G005600,Glyma.15G180000,Glyma.02G213800,Glyma.17G144700,Glyma.08G031400,Glyma.07G240000,Glyma.08G056800,Glyma.04G154000,Glyma.02G232600,Glyma.01G005000,Glyma.04G249400…	0.0135624
Biological process	positive regulation of nitrogen compound metabolic process	GO:0051173	6	0.000384384	2.06042	27	1192	499	45391	Glyma.14G010000,Glyma.02G118500,Glyma.06G133800,Glyma.17G005600,Glyma.07G240000,Glyma.04G154000,Glyma.04G249400,Glyma.03G210800,Glyma.13G314100,Glyma.07G203300,Glyma.04G161400,Glyma.06G165000,Glyma.10G295300,Glyma.06G085700,Glyma.01G060300,Glyma.06G125700,Glyma.12G093400,Glyma.01G015700,Glyma.03G021700,Glyma.13G202300,Glyma.13G078400,Glyma.09G201000,Glyma.17G240100,Glyma.13G041200,Glyma.06G022300…	0.0146966
Biological process	phosphorelay signal transduction system	GO:0000160	7	0.000458563	2.87471	14	443	499	45391	Glyma.10G023200,Glyma.19G252600,Glyma.03G198600,Glyma.16G029000,Glyma.13G314100,Glyma.04G194800,Glyma.12G117000,Glyma.07G060400,Glyma.17G113900,Glyma.15G158300,Glyma.03G255000,Glyma.05G007000,Glyma.10G048100,Glyma.14G041500,	0.0168171
Biological process	cellular response to abscisic acid stimulus	GO:0071215	7	0.0004657	2.3384	20	778	499	45391	Glyma.02G118500,Glyma.06G133800,Glyma.19G252600,Glyma.17G005600,Glyma.03G198600,Glyma.16G029000,Glyma.13G314100,Glyma.04G194800,Glyma.07G060400,Glyma.02G232000,Glyma.18G028800,Glyma.01G060300,Glyma.04G208300,Glyma.07G155500,Glyma.03G255000,Glyma.20G158500,Glyma.11G139500,Glyma.12G221500,Glyma.02G250200,Glyma.11G222600,	0.0167373
Biological process	cellular response to alcohol	GO:0097306	6	0.0004657	2.3384	20	778	499	45391	Glyma.02G118500,Glyma.06G133800,Glyma.19G252600,Glyma.17G005600,Glyma.03G198600,Glyma.16G029000,Glyma.13G314100,Glyma.04G194800,Glyma.07G060400,Glyma.02G232000,Glyma.18G028800,Glyma.01G060300,Glyma.04G208300,Glyma.07G155500,Glyma.03G255000,Glyma.20G158500,Glyma.11G139500,Glyma.12G221500,Glyma.02G250200,Glyma.11G222600,	0.0167373
Biological process	cellular response to lipid	GO:0071396	6	0.0004672	1.87848	33	1598	499	45391	Glyma.07G015800,Glyma.10G023200,Glyma.02G118500,Glyma.12G215800,Glyma.06G133800,Glyma.19G252600,Glyma.17G005600,Glyma.15G150500,Glyma.03G198600,Glyma.02G232600,Glyma.16G029000,Glyma.13G314100,Glyma.04G161400,Glyma.04G194800,Glyma.15G219300,Glyma.07G060400,Glyma.02G232000,Glyma.18G028800,Glyma.01G060300,Glyma.11G085400,Glyma.19G186100,Glyma.03G201500,Glyma.06G275800,Glyma.04G208300,Glyma.07G155500…	0.0161454
Biological process	heat acclimation	GO:0010286	6	0.000482837	3.99354	9	205	499	45391	Glyma.11G091400,Glyma.03G198600,Glyma.02G232600,Glyma.11G106900,Glyma.12G031900,Glyma.09G254300,Glyma.04G220100,Glyma.05G007000,Glyma.03G042700,	0.0163709
Biological process	positive regulation of transcription, DNA-templated	GO:0045893	11	0.000483421	2.09788	25	1084	499	45391	Glyma.14G010000,Glyma.02G118500,Glyma.06G133800,Glyma.17G005600,Glyma.07G240000,Glyma.04G154000,Glyma.04G249400,Glyma.03G210800,Glyma.07G203300,Glyma.04G161400,Glyma.06G165000,Glyma.10G295300,Glyma.06G085700,Glyma.01G060300,Glyma.06G125700,Glyma.12G093400,Glyma.03G021700,Glyma.13G202300,Glyma.13G078400,Glyma.09G201000,Glyma.17G240100,Glyma.13G041200,Glyma.06G022300,Glyma.07G080900,Glyma.03G164100,	0.0160872
Biological process	positive regulation of RNA biosynthetic process	GO:1902680	9	0.000483421	2.09788	25	1084	499	45391	Glyma.14G010000,Glyma.02G118500,Glyma.06G133800,Glyma.17G005600,Glyma.07G240000,Glyma.04G154000,Glyma.04G249400,Glyma.03G210800,Glyma.07G203300,Glyma.04G161400,Glyma.06G165000,Glyma.10G295300,Glyma.06G085700,Glyma.01G060300,Glyma.06G125700,Glyma.12G093400,Glyma.03G021700,Glyma.13G202300,Glyma.13G078400,Glyma.09G201000,Glyma.17G240100,Glyma.13G041200,Glyma.06G022300,Glyma.07G080900,Glyma.03G164100,	0.0160872
Biological process	positive regulation of nucleic acid-templated transcription	GO:1903508	10	0.000483421	2.09788	25	1084	499	45391	Glyma.14G010000,Glyma.02G118500,Glyma.06G133800,Glyma.17G005600,Glyma.07G240000,Glyma.04G154000,Glyma.04G249400,Glyma.03G210800,Glyma.07G203300,Glyma.04G161400,Glyma.06G165000,Glyma.10G295300,Glyma.06G085700,Glyma.01G060300,Glyma.06G125700,Glyma.12G093400,Glyma.03G021700,Glyma.13G202300,Glyma.13G078400,Glyma.09G201000,Glyma.17G240100,Glyma.13G041200,Glyma.06G022300,Glyma.07G080900,Glyma.03G164100,	0.0160872
Biological process	positive regulation of macromolecule metabolic process	GO:0010604	6	0.000501041	2.02475	27	1213	499	45391	Glyma.14G010000,Glyma.02G118500,Glyma.06G133800,Glyma.17G005600,Glyma.07G240000,Glyma.04G154000,Glyma.04G249400,Glyma.03G210800,Glyma.13G314100,Glyma.07G203300,Glyma.04G161400,Glyma.06G165000,Glyma.10G295300,Glyma.06G085700,Glyma.01G060300,Glyma.06G125700,Glyma.12G093400,Glyma.01G015700,Glyma.03G021700,Glyma.13G202300,Glyma.13G078400,Glyma.09G201000,Glyma.17G240100,Glyma.13G041200,Glyma.06G022300…	0.015796
Biological process	regulation of nucleobase-containing compound metabolic process	GO:0019219	6	0.000557378	1.44358	79	4978	499	45391	Glyma.14G010000,Glyma.05G224400,Glyma.12G212300,Glyma.09G007500,Glyma.10G023200,Glyma.08G137600,Glyma.02G118500,Glyma.10G257900,Glyma.18G081100,Glyma.06G133800,Glyma.06G199600,Glyma.19G252600,Glyma.13G040400,Glyma.06G040800,Glyma.17G005600,Glyma.15G180000,Glyma.02G213800,Glyma.17G144700,Glyma.08G031400,Glyma.07G240000,Glyma.08G056800,Glyma.04G154000,Glyma.02G232600,Glyma.01G005000,Glyma.04G249400…	0.0172691
Biological process	chlorophyll metabolic process	GO:0015994	7	0.00057651	2.69124	15	507	499	45391	Glyma.05G224400,Glyma.08G031400,Glyma.19G200000,Glyma.01G005000,Glyma.04G249400,Glyma.06G084100,Glyma.10G295300,Glyma.09G050800,Glyma.11G027400,Glyma.07G148900,Glyma.13G078400,Glyma.16G073600,Glyma.18G018600,Glyma.19G008600,Glyma.07G126800,	0.0175591
Biological process	cellular response to chemical stimulus	GO:0070887	4	0.000587368	1.56931	56	3246	499	45391	Glyma.07G015800,Glyma.10G023200,Glyma.02G118500,Glyma.12G215800,Glyma.06G133800,Glyma.19G252600,Glyma.17G005600,Glyma.15G150500,Glyma.03G198600,Glyma.02G232600,Glyma.16G029000,Glyma.13G314100,Glyma.16G076800,Glyma.04G161400,Glyma.06G165000,Glyma.02G176800,Glyma.04G194800,Glyma.15G219300,Glyma.12G117000,Glyma.07G060400,Glyma.02G232000,Glyma.10G172700,Glyma.18G028800,Glyma.01G060300,Glyma.11G085400…	0.0175917
Biological process	regulation of nitrogen compound metabolic process	GO:0051171	5	0.000601041	1.41662	85	5458	499	45391	Glyma.14G010000,Glyma.05G224400,Glyma.12G212300,Glyma.09G007500,Glyma.10G023200,Glyma.08G137600,Glyma.02G118500,Glyma.10G257900,Glyma.18G081100,Glyma.06G133800,Glyma.06G199600,Glyma.19G252600,Glyma.13G040400,Glyma.06G040800,Glyma.17G005600,Glyma.15G180000,Glyma.02G213800,Glyma.17G144700,Glyma.08G031400,Glyma.07G240000,Glyma.08G056800,Glyma.04G154000,Glyma.02G232600,Glyma.01G005000,Glyma.04G249400…	0.0177061
Biological process	cellular response to organic substance	GO:0071310	5	0.000627638	1.6058	51	2889	499	45391	Glyma.07G015800,Glyma.10G023200,Glyma.02G118500,Glyma.12G215800,Glyma.06G133800,Glyma.19G252600,Glyma.17G005600,Glyma.15G150500,Glyma.03G198600,Glyma.02G232600,Glyma.16G029000,Glyma.13G314100,Glyma.16G076800,Glyma.04G161400,Glyma.06G165000,Glyma.02G176800,Glyma.04G194800,Glyma.15G219300,Glyma.12G117000,Glyma.07G060400,Glyma.02G232000,Glyma.18G028800,Glyma.01G060300,Glyma.11G085400,Glyma.17G113900…	0.0181914
Biological process	microgametogenesis	GO:0055046	3	0.000652115	5.74509	6	95	499	45391	Glyma.14G010000,Glyma.11G020300,Glyma.12G236800,Glyma.13G202300,Glyma.11G253200,Glyma.01G012700,	0.0186008
Biological process	ethylene-activated signaling pathway	GO:0009873	8	0.000672851	3.05761	12	357	499	45391	Glyma.19G252600,Glyma.03G198600,Glyma.16G029000,Glyma.13G314100,Glyma.04G194800,Glyma.12G117000,Glyma.07G060400,Glyma.17G113900,Glyma.15G158300,Glyma.03G255000,Glyma.05G007000,Glyma.14G041500,	0.0188924
Biological process	response to stimulus	GO:0050896	2	0.000694347	1.19256	217	16552	499	45391	Glyma.09G203700,Glyma.11G091400,Glyma.06G076900,Glyma.20G168800,Glyma.05G224400,Glyma.12G168500,Glyma.08G308600,Glyma.07G015800,Glyma.10G023200,Glyma.10G014700,Glyma.06G244300,Glyma.02G118500,Glyma.18G188800,Glyma.10G257900,Glyma.02G211600,Glyma.11G022400,Glyma.12G215800,Glyma.16G018500,Glyma.08G274400,Glyma.06G133800,Glyma.10G061800,Glyma.08G025900,Glyma.04G218900,Glyma.06G199600,Glyma.17G036200…	0.019196
Biological process	transcription, DNA-templated	GO:0006351	10	0.000746729	1.41753	82	5262	499	45391	Glyma.14G010000,Glyma.05G224400,Glyma.12G212300,Glyma.09G007500,Glyma.10G023200,Glyma.08G137600,Glyma.02G118500,Glyma.10G257900,Glyma.18G081100,Glyma.06G133800,Glyma.06G199600,Glyma.19G252600,Glyma.13G040400,Glyma.06G040800,Glyma.17G005600,Glyma.15G180000,Glyma.02G213800,Glyma.17G144700,Glyma.08G031400,Glyma.07G240000,Glyma.08G056800,Glyma.04G154000,Glyma.17G236600,Glyma.02G232600,Glyma.01G005000…	0.0203314
Biological process	nucleic acid-templated transcription	GO:0097659	9	0.000746729	1.41753	82	5262	499	45391	Glyma.14G010000,Glyma.05G224400,Glyma.12G212300,Glyma.09G007500,Glyma.10G023200,Glyma.08G137600,Glyma.02G118500,Glyma.10G257900,Glyma.18G081100,Glyma.06G133800,Glyma.06G199600,Glyma.19G252600,Glyma.13G040400,Glyma.06G040800,Glyma.17G005600,Glyma.15G180000,Glyma.02G213800,Glyma.17G144700,Glyma.08G031400,Glyma.07G240000,Glyma.08G056800,Glyma.04G154000,Glyma.17G236600,Glyma.02G232600,Glyma.01G005000…	0.0203314
Biological process	nucleobase-containing compound biosynthetic process	GO:0034654	6	0.000759625	1.37959	93	6132	499	45391	Glyma.14G010000,Glyma.05G224400,Glyma.12G212300,Glyma.09G007500,Glyma.10G023200,Glyma.08G137600,Glyma.02G118500,Glyma.10G257900,Glyma.18G081100,Glyma.11G093600,Glyma.06G133800,Glyma.06G199600,Glyma.19G252600,Glyma.13G040400,Glyma.06G040800,Glyma.17G005600,Glyma.15G180000,Glyma.02G213800,Glyma.17G144700,Glyma.08G031400,Glyma.07G240000,Glyma.08G056800,Glyma.04G154000,Glyma.17G236600,Glyma.02G232600…	0.0200742
Biological process	RNA biosynthetic process	GO:0032774	8	0.000781022	1.41538	82	5270	499	45391	Glyma.14G010000,Glyma.05G224400,Glyma.12G212300,Glyma.09G007500,Glyma.10G023200,Glyma.08G137600,Glyma.02G118500,Glyma.10G257900,Glyma.18G081100,Glyma.06G133800,Glyma.06G199600,Glyma.19G252600,Glyma.13G040400,Glyma.06G040800,Glyma.17G005600,Glyma.15G180000,Glyma.02G213800,Glyma.17G144700,Glyma.08G031400,Glyma.07G240000,Glyma.08G056800,Glyma.04G154000,Glyma.17G236600,Glyma.02G232600,Glyma.01G005000…	0.0203405
Biological process	response to superoxide	GO:0000303	7	0.000810418	5.51297	6	99	499	45391	Glyma.19G252600,Glyma.16G029000,Glyma.07G060400,Glyma.15G158300,Glyma.03G255000,Glyma.14G041500,	0.0208046
Biological process	response to oxygen radical	GO:0000305	6	0.000810418	5.51297	6	99	499	45391	Glyma.19G252600,Glyma.16G029000,Glyma.07G060400,Glyma.15G158300,Glyma.03G255000,Glyma.14G041500,	0.0208046
Biological process	polyol metabolic process	GO:0019751	6	0.000946907	3.34426	10	272	499	45391	Glyma.06G076900,Glyma.16G018500,Glyma.07G049900,Glyma.06G084100,Glyma.17G000600,Glyma.06G125700,Glyma.16G073600,Glyma.18G018600,Glyma.19G008600,Glyma.13G041200,	0.0236332
Biological process	heterocycle catabolic process	GO:0046700	5	0.00106499	2.23875	19	772	499	45391	Glyma.05G224400,Glyma.07G015800,Glyma.08G031400,Glyma.01G005000,Glyma.07G258900,Glyma.13G314100,Glyma.01G036000,Glyma.18G028800,Glyma.07G003400,Glyma.19G230000,Glyma.09G050800,Glyma.11G027400,Glyma.10G250500,Glyma.07G148900,Glyma.18G018600,Glyma.03G030800,Glyma.07G126800,Glyma.18G209800,Glyma.03G030600,	0.0258619
Biological process	regulation of metabolic process	GO:0019222	4	0.00111494	1.32472	108	7416	499	45391	Glyma.14G010000,Glyma.05G224400,Glyma.12G212300,Glyma.07G015800,Glyma.09G007500,Glyma.10G023200,Glyma.06G244300,Glyma.08G137600,Glyma.02G118500,Glyma.10G257900,Glyma.18G081100,Glyma.06G133800,Glyma.06G199600,Glyma.19G252600,Glyma.13G040400,Glyma.06G040800,Glyma.17G005600,Glyma.15G180000,Glyma.02G213800,Glyma.17G144700,Glyma.15G150500,Glyma.08G031400,Glyma.19G200000,Glyma.07G240000,Glyma.13G360700…	0.026714
Biological process	positive regulation of macromolecule biosynthetic process	GO:0010557	7	0.00120465	1.96551	25	1157	499	45391	Glyma.14G010000,Glyma.02G118500,Glyma.06G133800,Glyma.17G005600,Glyma.07G240000,Glyma.04G154000,Glyma.04G249400,Glyma.03G210800,Glyma.07G203300,Glyma.04G161400,Glyma.06G165000,Glyma.10G295300,Glyma.06G085700,Glyma.01G060300,Glyma.06G125700,Glyma.12G093400,Glyma.03G021700,Glyma.13G202300,Glyma.13G078400,Glyma.09G201000,Glyma.17G240100,Glyma.13G041200,Glyma.06G022300,Glyma.07G080900,Glyma.03G164100,	0.0284835
Biological process	cellular nitrogen compound catabolic process	GO:0044270	5	0.00123458	2.21012	19	782	499	45391	Glyma.05G224400,Glyma.07G015800,Glyma.08G031400,Glyma.01G005000,Glyma.07G258900,Glyma.13G314100,Glyma.01G036000,Glyma.18G028800,Glyma.07G003400,Glyma.19G230000,Glyma.09G050800,Glyma.11G027400,Glyma.10G250500,Glyma.07G148900,Glyma.18G018600,Glyma.03G030800,Glyma.07G126800,Glyma.18G209800,Glyma.03G030600,	0.0288122
Biological process	cellular response to ethylene stimulus	GO:0071369	7	0.0012568	2.84262	12	384	499	45391	Glyma.19G252600,Glyma.03G198600,Glyma.16G029000,Glyma.13G314100,Glyma.04G194800,Glyma.12G117000,Glyma.07G060400,Glyma.17G113900,Glyma.15G158300,Glyma.03G255000,Glyma.05G007000,Glyma.14G041500,	0.0289547
Biological process	positive regulation of cellular biosynthetic process	GO:0031328	7	0.00126262	1.95874	25	1161	499	45391	Glyma.14G010000,Glyma.02G118500,Glyma.06G133800,Glyma.17G005600,Glyma.07G240000,Glyma.04G154000,Glyma.04G249400,Glyma.03G210800,Glyma.07G203300,Glyma.04G161400,Glyma.06G165000,Glyma.10G295300,Glyma.06G085700,Glyma.01G060300,Glyma.06G125700,Glyma.12G093400,Glyma.03G021700,Glyma.13G202300,Glyma.13G078400,Glyma.09G201000,Glyma.17G240100,Glyma.13G041200,Glyma.06G022300,Glyma.07G080900,Glyma.03G164100,	0.0287205
Biological process	cellular response to oxygen-containing compound	GO:1901701	5	0.00131291	1.62638	43	2405	499	45391	Glyma.07G015800,Glyma.10G023200,Glyma.02G118500,Glyma.12G215800,Glyma.06G133800,Glyma.19G252600,Glyma.17G005600,Glyma.15G150500,Glyma.03G198600,Glyma.02G232600,Glyma.16G029000,Glyma.13G314100,Glyma.16G076800,Glyma.04G161400,Glyma.06G165000,Glyma.04G194800,Glyma.15G219300,Glyma.07G060400,Glyma.02G232000,Glyma.10G172700,Glyma.18G028800,Glyma.01G060300,Glyma.11G085400,Glyma.15G158300,Glyma.19G186100…	0.0287719
Biological process	response to wounding	GO:0009611	4	0.00156676	1.99254	23	1050	499	45391	Glyma.02G211600,Glyma.19G252600,Glyma.15G150500,Glyma.16G029000,Glyma.10G161700,Glyma.07G085600,Glyma.17G235300,Glyma.09G254300,Glyma.04G194800,Glyma.15G219300,Glyma.07G060400,Glyma.17G124900,Glyma.18G028800,Glyma.10G183900,Glyma.17G000600,Glyma.04G208300,Glyma.19G162100,Glyma.03G255000,Glyma.17G069300,Glyma.05G007000,Glyma.03G260200,Glyma.12G221500,Glyma.16G166800,	0.0339212
Biological process	hormone-mediated signaling pathway	GO:0009755	6	0.00165664	1.66504	38	2076	499	45391	Glyma.07G015800,Glyma.10G023200,Glyma.02G118500,Glyma.12G215800,Glyma.06G133800,Glyma.19G252600,Glyma.17G005600,Glyma.15G150500,Glyma.03G198600,Glyma.02G232600,Glyma.16G029000,Glyma.13G314100,Glyma.04G161400,Glyma.04G194800,Glyma.15G219300,Glyma.12G117000,Glyma.07G060400,Glyma.02G232000,Glyma.18G028800,Glyma.01G060300,Glyma.11G085400,Glyma.17G113900,Glyma.15G158300,Glyma.19G186100,Glyma.03G201500…	0.0354403
Biological process	positive regulation of biosynthetic process	GO:0009891	6	0.00181009	1.80682	29	1460	499	45391	Glyma.14G010000,Glyma.07G015800,Glyma.02G118500,Glyma.06G133800,Glyma.17G005600,Glyma.07G240000,Glyma.04G154000,Glyma.04G249400,Glyma.03G210800,Glyma.07G203300,Glyma.04G161400,Glyma.10G161700,Glyma.06G165000,Glyma.10G295300,Glyma.06G085700,Glyma.07G003400,Glyma.01G060300,Glyma.06G125700,Glyma.12G093400,Glyma.03G021700,Glyma.13G202300,Glyma.13G078400,Glyma.09G201000,Glyma.17G240100,Glyma.13G041200…	0.0378225
Biological process	biological regulation	GO:0065007	2	0.00193951	1.19614	187	14221	499	45391	Glyma.14G010000,Glyma.06G076900,Glyma.17G048100,Glyma.05G224400,Glyma.12G212300,Glyma.07G015800,Glyma.09G007500,Glyma.10G023200,Glyma.10G014700,Glyma.06G244300,Glyma.08G137600,Glyma.02G140200,Glyma.02G118500,Glyma.10G257900,Glyma.10G142800,Glyma.11G022400,Glyma.12G215800,Glyma.18G081100,Glyma.06G133800,Glyma.05G191600,Glyma.06G199600,Glyma.19G252600,Glyma.13G040400,Glyma.06G040800,Glyma.14G057300…	0.0400609
Biological process	hyperosmotic response	GO:0006972	5	0.00195632	2.17444	18	753	499	45391	Glyma.10G257900,Glyma.06G133800,Glyma.19G252600,Glyma.03G198600,Glyma.13G189500,Glyma.16G029000,Glyma.09G098000,Glyma.07G060400,Glyma.18G028800,Glyma.05G248100,Glyma.10G183900,Glyma.19G186100,Glyma.04G208300,Glyma.03G255000,Glyma.12G221500,Glyma.02G250200,Glyma.11G222600,Glyma.08G054900,	0.0399489
Biological process	cellular nitrogen compound biosynthetic process	GO:0044271	5	0.00213576	1.29333	111	7807	499	45391	Glyma.14G010000,Glyma.05G224400,Glyma.12G212300,Glyma.09G007500,Glyma.10G023200,Glyma.14G061600,Glyma.08G137600,Glyma.02G118500,Glyma.10G257900,Glyma.02G211600,Glyma.18G081100,Glyma.11G093600,Glyma.06G133800,Glyma.06G199600,Glyma.19G252600,Glyma.13G040400,Glyma.06G040800,Glyma.17G005600,Glyma.15G180000,Glyma.02G213800,Glyma.17G144700,Glyma.08G031400,Glyma.19G200000,Glyma.07G240000,Glyma.08G056800…	0.0431231
Biological process	regulation of gene expression	GO:0010468	6	0.00221268	1.34348	89	6026	499	45391	Glyma.14G010000,Glyma.05G224400,Glyma.12G212300,Glyma.09G007500,Glyma.10G023200,Glyma.06G244300,Glyma.08G137600,Glyma.02G118500,Glyma.10G257900,Glyma.18G081100,Glyma.06G133800,Glyma.06G199600,Glyma.19G252600,Glyma.13G040400,Glyma.06G040800,Glyma.17G005600,Glyma.15G180000,Glyma.02G213800,Glyma.17G144700,Glyma.08G031400,Glyma.07G240000,Glyma.13G360700,Glyma.08G056800,Glyma.04G154000,Glyma.02G232600…	0.0441799
Biological process	obsolete coenzyme biosynthetic process	GO:0009108	0	0.00227216	4.51061	6	121	499	45391	Glyma.10G295300,Glyma.20G114500,Glyma.16G073600,Glyma.19G008600,Glyma.03G030800,Glyma.03G030600,	0.044869
Biological process	obsolete oxidoreduction coenzyme metabolic process	GO:0006733	0	0.00227216	4.51061	6	121	499	45391	Glyma.10G295300,Glyma.20G114500,Glyma.16G073600,Glyma.19G008600,Glyma.03G030800,Glyma.03G030600,	0.044869
Biological process	cellular response to stress	GO:0033554	4	0.00232213	1.47049	57	3526	499	45391	Glyma.12G168500,Glyma.07G015800,Glyma.10G023200,Glyma.10G014700,Glyma.06G244300,Glyma.08G274400,Glyma.08G025900,Glyma.19G252600,Glyma.02G213800,Glyma.15G150500,Glyma.02G037100,Glyma.19G200000,Glyma.02G232600,Glyma.02G014000,Glyma.16G029000,Glyma.08G078600,Glyma.12G219000,Glyma.07G203300,Glyma.20G113000,Glyma.04G161400,Glyma.15G074200,Glyma.02G176800,Glyma.04G054500,Glyma.01G036000,Glyma.07G060400…	0.0448695
Biological process	aromatic compound catabolic process	GO:0019439	5	0.00243722	2.0798	19	831	499	45391	Glyma.05G224400,Glyma.07G015800,Glyma.08G031400,Glyma.01G005000,Glyma.07G258900,Glyma.13G314100,Glyma.01G036000,Glyma.18G028800,Glyma.07G003400,Glyma.19G230000,Glyma.09G050800,Glyma.11G027400,Glyma.10G250500,Glyma.07G148900,Glyma.18G018600,Glyma.03G030800,Glyma.07G126800,Glyma.18G209800,Glyma.03G030600,	0.0456217
Biological process	glycine catabolic process	GO:0006546	11	0.00243945	3.85908	7	165	499	45391	Glyma.08G274400,Glyma.10G295300,Glyma.20G114500,Glyma.16G073600,Glyma.19G008600,Glyma.03G030800,Glyma.03G030600,	0.0451928
Biological process	positive regulation of cellular process	GO:0048522	5	0.0025915	1.70724	32	1705	499	45391	Glyma.14G010000,Glyma.02G118500,Glyma.06G133800,Glyma.17G005600,Glyma.07G240000,Glyma.04G154000,Glyma.02G232600,Glyma.04G249400,Glyma.03G210800,Glyma.18G013600,Glyma.08G078600,Glyma.13G314100,Glyma.07G203300,Glyma.04G161400,Glyma.06G165000,Glyma.08G188800,Glyma.10G295300,Glyma.06G085700,Glyma.01G060300,Glyma.06G125700,Glyma.12G093400,Glyma.03G021700,Glyma.13G202300,Glyma.13G078400,Glyma.09G201000…	0.0475197
Biological process	serine family amino acid catabolic process	GO:0009071	10	0.00278812	3.76774	7	169	499	45391	Glyma.08G274400,Glyma.10G295300,Glyma.20G114500,Glyma.16G073600,Glyma.19G008600,Glyma.03G030800,Glyma.03G030600,	0.0506085
Biological process	regulation of macromolecule metabolic process	GO:0060255	5	0.0028888	1.31811	94	6487	499	45391	Glyma.14G010000,Glyma.05G224400,Glyma.12G212300,Glyma.09G007500,Glyma.10G023200,Glyma.06G244300,Glyma.08G137600,Glyma.02G118500,Glyma.10G257900,Glyma.18G081100,Glyma.06G133800,Glyma.06G199600,Glyma.19G252600,Glyma.13G040400,Glyma.06G040800,Glyma.17G005600,Glyma.15G180000,Glyma.02G213800,Glyma.17G144700,Glyma.08G031400,Glyma.07G240000,Glyma.13G360700,Glyma.08G056800,Glyma.04G154000,Glyma.02G232600…	0.0519117
Biological process	response to cold	GO:0009409	5	0.00308801	1.72171	30	1585	499	45391	Glyma.10G257900,Glyma.08G274400,Glyma.06G133800,Glyma.02G232600,Glyma.13G189500,Glyma.08G078600,Glyma.11G106900,Glyma.12G031900,Glyma.06G165000,Glyma.09G029100,Glyma.09G254300,Glyma.18G028800,Glyma.05G248100,Glyma.19G186100,Glyma.20G196600,Glyma.10G193800,Glyma.20G158500,Glyma.16G073600,Glyma.19G008600,Glyma.17G240100,Glyma.11G139500,Glyma.03G260200,Glyma.20G094500,Glyma.12G221500,Glyma.02G250200…	0.0549422
Biological process	response to osmotic stress	GO:0006970	4	0.00310653	1.57165	41	2373	499	45391	Glyma.10G014700,Glyma.10G257900,Glyma.06G133800,Glyma.19G252600,Glyma.03G198600,Glyma.02G232600,Glyma.02G014000,Glyma.13G189500,Glyma.16G029000,Glyma.11G106900,Glyma.12G122900,Glyma.16G076800,Glyma.12G031900,Glyma.10G161700,Glyma.09G098000,Glyma.07G060400,Glyma.18G028800,Glyma.05G248100,Glyma.10G183900,Glyma.19G186100,Glyma.11G095100,Glyma.04G208300,Glyma.03G213300,Glyma.06G193600,Glyma.10G250500…	0.0547298
Biological process	response to stress	GO:0006950	3	0.00312229	1.23353	140	10324	499	45391	Glyma.09G203700,Glyma.11G091400,Glyma.05G224400,Glyma.12G168500,Glyma.08G308600,Glyma.07G015800,Glyma.10G023200,Glyma.10G014700,Glyma.06G244300,Glyma.02G118500,Glyma.18G188800,Glyma.10G257900,Glyma.02G211600,Glyma.16G018500,Glyma.08G274400,Glyma.06G133800,Glyma.08G025900,Glyma.17G036200,Glyma.19G252600,Glyma.02G213800,Glyma.15G150500,Glyma.08G031400,Glyma.13G064900,Glyma.02G037100,Glyma.19G200000…	0.0544733
Biological process	lipoate metabolic process	GO:0009106	9	0.0031259	4.23088	6	129	499	45391	Glyma.10G295300,Glyma.20G114500,Glyma.16G073600,Glyma.19G008600,Glyma.03G030800,Glyma.03G030600,	0.054012
Biological process	organic cyclic compound catabolic process	GO:1901361	5	0.003276	2.02379	19	854	499	45391	Glyma.05G224400,Glyma.07G015800,Glyma.08G031400,Glyma.01G005000,Glyma.07G258900,Glyma.13G314100,Glyma.01G036000,Glyma.18G028800,Glyma.07G003400,Glyma.19G230000,Glyma.09G050800,Glyma.11G027400,Glyma.10G250500,Glyma.07G148900,Glyma.18G018600,Glyma.03G030800,Glyma.07G126800,Glyma.18G209800,Glyma.03G030600,	0.0560665
Biological process	positive regulation of biological process	GO:0048518	4	0.00347237	1.57173	40	2315	499	45391	Glyma.14G010000,Glyma.07G015800,Glyma.02G140200,Glyma.02G118500,Glyma.06G133800,Glyma.17G005600,Glyma.10G174600,Glyma.07G240000,Glyma.04G154000,Glyma.02G232600,Glyma.04G249400,Glyma.03G210800,Glyma.18G013600,Glyma.08G078600,Glyma.13G314100,Glyma.07G203300,Glyma.04G161400,Glyma.10G161700,Glyma.06G165000,Glyma.08G188800,Glyma.10G295300,Glyma.06G085700,Glyma.07G003400,Glyma.01G060300,Glyma.06G125700…	0.0588665
Biological process	response to mechanical stimulus	GO:0009612	4	0.00348876	3.61788	7	176	499	45391	Glyma.15G150500,Glyma.04G055200,Glyma.11G085400,Glyma.06G055400,Glyma.17G069300,Glyma.05G007000,Glyma.16G166800,	0.0585916
Biological process	cellular response to hormone stimulus	GO:0032870	6	0.00352257	1.59218	38	2171	499	45391	Glyma.07G015800,Glyma.10G023200,Glyma.02G118500,Glyma.12G215800,Glyma.06G133800,Glyma.19G252600,Glyma.17G005600,Glyma.15G150500,Glyma.03G198600,Glyma.02G232600,Glyma.16G029000,Glyma.13G314100,Glyma.04G161400,Glyma.04G194800,Glyma.15G219300,Glyma.12G117000,Glyma.07G060400,Glyma.02G232000,Glyma.18G028800,Glyma.01G060300,Glyma.11G085400,Glyma.17G113900,Glyma.15G158300,Glyma.19G186100,Glyma.03G201500…	0.0586117
Biological process	aromatic amino acid family metabolic process	GO:0009072	8	0.00390774	2.20786	15	618	499	45391	Glyma.04G154000,Glyma.04G249400,Glyma.02G301200,Glyma.01G036000,Glyma.10G295300,Glyma.18G028800,Glyma.07G003400,Glyma.20G114500,Glyma.13G078400,Glyma.09G138100,Glyma.16G073600,Glyma.19G008600,Glyma.03G030800,Glyma.18G209800,Glyma.03G030600,	0.0638383
Biological process	alpha-amino acid catabolic process	GO:1901606	9	0.00402929	2.46403	12	443	499	45391	Glyma.08G274400,Glyma.01G036000,Glyma.10G295300,Glyma.10G172700,Glyma.18G028800,Glyma.07G003400,Glyma.20G114500,Glyma.16G073600,Glyma.19G008600,Glyma.03G030800,Glyma.18G209800,Glyma.03G030600,	0.0652309
Biological process	alcohol biosynthetic process	GO:0046165	6	0.00409959	2.92384	9	280	499	45391	Glyma.06G076900,Glyma.16G018500,Glyma.07G049900,Glyma.06G084100,Glyma.06G125700,Glyma.16G073600,Glyma.18G018600,Glyma.19G008600,Glyma.13G041200,	0.0657765
Biological process	multicellular organismal process	GO:0032501	2	0.00412697	1.24324	126	9219	499	45391	Glyma.14G010000,Glyma.20G168800,Glyma.09G007500,Glyma.10G023200,Glyma.14G061600,Glyma.10G014700,Glyma.02G140200,Glyma.18G188800,Glyma.12G215800,Glyma.05G191600,Glyma.08G025900,Glyma.06G199600,Glyma.13G040400,Glyma.06G040800,Glyma.14G057300,Glyma.02G213800,Glyma.17G144700,Glyma.20G211200,Glyma.10G174600,Glyma.07G240000,Glyma.08G056800,Glyma.04G154000,Glyma.11G020300,Glyma.02G014000,Glyma.04G249400…	0.0650541
Biological process	regulation of biological process	GO:0050789	3	0.00417565	1.19463	167	12716	499	45391	Glyma.14G010000,Glyma.06G076900,Glyma.05G224400,Glyma.12G212300,Glyma.07G015800,Glyma.09G007500,Glyma.10G023200,Glyma.10G014700,Glyma.06G244300,Glyma.08G137600,Glyma.02G140200,Glyma.02G118500,Glyma.10G257900,Glyma.10G142800,Glyma.12G215800,Glyma.18G081100,Glyma.06G133800,Glyma.05G191600,Glyma.06G199600,Glyma.19G252600,Glyma.13G040400,Glyma.06G040800,Glyma.14G057300,Glyma.17G005600,Glyma.15G180000…	0.0652491
Biological process	indole-containing compound metabolic process	GO:0042430	5	0.00428691	2.71534	10	335	499	45391	Glyma.07G015800,Glyma.02G232600,Glyma.05G040400,Glyma.01G036000,Glyma.18G028800,Glyma.07G003400,Glyma.03G030800,Glyma.18G209800,Glyma.03G030600,Glyma.03G042700,	0.0664101
Biological process	glycine metabolic process	GO:0006544	10	0.00431603	3.47949	7	183	499	45391	Glyma.08G274400,Glyma.10G295300,Glyma.20G114500,Glyma.16G073600,Glyma.19G008600,Glyma.03G030800,Glyma.03G030600,	0.0662899
Biological process	cellular response to endogenous stimulus	GO:0071495	4	0.00433724	1.57191	38	2199	499	45391	Glyma.07G015800,Glyma.10G023200,Glyma.02G118500,Glyma.12G215800,Glyma.06G133800,Glyma.19G252600,Glyma.17G005600,Glyma.15G150500,Glyma.03G198600,Glyma.02G232600,Glyma.16G029000,Glyma.13G314100,Glyma.04G161400,Glyma.04G194800,Glyma.15G219300,Glyma.12G117000,Glyma.07G060400,Glyma.02G232000,Glyma.18G028800,Glyma.01G060300,Glyma.11G085400,Glyma.17G113900,Glyma.15G158300,Glyma.19G186100,Glyma.03G201500…	0.066051
Biological process	cellular amino acid catabolic process	GO:0009063	8	0.00471499	2.41497	12	452	499	45391	Glyma.08G274400,Glyma.01G036000,Glyma.10G295300,Glyma.10G172700,Glyma.18G028800,Glyma.07G003400,Glyma.20G114500,Glyma.16G073600,Glyma.19G008600,Glyma.03G030800,Glyma.18G209800,Glyma.03G030600,	0.0712003
Biological process	response to oxidative stress	GO:0006979	4	0.00511614	1.7151	27	1432	499	45391	Glyma.05G224400,Glyma.12G168500,Glyma.18G188800,Glyma.17G036200,Glyma.19G252600,Glyma.08G031400,Glyma.02G037100,Glyma.01G005000,Glyma.13G189500,Glyma.06G084100,Glyma.16G029000,Glyma.04G054500,Glyma.07G060400,Glyma.15G158300,Glyma.03G255000,Glyma.11G107200,Glyma.04G247900,Glyma.18G018600,Glyma.07G126800,Glyma.20G094500,Glyma.02G079800,Glyma.19G190400,Glyma.14G041500,Glyma.13G088700,Glyma.11G254300…	0.0766142
Biological process	negative regulation of cellular process	GO:0048523	5	0.00624163	1.67016	28	1525	499	45391	Glyma.14G010000,Glyma.10G023200,Glyma.10G257900,Glyma.17G144700,Glyma.07G240000,Glyma.02G232600,Glyma.08G078600,Glyma.13G314100,Glyma.07G203300,Glyma.06G094600,Glyma.08G346000,Glyma.12G117000,Glyma.17G124900,Glyma.17G113900,Glyma.03G201500,Glyma.04G208300,Glyma.10G042600,Glyma.13G202300,Glyma.05G062700,Glyma.07G262700,Glyma.14G180300,Glyma.10G048100,Glyma.11G139500,Glyma.12G221500,Glyma.02G250200…	0.0919362
Biological process	organic hydroxy compound metabolic process	GO:1901615	4	0.00628049	1.58036	34	1957	499	45391	Glyma.06G076900,Glyma.12G212300,Glyma.07G015800,Glyma.16G018500,Glyma.08G274400,Glyma.20G211200,Glyma.15G150500,Glyma.07G049900,Glyma.02G232600,Glyma.06G084100,Glyma.16G076800,Glyma.02G288400,Glyma.12G097700,Glyma.04G180300,Glyma.10G295300,Glyma.18G028800,Glyma.11G085400,Glyma.08G184400,Glyma.20G114500,Glyma.17G000600,Glyma.06G125700,Glyma.11G097300,Glyma.11G090800,Glyma.10G026000,Glyma.15G176000…	0.0917564
Biological process	organic substance biosynthetic process	GO:1901576	4	0.00642033	1.15915	196	15381	499	45391	Glyma.09G203700,Glyma.14G010000,Glyma.06G076900,Glyma.05G224400,Glyma.08G308600,Glyma.12G212300,Glyma.02G132700,Glyma.07G015800,Glyma.09G007500,Glyma.10G023200,Glyma.14G061600,Glyma.10G014700,Glyma.08G137600,Glyma.02G118500,Glyma.10G257900,Glyma.02G211600,Glyma.12G215800,Glyma.18G081100,Glyma.11G093600,Glyma.16G018500,Glyma.08G274400,Glyma.06G133800,Glyma.05G191600,Glyma.06G199600,Glyma.07G210700…	0.093043
Biological process	indole-containing compound biosynthetic process	GO:0042435	6	0.00650074	2.71985	9	301	499	45391	Glyma.02G232600,Glyma.05G040400,Glyma.01G036000,Glyma.18G028800,Glyma.07G003400,Glyma.03G030800,Glyma.18G209800,Glyma.03G030600,Glyma.03G042700,	0.0934547
Biological process	developmental process	GO:0032502	2	0.00657092	1.21839	132	9855	499	45391	Glyma.14G010000,Glyma.20G168800,Glyma.09G007500,Glyma.10G023200,Glyma.14G061600,Glyma.10G014700,Glyma.02G140200,Glyma.18G188800,Glyma.12G215800,Glyma.05G191600,Glyma.08G025900,Glyma.06G199600,Glyma.13G040400,Glyma.06G040800,Glyma.14G057300,Glyma.02G213800,Glyma.17G144700,Glyma.20G211200,Glyma.10G174600,Glyma.07G240000,Glyma.04G154000,Glyma.11G020300,Glyma.13G152100,Glyma.02G014000,Glyma.04G249400…	0.0937138
Biological process	organic cyclic compound metabolic process	GO:1901360	4	0.00665306	1.18572	162	12428	499	45391	Glyma.14G010000,Glyma.05G224400,Glyma.12G212300,Glyma.07G015800,Glyma.09G007500,Glyma.10G023200,Glyma.10G014700,Glyma.06G244300,Glyma.08G137600,Glyma.02G118500,Glyma.10G257900,Glyma.02G211600,Glyma.20G152200,Glyma.18G081100,Glyma.11G093600,Glyma.08G274400,Glyma.06G133800,Glyma.06G199600,Glyma.19G252600,Glyma.13G040400,Glyma.06G040800,Glyma.17G005600,Glyma.15G180000,Glyma.02G213800,Glyma.17G144700…	0.0941381
Biological process	cellular hormone metabolic process	GO:0034754	6	0.00674379	2.54089	10	358	499	45391	Glyma.17G048100,Glyma.09G007500,Glyma.15G219300,Glyma.05G040400,Glyma.01G036000,Glyma.18G028800,Glyma.07G003400,Glyma.03G030800,Glyma.18G209800,Glyma.03G030600,	0.0946765
Biological process	negative regulation of cellular metabolic process	GO:0031324	6	0.00715587	2.00748	16	725	499	45391	Glyma.14G010000,Glyma.10G257900,Glyma.17G144700,Glyma.07G240000,Glyma.08G078600,Glyma.13G314100,Glyma.07G203300,Glyma.06G094600,Glyma.08G346000,Glyma.12G117000,Glyma.13G202300,Glyma.05G062700,Glyma.07G262700,Glyma.14G180300,Glyma.10G048100,Glyma.16G138200,	0.0996829
Biological process	regulation of cellular process	GO:0050794	4	0.00731923	1.20176	143	10824	499	45391	Glyma.14G010000,Glyma.06G076900,Glyma.05G224400,Glyma.12G212300,Glyma.07G015800,Glyma.09G007500,Glyma.10G023200,Glyma.10G014700,Glyma.08G137600,Glyma.02G118500,Glyma.10G257900,Glyma.10G142800,Glyma.12G215800,Glyma.18G081100,Glyma.06G133800,Glyma.05G191600,Glyma.06G199600,Glyma.19G252600,Glyma.13G040400,Glyma.06G040800,Glyma.14G057300,Glyma.17G005600,Glyma.15G180000,Glyma.02G213800,Glyma.17G144700…	0.101174
Biological process	heterocycle metabolic process	GO:0046483	4	0.00735399	1.19732	147	11168	499	45391	Glyma.14G010000,Glyma.17G048100,Glyma.05G224400,Glyma.12G212300,Glyma.07G015800,Glyma.09G007500,Glyma.10G023200,Glyma.10G014700,Glyma.06G244300,Glyma.08G137600,Glyma.02G118500,Glyma.10G257900,Glyma.02G211600,Glyma.20G152200,Glyma.18G081100,Glyma.11G093600,Glyma.06G133800,Glyma.06G199600,Glyma.19G252600,Glyma.13G040400,Glyma.06G040800,Glyma.17G005600,Glyma.15G180000,Glyma.02G213800,Glyma.17G144700…	0.100879
Biological process	indole-containing compound catabolic process	GO:0042436	6	0.00750071	3.13669	7	203	499	45391	Glyma.07G015800,Glyma.01G036000,Glyma.18G028800,Glyma.07G003400,Glyma.03G030800,Glyma.18G209800,Glyma.03G030600,	0.102112
Biological process	gametophyte development	GO:0048229	5	0.00754006	1.77412	22	1128	499	45391	Glyma.14G010000,Glyma.10G014700,Glyma.05G191600,Glyma.08G025900,Glyma.11G020300,Glyma.02G014000,Glyma.08G078600,Glyma.12G236800,Glyma.07G203300,Glyma.18G219100,Glyma.02G045200,Glyma.15G007300,Glyma.08G025700,Glyma.02G144900,Glyma.01G015700,Glyma.13G202300,Glyma.05G219400,Glyma.04G245100,Glyma.11G253200,Glyma.16G034200,Glyma.02G019400,Glyma.01G012700,	0.101876
Biological process	unsaturated fatty acid metabolic process	GO:0033559	9	0.00769588	3.12131	7	204	499	45391	Glyma.19G200000,Glyma.10G295300,Glyma.20G114500,Glyma.16G073600,Glyma.19G008600,Glyma.03G030800,Glyma.03G030600,	0.103205
Biological process	unsaturated fatty acid biosynthetic process	GO:0006636	10	0.00769588	3.12131	7	204	499	45391	Glyma.19G200000,Glyma.10G295300,Glyma.20G114500,Glyma.16G073600,Glyma.19G008600,Glyma.03G030800,Glyma.03G030600,	0.103205
Biological process	cellular response to stimulus	GO:0051716	3	0.00778199	1.26041	100	7217	499	45391	Glyma.06G076900,Glyma.12G168500,Glyma.07G015800,Glyma.10G023200,Glyma.10G014700,Glyma.06G244300,Glyma.02G118500,Glyma.12G215800,Glyma.08G274400,Glyma.06G133800,Glyma.08G025900,Glyma.19G252600,Glyma.17G005600,Glyma.02G213800,Glyma.17G144700,Glyma.15G150500,Glyma.02G037100,Glyma.19G200000,Glyma.11G031400,Glyma.03G198600,Glyma.02G232600,Glyma.02G014000,Glyma.16G029000,Glyma.08G078600,Glyma.12G219000…	0.102825
Biological process	multicellular organism development	GO:0007275	4	0.00782473	1.23505	115	8470	499	45391	Glyma.14G010000,Glyma.20G168800,Glyma.09G007500,Glyma.10G023200,Glyma.14G061600,Glyma.10G014700,Glyma.02G140200,Glyma.18G188800,Glyma.12G215800,Glyma.05G191600,Glyma.08G025900,Glyma.06G199600,Glyma.13G040400,Glyma.06G040800,Glyma.14G057300,Glyma.02G213800,Glyma.17G144700,Glyma.20G211200,Glyma.10G174600,Glyma.07G240000,Glyma.04G154000,Glyma.11G020300,Glyma.02G014000,Glyma.04G249400,Glyma.03G249000…	0.102635
Biological process	anatomical structure development	GO:0048856	3	0.00830356	1.2136	129	9669	499	45391	Glyma.14G010000,Glyma.20G168800,Glyma.09G007500,Glyma.10G023200,Glyma.14G061600,Glyma.10G014700,Glyma.02G140200,Glyma.18G188800,Glyma.12G215800,Glyma.05G191600,Glyma.08G025900,Glyma.06G199600,Glyma.13G040400,Glyma.06G040800,Glyma.14G057300,Glyma.02G213800,Glyma.17G144700,Glyma.20G211200,Glyma.10G174600,Glyma.07G240000,Glyma.04G154000,Glyma.11G020300,Glyma.13G152100,Glyma.02G014000,Glyma.04G249400…	0.107349
Biological process	cellular aromatic compound metabolic process	GO:0006725	4	0.00889758	1.18135	157	12089	499	45391	Glyma.14G010000,Glyma.17G048100,Glyma.05G224400,Glyma.12G212300,Glyma.07G015800,Glyma.09G007500,Glyma.10G023200,Glyma.10G014700,Glyma.06G244300,Glyma.08G137600,Glyma.02G118500,Glyma.10G257900,Glyma.02G211600,Glyma.20G152200,Glyma.18G081100,Glyma.11G093600,Glyma.08G274400,Glyma.06G133800,Glyma.06G199600,Glyma.19G252600,Glyma.13G040400,Glyma.06G040800,Glyma.17G005600,Glyma.15G180000,Glyma.02G213800…	0.114207
Biological process	response to xenobiotic stimulus	GO:0009410	4	0.0089466	3.03213	7	210	499	45391	Glyma.19G252600,Glyma.16G029000,Glyma.06G165000,Glyma.02G176800,Glyma.07G060400,Glyma.03G255000,Glyma.06G022300,	0.114022
Biological process	response to salt stress	GO:0009651	5	0.00901655	1.50927	37	2230	499	45391	Glyma.10G014700,Glyma.10G257900,Glyma.06G133800,Glyma.19G252600,Glyma.03G198600,Glyma.02G232600,Glyma.02G014000,Glyma.16G029000,Glyma.11G106900,Glyma.12G122900,Glyma.12G031900,Glyma.10G161700,Glyma.09G098000,Glyma.07G060400,Glyma.18G028800,Glyma.05G248100,Glyma.10G183900,Glyma.19G186100,Glyma.11G095100,Glyma.04G208300,Glyma.03G213300,Glyma.06G193600,Glyma.10G250500,Glyma.03G255000,Glyma.20G158500…	0.114104
Biological process	organic substance catabolic process	GO:1901575	4	0.00905645	1.36276	60	4005	499	45391	Glyma.09G203700,Glyma.05G224400,Glyma.07G015800,Glyma.10G014700,Glyma.12G215800,Glyma.08G274400,Glyma.20G211200,Glyma.08G031400,Glyma.13G064900,Glyma.10G174600,Glyma.13G222600,Glyma.01G005000,Glyma.02G014000,Glyma.07G258900,Glyma.10G071100,Glyma.16G217900,Glyma.13G314100,Glyma.13G259400,Glyma.15G089600,Glyma.12G122900,Glyma.10G161700,Glyma.18G219100,Glyma.02G288400,Glyma.04G180300,Glyma.01G036000…	0.113807
Biological process	pollen development	GO:0009555	6	0.00941693	1.99774	15	683	499	45391	Glyma.14G010000,Glyma.05G191600,Glyma.11G020300,Glyma.08G078600,Glyma.12G236800,Glyma.07G203300,Glyma.18G219100,Glyma.15G007300,Glyma.02G144900,Glyma.01G015700,Glyma.13G202300,Glyma.04G245100,Glyma.11G253200,Glyma.02G019400,Glyma.01G012700,	0.117515
Biological process	sulfur compound metabolic process	GO:0006790	4	0.00961051	1.59876	29	1650	499	45391	Glyma.07G015800,Glyma.04G154000,Glyma.02G232600,Glyma.04G249400,Glyma.07G212800,Glyma.18G013600,Glyma.17G223400,Glyma.04G161400,Glyma.02G288400,Glyma.02G202500,Glyma.07G048300,Glyma.04G180300,Glyma.01G036000,Glyma.10G295300,Glyma.10G189100,Glyma.10G172700,Glyma.18G028800,Glyma.08G184400,Glyma.20G114500,Glyma.06G042400,Glyma.13G078400,Glyma.16G073600,Glyma.19G008600,Glyma.10G128200,Glyma.03G030800…	0.119104
Biological process	negative regulation of response to stimulus	GO:0048585	5	0.0100853	1.78186	20	1021	499	45391	Glyma.07G015800,Glyma.10G023200,Glyma.15G150500,Glyma.02G232600,Glyma.07G203300,Glyma.16G076800,Glyma.04G161400,Glyma.05G226400,Glyma.18G028800,Glyma.17G113900,Glyma.03G201500,Glyma.04G208300,Glyma.06G156000,Glyma.11G090800,Glyma.11G139500,Glyma.12G221500,Glyma.02G250200,Glyma.11G222600,Glyma.03G042700,Glyma.13G254800,	0.120022
Biological process	negative regulation of nitrogen compound metabolic process	GO:0051172	6	0.0101392	1.98035	15	689	499	45391	Glyma.14G010000,Glyma.10G257900,Glyma.17G144700,Glyma.07G240000,Glyma.08G078600,Glyma.13G314100,Glyma.07G203300,Glyma.06G094600,Glyma.08G346000,Glyma.12G117000,Glyma.13G202300,Glyma.05G062700,Glyma.07G262700,Glyma.14G180300,Glyma.10G048100,	0.11987
Biological process	endoplasmic reticulum unfolded protein response	GO:0030968	6	0.0102455	2.17878	12	501	499	45391	Glyma.19G252600,Glyma.16G029000,Glyma.02G176800,Glyma.07G060400,Glyma.03G255000,Glyma.08G246300,Glyma.11G139500,Glyma.09G197000,Glyma.12G221500,Glyma.06G022300,Glyma.13G254800,Glyma.02G019400,	0.120334
Biological process	biosynthetic process	GO:0009058	3	0.010477	1.14585	197	15639	499	45391	Glyma.09G203700,Glyma.14G010000,Glyma.06G076900,Glyma.05G224400,Glyma.08G308600,Glyma.12G212300,Glyma.02G132700,Glyma.07G015800,Glyma.09G007500,Glyma.10G023200,Glyma.14G061600,Glyma.10G014700,Glyma.08G137600,Glyma.02G118500,Glyma.10G257900,Glyma.02G211600,Glyma.12G215800,Glyma.18G081100,Glyma.11G093600,Glyma.16G018500,Glyma.08G274400,Glyma.06G133800,Glyma.05G191600,Glyma.06G199600,Glyma.07G210700…	0.122255
Biological process	DNA endoreduplication	GO:0042023	10	0.0107549	2.68528	8	271	499	45391	Glyma.13G360700,Glyma.08G078600,Glyma.06G094600,Glyma.12G093400,Glyma.01G015700,Glyma.14G180300,Glyma.16G138200,Glyma.01G012700,	0.124688
Biological process	negative regulation of biological process	GO:0048519	4	0.0110169	1.38551	52	3414	499	45391	Glyma.14G010000,Glyma.07G015800,Glyma.09G007500,Glyma.10G023200,Glyma.06G244300,Glyma.10G257900,Glyma.17G144700,Glyma.15G150500,Glyma.07G240000,Glyma.13G360700,Glyma.02G232600,Glyma.08G078600,Glyma.13G314100,Glyma.07G203300,Glyma.16G076800,Glyma.06G094600,Glyma.04G161400,Glyma.05G226400,Glyma.08G188800,Glyma.06G074800,Glyma.08G346000,Glyma.12G117000,Glyma.17G124900,Glyma.18G028800,Glyma.17G113900…	0.122965
Biological process	cellular response to unfolded protein	GO:0034620	7	0.0111725	2.15299	12	507	499	45391	Glyma.19G252600,Glyma.16G029000,Glyma.02G176800,Glyma.07G060400,Glyma.03G255000,Glyma.08G246300,Glyma.11G139500,Glyma.09G197000,Glyma.12G221500,Glyma.06G022300,Glyma.13G254800,Glyma.02G019400,	0.123932
Biological process	response to unfolded protein	GO:0006986	6	0.0111725	2.15299	12	507	499	45391	Glyma.19G252600,Glyma.16G029000,Glyma.02G176800,Glyma.07G060400,Glyma.03G255000,Glyma.08G246300,Glyma.11G139500,Glyma.09G197000,Glyma.12G221500,Glyma.06G022300,Glyma.13G254800,Glyma.02G019400,	0.123932
Biological process	cellular response to topologically incorrect protein	GO:0035967	6	0.0111725	2.15299	12	507	499	45391	Glyma.19G252600,Glyma.16G029000,Glyma.02G176800,Glyma.07G060400,Glyma.03G255000,Glyma.08G246300,Glyma.11G139500,Glyma.09G197000,Glyma.12G221500,Glyma.06G022300,Glyma.13G254800,Glyma.02G019400,	0.123932
Biological process	cell cycle DNA replication	GO:0044786	9	0.0112044	2.66561	8	273	499	45391	Glyma.13G360700,Glyma.08G078600,Glyma.06G094600,Glyma.12G093400,Glyma.01G015700,Glyma.14G180300,Glyma.16G138200,Glyma.01G012700,	0.122027
Biological process	vitamin metabolic process	GO:0006766	4	0.0114343	2.65588	8	274	499	45391	Glyma.06G084100,Glyma.10G295300,Glyma.20G114500,Glyma.13G332600,Glyma.16G073600,Glyma.19G008600,Glyma.03G030800,Glyma.03G030600,	0.12378
Biological process	serine family amino acid metabolic process	GO:0009069	9	0.0118047	1.99921	14	637	499	45391	Glyma.08G274400,Glyma.04G249400,Glyma.07G212800,Glyma.02G202500,Glyma.10G295300,Glyma.10G189100,Glyma.07G003400,Glyma.20G114500,Glyma.13G078400,Glyma.16G073600,Glyma.19G008600,Glyma.03G030800,Glyma.13G088700,Glyma.03G030600,	0.127024
Biological process	olefin metabolic process	GO:1900673	5	0.0119045	2.63664	8	276	499	45391	Glyma.02G211600,Glyma.07G210700,Glyma.03G198600,Glyma.05G064200,Glyma.13G314100,Glyma.17G261300,Glyma.17G069300,Glyma.02G134500,	0.127336
Biological process	olefin biosynthetic process	GO:1900674	6	0.0119045	2.63664	8	276	499	45391	Glyma.02G211600,Glyma.07G210700,Glyma.03G198600,Glyma.05G064200,Glyma.13G314100,Glyma.17G261300,Glyma.17G069300,Glyma.02G134500,	0.127336
Biological process	ethylene metabolic process	GO:0009692	7	0.0119045	2.63664	8	276	499	45391	Glyma.02G211600,Glyma.07G210700,Glyma.03G198600,Glyma.05G064200,Glyma.13G314100,Glyma.17G261300,Glyma.17G069300,Glyma.02G134500,	0.127336
Biological process	ethylene biosynthetic process	GO:0009693	8	0.0119045	2.63664	8	276	499	45391	Glyma.02G211600,Glyma.07G210700,Glyma.03G198600,Glyma.05G064200,Glyma.13G314100,Glyma.17G261300,Glyma.17G069300,Glyma.02G134500,	0.127336
Biological process	cellular alkene metabolic process	GO:0043449	6	0.0119045	2.63664	8	276	499	45391	Glyma.02G211600,Glyma.07G210700,Glyma.03G198600,Glyma.05G064200,Glyma.13G314100,Glyma.17G261300,Glyma.17G069300,Glyma.02G134500,	0.127336
Biological process	alkene biosynthetic process	GO:0043450	7	0.0119045	2.63664	8	276	499	45391	Glyma.02G211600,Glyma.07G210700,Glyma.03G198600,Glyma.05G064200,Glyma.13G314100,Glyma.17G261300,Glyma.17G069300,Glyma.02G134500,	0.127336
Biological process	organic acid catabolic process	GO:0016054	5	0.0120081	1.75099	20	1039	499	45391	Glyma.12G215800,Glyma.08G274400,Glyma.13G222600,Glyma.10G071100,Glyma.13G259400,Glyma.15G089600,Glyma.01G036000,Glyma.10G295300,Glyma.10G172700,Glyma.18G028800,Glyma.11G227400,Glyma.07G003400,Glyma.12G024400,Glyma.20G114500,Glyma.09G138100,Glyma.16G073600,Glyma.19G008600,Glyma.03G030800,Glyma.18G209800,Glyma.03G030600,	0.124015
Biological process	phosphatidylinositol metabolic process	GO:0046488	8	0.0122891	2.45112	9	334	499	45391	Glyma.05G224400,Glyma.08G031400,Glyma.01G005000,Glyma.05G049100,Glyma.17G000600,Glyma.02G163800,Glyma.14G166600,Glyma.03G186300,Glyma.07G126800,	0.126191
Biological process	hormone metabolic process	GO:0042445	5	0.0133214	1.91637	15	712	499	45391	Glyma.17G048100,Glyma.12G212300,Glyma.09G007500,Glyma.15G219300,Glyma.05G040400,Glyma.04G180300,Glyma.01G036000,Glyma.18G028800,Glyma.07G003400,Glyma.08G184400,Glyma.20G114500,Glyma.03G030800,Glyma.18G209800,Glyma.03G030600,Glyma.08G193900,	0.133735
Biological process	response to jasmonic acid	GO:0009753	7	0.013368	1.63899	24	1332	499	45391	Glyma.07G015800,Glyma.10G023200,Glyma.02G211600,Glyma.19G252600,Glyma.15G150500,Glyma.02G232600,Glyma.16G029000,Glyma.04G161400,Glyma.04G194800,Glyma.15G219300,Glyma.07G060400,Glyma.18G028800,Glyma.11G085400,Glyma.03G236500,Glyma.10G183900,Glyma.03G201500,Glyma.04G208300,Glyma.06G193600,Glyma.19G162100,Glyma.03G255000,Glyma.17G261300,Glyma.11G139500,Glyma.12G221500,Glyma.03G042700,	0.133457
Biological process	catabolic process	GO:0009056	3	0.013766	1.30926	67	4655	499	45391	Glyma.09G203700,Glyma.05G224400,Glyma.07G015800,Glyma.10G014700,Glyma.12G215800,Glyma.08G274400,Glyma.20G211200,Glyma.08G031400,Glyma.13G064900,Glyma.10G174600,Glyma.13G222600,Glyma.02G232600,Glyma.01G005000,Glyma.02G014000,Glyma.07G258900,Glyma.10G071100,Glyma.16G217900,Glyma.13G314100,Glyma.13G259400,Glyma.15G089600,Glyma.12G122900,Glyma.10G161700,Glyma.18G219100,Glyma.02G288400,Glyma.08G118700…	0.136671
Biological process	response to fatty acid	GO:0070542	6	0.0138128	1.63408	24	1336	499	45391	Glyma.07G015800,Glyma.10G023200,Glyma.02G211600,Glyma.19G252600,Glyma.15G150500,Glyma.02G232600,Glyma.16G029000,Glyma.04G161400,Glyma.04G194800,Glyma.15G219300,Glyma.07G060400,Glyma.18G028800,Glyma.11G085400,Glyma.03G236500,Glyma.10G183900,Glyma.03G201500,Glyma.04G208300,Glyma.06G193600,Glyma.19G162100,Glyma.03G255000,Glyma.17G261300,Glyma.11G139500,Glyma.12G221500,Glyma.03G042700,	0.136382
Biological process	defense response to bacterium	GO:0042742	7	0.0146806	1.66628	22	1201	499	45391	Glyma.07G015800,Glyma.08G274400,Glyma.15G150500,Glyma.02G232600,Glyma.13G314100,Glyma.15G219300,Glyma.05G040400,Glyma.01G036000,Glyma.18G028800,Glyma.07G003400,Glyma.10G183900,Glyma.03G201500,Glyma.06G156000,Glyma.16G073600,Glyma.18G018600,Glyma.19G008600,Glyma.03G030800,Glyma.09G197000,Glyma.06G059700,Glyma.14G041500,Glyma.03G030600,Glyma.03G042700,	0.143375
Biological process	cell wall pectin metabolic process	GO:0052546	8	0.0151472	3.47191	5	131	499	45391	Glyma.07G085600,Glyma.12G097700,Glyma.01G240300,Glyma.11G097300,Glyma.09G201000,	0.144784
Biological process	indoleacetic acid biosynthetic process	GO:0009684	9	0.0154653	2.72114	7	234	499	45391	Glyma.05G040400,Glyma.01G036000,Glyma.18G028800,Glyma.07G003400,Glyma.03G030800,Glyma.18G209800,Glyma.03G030600,	0.147043
Biological process	phloem or xylem histogenesis	GO:0010087	5	0.0156027	2.50935	8	290	499	45391	Glyma.06G094600,Glyma.08G181100,Glyma.05G040400,Glyma.06G154400,Glyma.17G000600,Glyma.11G144800,Glyma.14G180300,Glyma.16G138200,	0.147569
Biological process	negative regulation of defense response	GO:0031348	7	0.0156451	1.83534	16	793	499	45391	Glyma.07G015800,Glyma.10G023200,Glyma.15G150500,Glyma.02G232600,Glyma.07G203300,Glyma.16G076800,Glyma.04G161400,Glyma.05G226400,Glyma.18G028800,Glyma.03G201500,Glyma.06G156000,Glyma.11G090800,Glyma.11G139500,Glyma.12G221500,Glyma.03G042700,Glyma.13G254800,	0.147195
Biological process	cellular response to radiation	GO:0071478	6	0.0161742	2.98242	6	183	499	45391	Glyma.06G076900,Glyma.17G144700,Glyma.06G125700,Glyma.05G062700,Glyma.10G048100,Glyma.13G041200,	0.151381
Biological process	cellular response to light stimulus	GO:0071482	7	0.0161742	2.98242	6	183	499	45391	Glyma.06G076900,Glyma.17G144700,Glyma.06G125700,Glyma.05G062700,Glyma.10G048100,Glyma.13G041200,	0.151381
Biological process	indoleacetic acid metabolic process	GO:0009683	8	0.0164682	2.6867	7	237	499	45391	Glyma.05G040400,Glyma.01G036000,Glyma.18G028800,Glyma.07G003400,Glyma.03G030800,Glyma.18G209800,Glyma.03G030600,	0.15176
Biological process	small molecule biosynthetic process	GO:0044283	4	0.0172952	1.34992	52	3504	499	45391	Glyma.06G076900,Glyma.07G015800,Glyma.10G014700,Glyma.02G211600,Glyma.12G215800,Glyma.16G018500,Glyma.08G274400,Glyma.15G150500,Glyma.13G111700,Glyma.19G200000,Glyma.04G154000,Glyma.07G049900,Glyma.02G232600,Glyma.02G014000,Glyma.04G249400,Glyma.06G084100,Glyma.07G212800,Glyma.12G122900,Glyma.16G076800,Glyma.10G161700,Glyma.02G288400,Glyma.02G202500,Glyma.07G048300,Glyma.04G194800,Glyma.11G241900…	0.158568
Biological process	negative regulation of macromolecule biosynthetic process	GO:0010558	7	0.0177018	2.01768	12	541	499	45391	Glyma.14G010000,Glyma.10G257900,Glyma.17G144700,Glyma.13G314100,Glyma.07G203300,Glyma.08G346000,Glyma.12G117000,Glyma.13G202300,Glyma.05G062700,Glyma.07G262700,Glyma.10G048100,Glyma.16G138200,	0.161473
Biological process	hormone biosynthetic process	GO:0042446	6	0.01803	1.94816	13	607	499	45391	Glyma.12G212300,Glyma.09G007500,Glyma.05G040400,Glyma.04G180300,Glyma.01G036000,Glyma.18G028800,Glyma.07G003400,Glyma.08G184400,Glyma.20G114500,Glyma.03G030800,Glyma.18G209800,Glyma.03G030600,Glyma.08G193900,	0.163636
Biological process	carboxylic acid catabolic process	GO:0046395	7	0.0188061	1.69776	19	1018	499	45391	Glyma.12G215800,Glyma.08G274400,Glyma.13G222600,Glyma.10G071100,Glyma.15G089600,Glyma.01G036000,Glyma.10G295300,Glyma.10G172700,Glyma.18G028800,Glyma.11G227400,Glyma.07G003400,Glyma.12G024400,Glyma.20G114500,Glyma.09G138100,Glyma.16G073600,Glyma.19G008600,Glyma.03G030800,Glyma.18G209800,Glyma.03G030600,	0.169822
Biological process	detection of stimulus	GO:0051606	3	0.0188309	2.16581	10	420	499	45391	Glyma.06G076900,Glyma.07G015800,Glyma.15G150500,Glyma.04G055200,Glyma.08G056800,Glyma.02G232600,Glyma.18G028800,Glyma.06G055400,Glyma.14G112400,Glyma.03G042700,	0.169195
Biological process	cellular biosynthetic process	GO:0044249	4	0.0192853	1.13966	180	14367	499	45391	Glyma.09G203700,Glyma.14G010000,Glyma.05G224400,Glyma.08G308600,Glyma.12G212300,Glyma.02G132700,Glyma.07G015800,Glyma.09G007500,Glyma.10G023200,Glyma.14G061600,Glyma.08G137600,Glyma.02G118500,Glyma.10G257900,Glyma.02G211600,Glyma.12G215800,Glyma.18G081100,Glyma.11G093600,Glyma.16G018500,Glyma.08G274400,Glyma.06G133800,Glyma.05G191600,Glyma.06G199600,Glyma.07G210700,Glyma.19G252600,Glyma.13G040400…	0.172416
Biological process	organic substance transport	GO:0071702	5	0.0193623	1.29919	63	4411	499	45391	Glyma.12G168500,Glyma.07G015800,Glyma.10G023200,Glyma.02G211600,Glyma.09G263900,Glyma.15G150500,Glyma.02G037100,Glyma.19G200000,Glyma.04G154000,Glyma.02G232600,Glyma.06G084100,Glyma.06G051200,Glyma.12G061300,Glyma.20G113000,Glyma.04G161400,Glyma.15G052200,Glyma.15G142900,Glyma.17G235300,Glyma.17G189300,Glyma.09G234700,Glyma.08G346000,Glyma.12G117000,Glyma.15G017000,Glyma.18G005800,Glyma.10G295300…	0.172248
Biological process	protein N-linked glycosylation	GO:0006487	9	0.020069	2.39379	8	304	499	45391	Glyma.15G219300,Glyma.10G019300,Glyma.15G158300,Glyma.09G278700,Glyma.09G218500,Glyma.10G251600,Glyma.09G197000,Glyma.14G041500,	0.176784
Biological process	jasmonic acid biosynthetic process	GO:0009695	9	0.0202432	2.14033	10	425	499	45391	Glyma.02G211600,Glyma.04G194800,Glyma.10G295300,Glyma.20G114500,Glyma.04G208300,Glyma.16G073600,Glyma.19G008600,Glyma.03G030800,Glyma.12G221500,Glyma.03G030600,	0.176587
Biological process	indolalkylamine catabolic process	GO:0046218	9	0.020431	2.82789	6	193	499	45391	Glyma.01G036000,Glyma.18G028800,Glyma.07G003400,Glyma.03G030800,Glyma.18G209800,Glyma.03G030600,	0.177365
Biological process	tryptophan catabolic process	GO:0006569	10	0.020431	2.82789	6	193	499	45391	Glyma.01G036000,Glyma.18G028800,Glyma.07G003400,Glyma.03G030800,Glyma.18G209800,Glyma.03G030600,	0.177365
Biological process	response to light stimulus	GO:0009416	5	0.0204702	1.36026	47	3143	499	45391	Glyma.06G076900,Glyma.20G168800,Glyma.12G168500,Glyma.18G188800,Glyma.08G274400,Glyma.06G199600,Glyma.17G144700,Glyma.02G037100,Glyma.06G084100,Glyma.11G106900,Glyma.07G203300,Glyma.12G031900,Glyma.06G165000,Glyma.09G254300,Glyma.04G054500,Glyma.10G295300,Glyma.14G197800,Glyma.03G236500,Glyma.20G196600,Glyma.17G000600,Glyma.06G125700,Glyma.12G216100,Glyma.09G015900,Glyma.10G042600,Glyma.03G021700…	0.176005
Biological process	jasmonic acid metabolic process	GO:0009694	8	0.0206044	2.04622	11	489	499	45391	Glyma.02G211600,Glyma.04G194800,Glyma.10G295300,Glyma.20G114500,Glyma.04G208300,Glyma.19G162100,Glyma.16G073600,Glyma.19G008600,Glyma.03G030800,Glyma.12G221500,Glyma.03G030600,	0.176314
Biological process	negative regulation of cellular biosynthetic process	GO:0031327	7	0.0216176	1.95973	12	557	499	45391	Glyma.14G010000,Glyma.10G257900,Glyma.17G144700,Glyma.13G314100,Glyma.07G203300,Glyma.08G346000,Glyma.12G117000,Glyma.13G202300,Glyma.05G062700,Glyma.07G262700,Glyma.10G048100,Glyma.16G138200,	0.184108
Biological process	cellular amino acid biosynthetic process	GO:0008652	8	0.0220388	1.64343	20	1107	499	45391	Glyma.04G249400,Glyma.07G212800,Glyma.12G122900,Glyma.02G288400,Glyma.02G202500,Glyma.07G048300,Glyma.11G241900,Glyma.10G295300,Glyma.10G189100,Glyma.18G028800,Glyma.07G003400,Glyma.20G114500,Glyma.06G042400,Glyma.13G078400,Glyma.16G073600,Glyma.19G008600,Glyma.03G030800,Glyma.13G088700,Glyma.18G041100,Glyma.03G030600,	0.176802
Biological process	mitotic cell cycle	GO:0000278	4	0.0221938	1.79771	15	759	499	45391	Glyma.10G142800,Glyma.13G360700,Glyma.08G078600,Glyma.07G203300,Glyma.06G094600,Glyma.08G188800,Glyma.12G093400,Glyma.10G042600,Glyma.10G250500,Glyma.03G021700,Glyma.14G180300,Glyma.20G017300,Glyma.11G253200,Glyma.16G138200,Glyma.01G012700,	0.175692
Biological process	amide transport	GO:0042886	6	0.0222552	2.21264	9	370	499	45391	Glyma.02G037100,Glyma.17G189300,Glyma.12G117000,Glyma.15G017000,Glyma.11G143100,Glyma.10G183900,Glyma.19G186100,Glyma.17G080400,Glyma.05G162800,	0.175406
Biological process	response to reactive oxygen species	GO:0000302	5	0.0225459	1.75564	16	829	499	45391	Glyma.12G168500,Glyma.18G188800,Glyma.19G252600,Glyma.02G037100,Glyma.16G029000,Glyma.04G054500,Glyma.07G060400,Glyma.15G158300,Glyma.03G255000,Glyma.04G247900,Glyma.18G018600,Glyma.20G094500,Glyma.14G041500,Glyma.11G254300,Glyma.06G162600,Glyma.02G019400,	0.176921
Biological process	intracellular signal transduction	GO:0035556	6	0.0229332	1.49999	28	1698	499	45391	Glyma.07G015800,Glyma.10G023200,Glyma.19G252600,Glyma.15G150500,Glyma.03G198600,Glyma.02G232600,Glyma.16G029000,Glyma.13G314100,Glyma.04G161400,Glyma.09G098000,Glyma.04G194800,Glyma.12G117000,Glyma.07G060400,Glyma.02G232000,Glyma.18G028800,Glyma.11G085400,Glyma.17G113900,Glyma.15G158300,Glyma.03G201500,Glyma.03G255000,Glyma.07G262700,Glyma.05G007000,Glyma.10G048100,Glyma.11G139500,Glyma.14G059200…	0.179178
Biological process	negative regulation of biosynthetic process	GO:0009890	6	0.0240844	1.92856	12	566	499	45391	Glyma.14G010000,Glyma.10G257900,Glyma.17G144700,Glyma.13G314100,Glyma.07G203300,Glyma.08G346000,Glyma.12G117000,Glyma.13G202300,Glyma.05G062700,Glyma.07G262700,Glyma.10G048100,Glyma.16G138200,	0.187357
Biological process	sulfur amino acid metabolic process	GO:0000096	5	0.0241204	1.74094	16	836	499	45391	Glyma.04G249400,Glyma.07G212800,Glyma.02G288400,Glyma.02G202500,Glyma.07G048300,Glyma.10G295300,Glyma.10G189100,Glyma.10G172700,Glyma.20G114500,Glyma.06G042400,Glyma.13G078400,Glyma.16G073600,Glyma.19G008600,Glyma.03G030800,Glyma.13G088700,Glyma.03G030600,	0.186829
Biological process	macromolecule biosynthetic process	GO:0009059	5	0.0242436	1.17493	126	9755	499	45391	Glyma.09G203700,Glyma.14G010000,Glyma.05G224400,Glyma.12G212300,Glyma.02G132700,Glyma.09G007500,Glyma.10G023200,Glyma.14G061600,Glyma.08G137600,Glyma.02G118500,Glyma.10G257900,Glyma.18G081100,Glyma.16G018500,Glyma.06G133800,Glyma.05G191600,Glyma.06G199600,Glyma.19G252600,Glyma.13G040400,Glyma.06G040800,Glyma.17G005600,Glyma.15G180000,Glyma.02G213800,Glyma.17G144700,Glyma.08G031400,Glyma.10G174600…	0.186978
Biological process	hydrocarbon biosynthetic process	GO:0120251	5	0.0262086	2.2741	8	320	499	45391	Glyma.02G211600,Glyma.07G210700,Glyma.03G198600,Glyma.05G064200,Glyma.13G314100,Glyma.17G261300,Glyma.17G069300,Glyma.02G134500,	0.197886
Biological process	response to salicylic acid	GO:0009751	6	0.0265697	1.56957	22	1275	499	45391	Glyma.07G015800,Glyma.10G023200,Glyma.15G150500,Glyma.02G232600,Glyma.16G076800,Glyma.04G161400,Glyma.08G118700,Glyma.18G028800,Glyma.11G085400,Glyma.15G158300,Glyma.10G183900,Glyma.03G201500,Glyma.06G193600,Glyma.11G090800,Glyma.17G261300,Glyma.11G139500,Glyma.13G333200,Glyma.09G197000,Glyma.14G041500,Glyma.12G221500,Glyma.03G042700,Glyma.13G254800,	0.199773
Biological process	small molecule catabolic process	GO:0044282	4	0.0273755	1.50163	26	1575	499	45391	Glyma.12G215800,Glyma.08G274400,Glyma.13G222600,Glyma.07G258900,Glyma.10G071100,Glyma.13G259400,Glyma.15G089600,Glyma.18G219100,Glyma.02G288400,Glyma.01G036000,Glyma.10G295300,Glyma.10G172700,Glyma.18G028800,Glyma.11G227400,Glyma.07G003400,Glyma.12G024400,Glyma.09G251100,Glyma.20G114500,Glyma.17G000600,Glyma.09G218500,Glyma.09G138100,Glyma.16G073600,Glyma.19G008600,Glyma.03G030800,Glyma.18G209800…	0.204974
Biological process	response to external stimulus	GO:0009605	3	0.0276985	1.22724	83	6152	499	45391	Glyma.06G076900,Glyma.12G168500,Glyma.07G015800,Glyma.10G023200,Glyma.10G014700,Glyma.02G211600,Glyma.08G274400,Glyma.10G061800,Glyma.04G218900,Glyma.02G213800,Glyma.15G150500,Glyma.13G064900,Glyma.19G200000,Glyma.04G055200,Glyma.08G056800,Glyma.17G236600,Glyma.02G232600,Glyma.02G014000,Glyma.08G078600,Glyma.19G240200,Glyma.12G219000,Glyma.13G314100,Glyma.07G203300,Glyma.16G076800,Glyma.08G340500…	0.206532
Biological process	response to organonitrogen compound	GO:0010243	5	0.0277858	1.58133	21	1208	499	45391	Glyma.07G015800,Glyma.10G257900,Glyma.11G022400,Glyma.15G180000,Glyma.15G150500,Glyma.03G198600,Glyma.02G232600,Glyma.13G314100,Glyma.04G194800,Glyma.18G028800,Glyma.10G183900,Glyma.03G201500,Glyma.04G208300,Glyma.10G295700,Glyma.17G069300,Glyma.07G262700,Glyma.05G007000,Glyma.01G121000,Glyma.16G166800,Glyma.08G054900,Glyma.03G042700,	0.206326
Biological process	system development	GO:0048731	4	0.0280233	1.21765	88	6574	499	45391	Glyma.14G010000,Glyma.20G168800,Glyma.09G007500,Glyma.10G023200,Glyma.10G014700,Glyma.02G140200,Glyma.18G188800,Glyma.12G215800,Glyma.13G040400,Glyma.06G040800,Glyma.14G057300,Glyma.02G213800,Glyma.17G144700,Glyma.20G211200,Glyma.10G174600,Glyma.07G240000,Glyma.04G154000,Glyma.02G014000,Glyma.04G249400,Glyma.03G249000,Glyma.05G027400,Glyma.10G071100,Glyma.08G078600,Glyma.19G240200,Glyma.12G236800…	0.207234
Biological process	organonitrogen compound catabolic process	GO:1901565	5	0.0283791	1.43945	31	1959	499	45391	Glyma.05G224400,Glyma.07G015800,Glyma.08G274400,Glyma.08G031400,Glyma.13G064900,Glyma.10G174600,Glyma.01G005000,Glyma.07G258900,Glyma.01G036000,Glyma.10G295300,Glyma.10G172700,Glyma.18G028800,Glyma.07G003400,Glyma.17G113900,Glyma.19G186100,Glyma.20G114500,Glyma.09G050800,Glyma.11G027400,Glyma.01G015700,Glyma.07G148900,Glyma.16G073600,Glyma.18G018600,Glyma.19G008600,Glyma.03G030800,Glyma.07G126800…	0.208152
Biological process	localization	GO:0051179	2	0.0288021	1.18027	114	8786	499	45391	Glyma.11G091400,Glyma.12G168500,Glyma.07G015800,Glyma.10G023200,Glyma.02G211600,Glyma.11G022400,Glyma.09G263900,Glyma.15G150500,Glyma.13G064900,Glyma.02G037100,Glyma.16G090500,Glyma.19G200000,Glyma.04G055200,Glyma.07G240000,Glyma.04G154000,Glyma.02G232600,Glyma.03G210800,Glyma.06G084100,Glyma.07G212800,Glyma.12G219000,Glyma.06G051200,Glyma.12G061300,Glyma.16G076800,Glyma.20G113000,Glyma.04G161400…	0.210396
Biological process	pigment metabolic process	GO:0042440	3	0.0297455	1.66457	17	929	499	45391	Glyma.05G224400,Glyma.10G023200,Glyma.02G213800,Glyma.08G031400,Glyma.19G200000,Glyma.01G005000,Glyma.04G249400,Glyma.03G210800,Glyma.09G050800,Glyma.11G027400,Glyma.10G026000,Glyma.07G148900,Glyma.13G078400,Glyma.16G073600,Glyma.18G018600,Glyma.19G008600,Glyma.07G126800,	0.216407
Biological process	cellular amino acid metabolic process	GO:0006520	7	0.0298764	1.45342	29	1815	499	45391	Glyma.08G274400,Glyma.04G154000,Glyma.04G249400,Glyma.07G212800,Glyma.02G301200,Glyma.12G122900,Glyma.02G288400,Glyma.02G202500,Glyma.07G048300,Glyma.11G241900,Glyma.01G036000,Glyma.10G295300,Glyma.10G189100,Glyma.10G172700,Glyma.18G028800,Glyma.07G003400,Glyma.20G114500,Glyma.06G042400,Glyma.18G284700,Glyma.13G078400,Glyma.09G138100,Glyma.16G073600,Glyma.19G008600,Glyma.03G186300,Glyma.03G030800…	0.216484
Biological process	auxin biosynthetic process	GO:0009851	7	0.0301595	2.36709	7	269	499	45391	Glyma.05G040400,Glyma.01G036000,Glyma.18G028800,Glyma.07G003400,Glyma.03G030800,Glyma.18G209800,Glyma.03G030600,	0.217657
Biological process	organophosphate biosynthetic process	GO:0090407	6	0.0302786	1.43141	31	1970	499	45391	Glyma.06G076900,Glyma.05G224400,Glyma.11G093600,Glyma.16G018500,Glyma.08G031400,Glyma.19G200000,Glyma.04G154000,Glyma.07G049900,Glyma.01G005000,Glyma.06G084100,Glyma.07G258900,Glyma.12G122900,Glyma.11G241900,Glyma.10G295300,Glyma.05G049100,Glyma.15G158300,Glyma.20G114500,Glyma.17G000600,Glyma.06G125700,Glyma.12G119800,Glyma.19G038600,Glyma.16G073600,Glyma.18G018600,Glyma.19G008600,Glyma.14G166600…	0.217642
Biological process	aromatic amino acid family catabolic process	GO:0009074	9	0.0304883	2.57445	6	212	499	45391	Glyma.01G036000,Glyma.18G028800,Glyma.07G003400,Glyma.03G030800,Glyma.18G209800,Glyma.03G030600,	0.218276
Biological process	plant-type cell wall organization	GO:0009664	7	0.0312562	1.68452	16	864	499	45391	Glyma.09G203700,Glyma.05G191600,Glyma.14G168100,Glyma.07G085600,Glyma.20G205100,Glyma.02G111800,Glyma.12G097700,Glyma.04G180300,Glyma.17G000600,Glyma.01G240300,Glyma.11G097300,Glyma.06G042400,Glyma.02G163800,Glyma.09G201000,Glyma.13G336600,Glyma.14G112500,	0.221132
Biological process	phospholipid metabolic process	GO:0006644	6	0.0317387	1.60029	19	1080	499	45391	Glyma.05G224400,Glyma.08G031400,Glyma.19G200000,Glyma.04G154000,Glyma.01G005000,Glyma.07G029800,Glyma.10G295300,Glyma.05G049100,Glyma.20G114500,Glyma.17G000600,Glyma.02G163800,Glyma.16G073600,Glyma.18G018600,Glyma.19G008600,Glyma.14G166600,Glyma.03G186300,Glyma.03G030800,Glyma.07G126800,Glyma.03G030600,	0.222791
Biological process	hydrocarbon metabolic process	GO:0120252	4	0.0340486	2.15938	8	337	499	45391	Glyma.02G211600,Glyma.07G210700,Glyma.03G198600,Glyma.05G064200,Glyma.13G314100,Glyma.17G261300,Glyma.17G069300,Glyma.02G134500,	0.229159
Biological process	negative regulation of cellular protein metabolic process	GO:0032269	8	0.0346723	2.7903	5	163	499	45391	Glyma.08G078600,Glyma.13G314100,Glyma.06G094600,Glyma.08G346000,Glyma.14G180300,	0.232486
Biological process	aromatic amino acid family biosynthetic process	GO:0009073	9	0.0348858	2.49216	6	219	499	45391	Glyma.04G154000,Glyma.04G249400,Glyma.18G028800,Glyma.13G078400,Glyma.03G030800,Glyma.03G030600,	0.233047
Biological process	response to bacterium	GO:0009617	6	0.0350625	1.45413	27	1689	499	45391	Glyma.07G015800,Glyma.10G023200,Glyma.08G274400,Glyma.15G150500,Glyma.13G064900,Glyma.02G232600,Glyma.19G240200,Glyma.13G314100,Glyma.04G161400,Glyma.15G219300,Glyma.05G040400,Glyma.01G036000,Glyma.18G028800,Glyma.07G003400,Glyma.10G183900,Glyma.03G201500,Glyma.06G156000,Glyma.18G204500,Glyma.16G073600,Glyma.18G018600,Glyma.19G008600,Glyma.03G030800,Glyma.09G197000,Glyma.06G059700,Glyma.14G041500…	0.231645
Biological process	cellular nitrogen compound metabolic process	GO:0034641	4	0.0355568	1.14142	147	11715	499	45391	Glyma.14G010000,Glyma.05G224400,Glyma.12G212300,Glyma.07G015800,Glyma.09G007500,Glyma.10G023200,Glyma.14G061600,Glyma.10G014700,Glyma.06G244300,Glyma.08G137600,Glyma.02G118500,Glyma.10G257900,Glyma.02G211600,Glyma.20G152200,Glyma.18G081100,Glyma.11G093600,Glyma.06G133800,Glyma.06G199600,Glyma.19G252600,Glyma.13G040400,Glyma.06G040800,Glyma.17G005600,Glyma.15G180000,Glyma.02G213800,Glyma.17G144700…	0.233195
Biological process	regulation of defense response	GO:0031347	6	0.0360707	1.47477	25	1542	499	45391	Glyma.07G015800,Glyma.10G023200,Glyma.15G150500,Glyma.02G232600,Glyma.06G084100,Glyma.05G027400,Glyma.07G203300,Glyma.16G076800,Glyma.04G161400,Glyma.05G226400,Glyma.10G295300,Glyma.17G124900,Glyma.18G028800,Glyma.07G003400,Glyma.11G085400,Glyma.03G201500,Glyma.06G156000,Glyma.10G271200,Glyma.11G090800,Glyma.17G261300,Glyma.11G139500,Glyma.12G221500,Glyma.16G166800,Glyma.03G042700,Glyma.13G254800,	0.235706
Biological process	cellular catabolic process	GO:0044248	4	0.0362026	1.28921	52	3669	499	45391	Glyma.05G224400,Glyma.07G015800,Glyma.12G215800,Glyma.08G274400,Glyma.08G031400,Glyma.13G064900,Glyma.10G174600,Glyma.13G222600,Glyma.02G232600,Glyma.01G005000,Glyma.07G258900,Glyma.10G071100,Glyma.16G217900,Glyma.13G314100,Glyma.13G259400,Glyma.15G089600,Glyma.02G288400,Glyma.08G118700,Glyma.01G036000,Glyma.10G295300,Glyma.10G172700,Glyma.18G028800,Glyma.11G227400,Glyma.07G003400,Glyma.17G113900…	0.23571
Biological process	response to ethylene	GO:0009723	6	0.0370527	1.61925	17	955	499	45391	Glyma.19G252600,Glyma.03G198600,Glyma.16G029000,Glyma.13G314100,Glyma.04G194800,Glyma.12G117000,Glyma.05G040400,Glyma.07G060400,Glyma.18G028800,Glyma.17G113900,Glyma.15G158300,Glyma.03G236500,Glyma.06G193600,Glyma.03G255000,Glyma.05G007000,Glyma.14G041500,Glyma.12G221500,	0.240374
Biological process	sulfur compound biosynthetic process	GO:0044272	5	0.037824	1.54701	20	1176	499	45391	Glyma.02G232600,Glyma.04G249400,Glyma.07G212800,Glyma.02G288400,Glyma.02G202500,Glyma.07G048300,Glyma.01G036000,Glyma.10G295300,Glyma.10G189100,Glyma.18G028800,Glyma.20G114500,Glyma.06G042400,Glyma.13G078400,Glyma.16G073600,Glyma.19G008600,Glyma.10G128200,Glyma.03G030800,Glyma.13G088700,Glyma.03G030600,Glyma.03G042700,	0.243619
Biological process	response to high light intensity	GO:0009644	7	0.0379853	1.7983	12	607	499	45391	Glyma.12G168500,Glyma.02G037100,Glyma.06G084100,Glyma.11G106900,Glyma.12G031900,Glyma.09G254300,Glyma.04G054500,Glyma.04G247900,Glyma.18G018600,Glyma.20G094500,Glyma.06G162600,Glyma.02G019400,	0.243784
Biological process	response to nitrogen compound	GO:1901698	4	0.0386452	1.44048	27	1705	499	45391	Glyma.07G015800,Glyma.10G257900,Glyma.11G022400,Glyma.15G180000,Glyma.15G150500,Glyma.03G198600,Glyma.02G232600,Glyma.07G212800,Glyma.13G314100,Glyma.16G076800,Glyma.04G194800,Glyma.17G124900,Glyma.18G028800,Glyma.10G183900,Glyma.03G201500,Glyma.12G161300,Glyma.04G208300,Glyma.11G090800,Glyma.10G295700,Glyma.09G138100,Glyma.17G069300,Glyma.07G262700,Glyma.05G007000,Glyma.01G121000,Glyma.16G166800…	0.24539
Biological process	positive regulation of reproductive process	GO:2000243	5	0.0386832	2.70726	5	168	499	45391	Glyma.02G140200,Glyma.10G174600,Glyma.12G093400,Glyma.06G022300,Glyma.07G080900,	0.244766
Biological process	glycerophospholipid metabolic process	GO:0006650	7	0.0390719	1.84613	11	542	499	45391	Glyma.05G224400,Glyma.08G031400,Glyma.19G200000,Glyma.01G005000,Glyma.07G029800,Glyma.05G049100,Glyma.17G000600,Glyma.02G163800,Glyma.14G166600,Glyma.03G186300,Glyma.07G126800,	0.246359
Biological process	phosphatidylinositol biosynthetic process	GO:0006661	9	0.0398773	2.22639	7	286	499	45391	Glyma.05G224400,Glyma.08G031400,Glyma.01G005000,Glyma.05G049100,Glyma.17G000600,Glyma.14G166600,Glyma.07G126800,	0.249685
Biological process	alcohol metabolic process	GO:0006066	5	0.0402712	1.90301	10	478	499	45391	Glyma.06G076900,Glyma.16G018500,Glyma.07G049900,Glyma.06G084100,Glyma.17G000600,Glyma.06G125700,Glyma.16G073600,Glyma.18G018600,Glyma.19G008600,Glyma.13G041200,	0.251275
Biological process	systemic acquired resistance	GO:0009627	7	0.040729	1.49903	22	1335	499	45391	Glyma.12G168500,Glyma.07G015800,Glyma.10G023200,Glyma.10G014700,Glyma.15G150500,Glyma.02G232600,Glyma.02G014000,Glyma.07G203300,Glyma.20G113000,Glyma.04G161400,Glyma.17G124900,Glyma.18G028800,Glyma.11G085400,Glyma.03G201500,Glyma.10G271200,Glyma.10G251600,Glyma.04G247900,Glyma.11G139500,Glyma.12G221500,Glyma.06G162600,Glyma.03G042700,Glyma.02G019400,	0.252379
Biological process	salicylic acid mediated signaling pathway	GO:0009863	6	0.0408345	1.59916	17	967	499	45391	Glyma.07G015800,Glyma.10G023200,Glyma.15G150500,Glyma.02G232600,Glyma.16G076800,Glyma.04G161400,Glyma.18G028800,Glyma.11G085400,Glyma.15G158300,Glyma.03G201500,Glyma.11G090800,Glyma.17G261300,Glyma.11G139500,Glyma.14G041500,Glyma.12G221500,Glyma.03G042700,Glyma.13G254800,	0.252164
Biological process	negative regulation of RNA metabolic process	GO:0051253	8	0.0412241	1.89508	10	480	499	45391	Glyma.14G010000,Glyma.10G257900,Glyma.17G144700,Glyma.07G240000,Glyma.07G203300,Glyma.12G117000,Glyma.13G202300,Glyma.05G062700,Glyma.07G262700,Glyma.10G048100,	0.253698
Biological process	response to radiation	GO:0009314	4	0.0413554	1.29712	47	3296	499	45391	Glyma.06G076900,Glyma.20G168800,Glyma.12G168500,Glyma.18G188800,Glyma.08G274400,Glyma.06G199600,Glyma.17G144700,Glyma.02G037100,Glyma.06G084100,Glyma.11G106900,Glyma.07G203300,Glyma.12G031900,Glyma.06G165000,Glyma.09G254300,Glyma.04G054500,Glyma.10G295300,Glyma.14G197800,Glyma.03G236500,Glyma.20G196600,Glyma.17G000600,Glyma.06G125700,Glyma.12G216100,Glyma.09G015900,Glyma.10G042600,Glyma.03G021700…	0.253637
Biological process	steroid metabolic process	GO:0008202	5	0.0417163	1.82592	11	548	499	45391	Glyma.12G212300,Glyma.20G211200,Glyma.11G031400,Glyma.12G097700,Glyma.04G180300,Glyma.08G184400,Glyma.20G114500,Glyma.11G097300,Glyma.14G176300,Glyma.13G088700,Glyma.08G193900,	0.25498
Biological process	pectin metabolic process	GO:0045488	7	0.0420874	2.6443	5	172	499	45391	Glyma.07G085600,Glyma.12G097700,Glyma.01G240300,Glyma.11G097300,Glyma.09G201000,	0.256377
Biological process	galacturonan metabolic process	GO:0010393	6	0.0420874	2.6443	5	172	499	45391	Glyma.07G085600,Glyma.12G097700,Glyma.01G240300,Glyma.11G097300,Glyma.09G201000,	0.256377
Biological process	cellular metabolic process	GO:0044237	3	0.0426723	1.07861	269	22686	499	45391	Glyma.09G203700,Glyma.14G010000,Glyma.06G076900,Glyma.17G048100,Glyma.05G224400,Glyma.08G308600,Glyma.12G212300,Glyma.02G132700,Glyma.07G015800,Glyma.09G007500,Glyma.10G023200,Glyma.14G061600,Glyma.10G014700,Glyma.06G244300,Glyma.08G137600,Glyma.02G118500,Glyma.15G100100,Glyma.10G257900,Glyma.02G211600,Glyma.20G152200,Glyma.12G215800,Glyma.18G081100,Glyma.11G093600,Glyma.16G018500,Glyma.08G274400…	0.258189
Biological process	cellular response to salicylic acid stimulus	GO:0071446	7	0.0445394	1.58117	17	978	499	45391	Glyma.07G015800,Glyma.10G023200,Glyma.15G150500,Glyma.02G232600,Glyma.16G076800,Glyma.04G161400,Glyma.18G028800,Glyma.11G085400,Glyma.15G158300,Glyma.03G201500,Glyma.11G090800,Glyma.17G261300,Glyma.11G139500,Glyma.14G041500,Glyma.12G221500,Glyma.03G042700,Glyma.13G254800,	0.257355
Biological process	carboxylic acid biosynthetic process	GO:0046394	7	0.044558	1.33409	38	2591	499	45391	Glyma.07G015800,Glyma.02G211600,Glyma.08G274400,Glyma.15G150500,Glyma.19G200000,Glyma.02G232600,Glyma.04G249400,Glyma.07G212800,Glyma.12G122900,Glyma.16G076800,Glyma.02G288400,Glyma.02G202500,Glyma.07G048300,Glyma.04G194800,Glyma.11G241900,Glyma.05G040400,Glyma.01G036000,Glyma.10G295300,Glyma.10G189100,Glyma.18G028800,Glyma.07G003400,Glyma.11G085400,Glyma.20G114500,Glyma.04G208300,Glyma.06G042400…	0.256637
Biological process	monocarboxylic acid biosynthetic process	GO:0072330	8	0.0458052	1.42732	26	1657	499	45391	Glyma.07G015800,Glyma.02G211600,Glyma.08G274400,Glyma.15G150500,Glyma.19G200000,Glyma.02G232600,Glyma.16G076800,Glyma.04G194800,Glyma.05G040400,Glyma.01G036000,Glyma.10G295300,Glyma.18G028800,Glyma.07G003400,Glyma.11G085400,Glyma.20G114500,Glyma.04G208300,Glyma.11G090800,Glyma.15G176000,Glyma.16G073600,Glyma.19G008600,Glyma.03G030800,Glyma.12G221500,Glyma.18G209800,Glyma.03G030600,Glyma.03G042700…	0.260481
Biological process	lipid metabolic process	GO:0006629	4	0.0470603	1.25704	55	3980	499	45391	Glyma.09G203700,Glyma.05G224400,Glyma.08G308600,Glyma.12G212300,Glyma.02G211600,Glyma.12G215800,Glyma.16G018500,Glyma.20G211200,Glyma.08G031400,Glyma.10G174600,Glyma.19G200000,Glyma.13G222600,Glyma.11G031400,Glyma.04G154000,Glyma.07G049900,Glyma.01G005000,Glyma.05G064200,Glyma.03G210800,Glyma.06G084100,Glyma.10G071100,Glyma.19G193500,Glyma.13G259400,Glyma.15G089600,Glyma.07G029800,Glyma.04G194800…	0.265935
Biological process	regulation of biological quality	GO:0065008	3	0.04721	1.34619	35	2365	499	45391	Glyma.17G048100,Glyma.12G212300,Glyma.07G015800,Glyma.09G007500,Glyma.10G014700,Glyma.11G022400,Glyma.14G057300,Glyma.02G014000,Glyma.12G219000,Glyma.13G314100,Glyma.15G074200,Glyma.09G098000,Glyma.15G219300,Glyma.05G040400,Glyma.04G180300,Glyma.01G036000,Glyma.10G189100,Glyma.18G028800,Glyma.11G227400,Glyma.07G003400,Glyma.08G184400,Glyma.20G114500,Glyma.17G000600,Glyma.12G161300,Glyma.10G042600…	0.265945
Biological process	tryptophan metabolic process	GO:0006568	9	0.0480006	2.30288	6	237	499	45391	Glyma.01G036000,Glyma.18G028800,Glyma.07G003400,Glyma.03G030800,Glyma.18G209800,Glyma.03G030600,	0.268714
Biological process	indolalkylamine metabolic process	GO:0006586	8	0.0480006	2.30288	6	237	499	45391	Glyma.01G036000,Glyma.18G028800,Glyma.07G003400,Glyma.03G030800,Glyma.18G209800,Glyma.03G030600,	0.268714
Biological process	olefinic compound biosynthetic process	GO:0120255	5	0.0482488	2.01025	8	362	499	45391	Glyma.02G211600,Glyma.07G210700,Glyma.03G198600,Glyma.05G064200,Glyma.13G314100,Glyma.17G261300,Glyma.17G069300,Glyma.02G134500,	0.268431
Biological process	cellular response to organic cyclic compound	GO:0071407	6	0.0482992	1.54176	18	1062	499	45391	Glyma.07G015800,Glyma.10G023200,Glyma.15G150500,Glyma.02G232600,Glyma.16G076800,Glyma.04G161400,Glyma.18G028800,Glyma.11G085400,Glyma.15G158300,Glyma.03G201500,Glyma.06G275800,Glyma.11G090800,Glyma.17G261300,Glyma.11G139500,Glyma.14G041500,Glyma.12G221500,Glyma.03G042700,Glyma.13G254800,	0.267882
Biological process	steroid biosynthetic process	GO:0006694	6	0.0483288	1.84138	10	494	499	45391	Glyma.12G212300,Glyma.20G211200,Glyma.12G097700,Glyma.04G180300,Glyma.08G184400,Glyma.20G114500,Glyma.11G097300,Glyma.14G176300,Glyma.13G088700,Glyma.08G193900,	0.267221
Biological process	plant-type cell wall organization or biogenesis	GO:0071669	4	0.0484586	1.50229	20	1211	499	45391	Glyma.09G203700,Glyma.05G191600,Glyma.20G211200,Glyma.02G301200,Glyma.14G168100,Glyma.07G085600,Glyma.20G205100,Glyma.18G040700,Glyma.02G111800,Glyma.12G097700,Glyma.04G180300,Glyma.17G000600,Glyma.01G240300,Glyma.10G042600,Glyma.11G097300,Glyma.06G042400,Glyma.02G163800,Glyma.09G201000,Glyma.13G336600,Glyma.14G112500,	0.2663
Biological process	glycolipid metabolic process	GO:0006664	7	0.0485494	2.12959	7	299	499	45391	Glyma.09G203700,Glyma.08G308600,Glyma.16G018500,Glyma.10G174600,Glyma.19G200000,Glyma.07G049900,Glyma.05G049100,	0.265985
Biological process	microtubule cytoskeleton organization	GO:0000226	7	0.0488172	1.72716	12	632	499	45391	Glyma.10G174600,Glyma.13G360700,Glyma.17G223400,Glyma.08G340500,Glyma.02G111800,Glyma.04G180300,Glyma.20G114500,Glyma.10G042600,Glyma.03G021700,Glyma.12G093800,Glyma.11G253200,Glyma.01G012700,	0.26664
Biological process	cellular developmental process	GO:0048869	3	0.0490643	1.30769	41	2852	499	45391	Glyma.05G191600,Glyma.08G025900,Glyma.02G213800,Glyma.07G240000,Glyma.11G020300,Glyma.13G152100,Glyma.04G249400,Glyma.08G078600,Glyma.16G076800,Glyma.14G168100,Glyma.06G094600,Glyma.04G161400,Glyma.02G045200,Glyma.20G205100,Glyma.06G165000,Glyma.01G036000,Glyma.10G295300,Glyma.08G025700,Glyma.09G278700,Glyma.13G332600,Glyma.17G000600,Glyma.11G144800,Glyma.15G020900,Glyma.08G060300,Glyma.12G093400…	0.267177

## Sheet: GO up regulate DEG 
Supplementary Table 11 GO categories of DEGs closely related to seed size in soybean
Class	GO_Name	GO_ID	GO_Level	P_value	EnrichmentScore	HitsGenesCountsInSelectedSet	HitsGenesCountsInBackground	AllGenesCountsInSelectedSet	AllGenesCountsInBackground	GenesOfSelectedSetInGOterm	corrected p-value(BH method)
Molecular function	cation transmembrane transporter activity	GO:0008324	5	0.00204902	2.44654	14	939	269	44141	Glyma.20G246500,Glyma.15G262300,Glyma.11G110100,Glyma.08G241600,Glyma.08G337000,Glyma.19G089800,Glyma.20G246100,Glyma.16G157100,Glyma.09G271900,Glyma.14G206600,Glyma.13G186600,Glyma.04G143500,Glyma.09G011400,Glyma.14G120900,	0.83805
Molecular function	solute:proton symporter activity	GO:0015295	8	0.00400039	4.03507	6	244	269	44141	Glyma.20G246500,Glyma.19G089800,Glyma.20G246100,Glyma.16G157100,Glyma.09G011400,Glyma.14G120900,	0.818079
Molecular function	symporter activity	GO:0015293	6	0.00695416	3.59328	6	274	269	44141	Glyma.20G246500,Glyma.19G089800,Glyma.20G246100,Glyma.16G157100,Glyma.09G011400,Glyma.14G120900,	0.56885
Molecular function	solute:cation symporter activity	GO:0015294	7	0.00695416	3.59328	6	274	269	44141	Glyma.20G246500,Glyma.19G089800,Glyma.20G246100,Glyma.16G157100,Glyma.09G011400,Glyma.14G120900,	0.56885
Molecular function	pyrophosphatase activity	GO:0016462	6	0.0104246	2.02405	14	1135	269	44141	Glyma.11G110100,Glyma.06G159400,Glyma.10G147200,Glyma.04G213800,Glyma.03G211100,Glyma.13G105500,Glyma.14G206500,Glyma.15G170600,Glyma.14G101600,Glyma.05G232200,Glyma.11G143900,Glyma.08G046400,Glyma.08G101500,Glyma.02G300500,	0.473739
Molecular function	ribonucleotide binding	GO:0032553	6	0.0109516	1.39185	48	5659	269	44141	Glyma.08G065100,Glyma.13G336300,Glyma.18G229300,Glyma.19G226100,Glyma.06G159400,Glyma.03G165800,Glyma.10G147200,Glyma.08G128800,Glyma.13G096500,Glyma.01G146600,Glyma.13G054300,Glyma.06G028800,Glyma.08G303000,Glyma.01G010700,Glyma.04G213800,Glyma.03G211100,Glyma.08G297400,Glyma.20G246600,Glyma.15G135700,Glyma.10G038400,Glyma.10G067400,Glyma.13G105500,Glyma.01G019200,Glyma.14G158300,Glyma.17G257800…	0.447922
Molecular function	purine ribonucleotide binding	GO:0032555	7	0.0127956	1.38537	47	5567	269	44141	Glyma.08G065100,Glyma.13G336300,Glyma.18G229300,Glyma.19G226100,Glyma.06G159400,Glyma.03G165800,Glyma.10G147200,Glyma.08G128800,Glyma.01G146600,Glyma.13G054300,Glyma.06G028800,Glyma.08G303000,Glyma.01G010700,Glyma.04G213800,Glyma.03G211100,Glyma.08G297400,Glyma.20G246600,Glyma.15G135700,Glyma.10G038400,Glyma.10G067400,Glyma.13G105500,Glyma.01G019200,Glyma.14G158300,Glyma.17G257800,Glyma.04G215900…	0.327088
Molecular function	purine ribonucleoside triphosphate binding	GO:0035639	5	0.012855	1.4112	43	5000	269	44141	Glyma.08G065100,Glyma.13G336300,Glyma.18G229300,Glyma.19G226100,Glyma.06G159400,Glyma.03G165800,Glyma.10G147200,Glyma.08G128800,Glyma.01G146600,Glyma.13G054300,Glyma.06G028800,Glyma.08G303000,Glyma.04G213800,Glyma.03G211100,Glyma.08G297400,Glyma.20G246600,Glyma.10G038400,Glyma.10G067400,Glyma.13G105500,Glyma.01G019200,Glyma.14G158300,Glyma.17G257800,Glyma.04G215900,Glyma.09G128100,Glyma.08G227200…	0.309276
Molecular function	nucleoside-triphosphatase activity	GO:0017111	7	0.0132325	2.02584	13	1053	269	44141	Glyma.11G110100,Glyma.06G159400,Glyma.10G147200,Glyma.04G213800,Glyma.03G211100,Glyma.13G105500,Glyma.14G206500,Glyma.15G170600,Glyma.14G101600,Glyma.05G232200,Glyma.11G143900,Glyma.08G046400,Glyma.08G101500,	0.300672
Molecular function	purine nucleotide binding	GO:0017076	6	0.0138002	1.37918	47	5592	269	44141	Glyma.08G065100,Glyma.13G336300,Glyma.18G229300,Glyma.19G226100,Glyma.06G159400,Glyma.03G165800,Glyma.10G147200,Glyma.08G128800,Glyma.01G146600,Glyma.13G054300,Glyma.06G028800,Glyma.08G303000,Glyma.01G010700,Glyma.04G213800,Glyma.03G211100,Glyma.08G297400,Glyma.20G246600,Glyma.15G135700,Glyma.10G038400,Glyma.10G067400,Glyma.13G105500,Glyma.01G019200,Glyma.14G158300,Glyma.17G257800,Glyma.04G215900…	0.282215
Molecular function	carbohydrate derivative binding	GO:0097367	3	0.0138671	1.37292	48	5737	269	44141	Glyma.08G065100,Glyma.13G336300,Glyma.18G229300,Glyma.19G226100,Glyma.06G159400,Glyma.03G165800,Glyma.10G147200,Glyma.08G128800,Glyma.13G096500,Glyma.01G146600,Glyma.13G054300,Glyma.06G028800,Glyma.08G303000,Glyma.01G010700,Glyma.04G213800,Glyma.03G211100,Glyma.08G297400,Glyma.20G246600,Glyma.15G135700,Glyma.10G038400,Glyma.10G067400,Glyma.13G105500,Glyma.01G019200,Glyma.14G158300,Glyma.17G257800…	0.270078
Molecular function	hydrolase activity, acting on acid anhydrides, in phosphorus-containing anhydrides	GO:0016818	5	0.0154586	1.92565	14	1193	269	44141	Glyma.11G110100,Glyma.06G159400,Glyma.10G147200,Glyma.04G213800,Glyma.03G211100,Glyma.13G105500,Glyma.14G206500,Glyma.15G170600,Glyma.14G101600,Glyma.05G232200,Glyma.11G143900,Glyma.08G046400,Glyma.08G101500,Glyma.02G300500,	0.274894
Molecular function	inorganic cation transmembrane transporter activity	GO:0022890	6	0.0183231	2.07952	11	868	269	44141	Glyma.20G246500,Glyma.11G110100,Glyma.08G241600,Glyma.08G337000,Glyma.19G089800,Glyma.20G246100,Glyma.16G157100,Glyma.09G271900,Glyma.13G186600,Glyma.09G011400,Glyma.14G120900,	0.241747
Molecular function	hydrolase activity, acting on acid anhydrides	GO:0016817	4	0.0187065	1.87841	14	1223	269	44141	Glyma.11G110100,Glyma.06G159400,Glyma.10G147200,Glyma.04G213800,Glyma.03G211100,Glyma.13G105500,Glyma.14G206500,Glyma.15G170600,Glyma.14G101600,Glyma.05G232200,Glyma.11G143900,Glyma.08G046400,Glyma.08G101500,Glyma.02G300500,	0.239092
Molecular function	secondary active transmembrane transporter activity	GO:0015291	5	0.0204115	2.24443	9	658	269	44141	Glyma.20G246500,Glyma.08G337000,Glyma.19G089800,Glyma.20G246100,Glyma.16G157100,Glyma.13G186600,Glyma.09G011400,Glyma.14G120900,Glyma.07G156100,	0.252979
Molecular function	ion transmembrane transporter activity	GO:0015075	4	0.0220984	1.79271	15	1373	269	44141	Glyma.20G246500,Glyma.09G168500,Glyma.15G262300,Glyma.11G110100,Glyma.08G241600,Glyma.08G337000,Glyma.19G089800,Glyma.20G246100,Glyma.16G157100,Glyma.09G271900,Glyma.14G206600,Glyma.13G186600,Glyma.04G143500,Glyma.09G011400,Glyma.14G120900,	0.265831
Molecular function	GTP binding	GO:0005525	9	0.0330319	2.32051	7	495	269	44141	Glyma.06G159400,Glyma.09G128100,Glyma.11G186500,Glyma.12G095400,Glyma.12G120400,Glyma.05G232200,Glyma.08G046400,	0.314187
Molecular function	guanyl ribonucleotide binding	GO:0032561	8	0.0330319	2.32051	7	495	269	44141	Glyma.06G159400,Glyma.09G128100,Glyma.11G186500,Glyma.12G095400,Glyma.12G120400,Glyma.05G232200,Glyma.08G046400,	0.314187
Molecular function	anion binding	GO:0043168	4	0.0343288	1.28903	50	6365	269	44141	Glyma.08G065100,Glyma.13G336300,Glyma.18G229300,Glyma.19G226100,Glyma.06G159400,Glyma.11G096200,Glyma.03G165800,Glyma.10G147200,Glyma.08G128800,Glyma.13G096500,Glyma.01G146600,Glyma.13G054300,Glyma.06G028800,Glyma.08G303000,Glyma.01G010700,Glyma.04G213800,Glyma.03G211100,Glyma.08G297400,Glyma.20G246600,Glyma.15G135700,Glyma.10G038400,Glyma.10G067400,Glyma.13G105500,Glyma.01G019200,Glyma.14G158300…	0.31201
Molecular function	proton transmembrane transporter activity	GO:0015078	7	0.0355342	2.2836	7	503	269	44141	Glyma.20G246500,Glyma.11G110100,Glyma.19G089800,Glyma.20G246100,Glyma.16G157100,Glyma.09G011400,Glyma.14G120900,	0.315945
Molecular function	guanyl nucleotide binding	GO:0019001	7	0.0388347	2.23908	7	513	269	44141	Glyma.06G159400,Glyma.09G128100,Glyma.11G186500,Glyma.12G095400,Glyma.12G120400,Glyma.05G232200,Glyma.08G046400,	0.30545
Molecular function	protein serine/threonine phosphatase activity	GO:0004722	8	0.0406634	2.67252	5	307	269	44141	Glyma.13G348300,Glyma.01G146600,Glyma.20G248900,Glyma.03G233300,Glyma.03G234700,	0.307987
Molecular function	active ion transmembrane transporter activity	GO:0022853	5	0.0411048	1.97438	9	748	269	44141	Glyma.20G246500,Glyma.11G110100,Glyma.08G337000,Glyma.19G089800,Glyma.20G246100,Glyma.16G157100,Glyma.13G186600,Glyma.09G011400,Glyma.14G120900,	0.30567
Molecular function	nucleotide binding	GO:0000166	5	0.041647	1.24508	58	7644	269	44141	Glyma.08G065100,Glyma.20G185700,Glyma.09G168500,Glyma.13G336300,Glyma.03G161300,Glyma.18G229300,Glyma.19G226100,Glyma.06G159400,Glyma.18G009700,Glyma.08G241600,Glyma.03G165800,Glyma.10G147200,Glyma.08G128800,Glyma.13G096500,Glyma.01G146600,Glyma.13G054300,Glyma.06G028800,Glyma.08G303000,Glyma.01G010700,Glyma.04G213800,Glyma.03G211100,Glyma.08G297400,Glyma.12G059600,Glyma.20G246600,Glyma.15G135700…	0.298835
Molecular function	nucleoside phosphate binding	GO:1901265	4	0.041647	1.24508	58	7644	269	44141	Glyma.08G065100,Glyma.20G185700,Glyma.09G168500,Glyma.13G336300,Glyma.03G161300,Glyma.18G229300,Glyma.19G226100,Glyma.06G159400,Glyma.18G009700,Glyma.08G241600,Glyma.03G165800,Glyma.10G147200,Glyma.08G128800,Glyma.13G096500,Glyma.01G146600,Glyma.13G054300,Glyma.06G028800,Glyma.08G303000,Glyma.01G010700,Glyma.04G213800,Glyma.03G211100,Glyma.08G297400,Glyma.12G059600,Glyma.20G246600,Glyma.15G135700…	0.298835
Cellular component	plant-type vacuole membrane	GO:0009705	7	0.00946387	3.91819	5	204	290	46360	Glyma.16G045900,Glyma.20G246500,Glyma.19G089800,Glyma.10G292200,Glyma.13G186600,	1
Cellular component	plant-type vacuole	GO:0000325	7	0.0179837	2.91542	6	329	290	46360	Glyma.16G045900,Glyma.20G246500,Glyma.19G089800,Glyma.10G292200,Glyma.13G186600,Glyma.08G101500,	1
Cellular component	Golgi apparatus	GO:0005794	6	0.0454429	1.49138	21	2251	290	46360	Glyma.16G045900,Glyma.18G220400,Glyma.04G243900,Glyma.11G096200,Glyma.12G217300,Glyma.11G193500,Glyma.09G264900,Glyma.04G083800,Glyma.09G274700,Glyma.18G128600,Glyma.01G034700,Glyma.20G246100,Glyma.04G032800,Glyma.13G346500,Glyma.09G003300,Glyma.08G267000,Glyma.04G177100,Glyma.01G229900,Glyma.09G127800,Glyma.14G163900,Glyma.10G118300,	1
Biological process	flavonoid biosynthetic process	GO:0009813	5	0.00582881	2.59401	10	634	276	45391	Glyma.08G271900,Glyma.15G262300,Glyma.01G154900,Glyma.01G168500,Glyma.10G292200,Glyma.12G037200,Glyma.02G039200,Glyma.06G090700,Glyma.02G048400,Glyma.10G224500,	1
Biological process	stomatal complex morphogenesis	GO:0010103	5	0.00940292	3.0058	7	383	276	45391	Glyma.14G060500,Glyma.06G209300,Glyma.17G123100,Glyma.12G059600,Glyma.18G231300,Glyma.06G090700,Glyma.02G097400,	1
Biological process	flavonoid metabolic process	GO:0009812	4	0.012833	2.30014	10	715	276	45391	Glyma.08G271900,Glyma.15G262300,Glyma.01G154900,Glyma.01G168500,Glyma.10G292200,Glyma.12G037200,Glyma.02G039200,Glyma.06G090700,Glyma.02G048400,Glyma.10G224500,	1
Biological process	histone modification	GO:0016570	8	0.0186365	2.07461	11	872	276	45391	Glyma.04G043300,Glyma.20G038300,Glyma.03G161300,Glyma.13G126600,Glyma.07G002000,Glyma.06G161100,Glyma.12G098800,Glyma.20G234200,Glyma.17G062500,Glyma.20G106700,Glyma.11G000300,	1
Biological process	gravitropism	GO:0009630	5	0.0194085	2.59869	7	443	276	45391	Glyma.16G045900,Glyma.04G072400,Glyma.08G217900,Glyma.06G084900,Glyma.13G186600,Glyma.02G184400,Glyma.06G073700,	1
Biological process	stomatal complex development	GO:0010374	6	0.0195405	2.40527	8	547	276	45391	Glyma.14G060500,Glyma.06G209300,Glyma.17G123100,Glyma.12G059600,Glyma.18G231300,Glyma.06G090700,Glyma.02G097400,Glyma.07G211300,	1
Biological process	glucose catabolic process	GO:0006007	8	0.0235173	3.10302	5	265	276	45391	Glyma.11G110100,Glyma.18G009700,Glyma.13G054300,Glyma.20G248900,Glyma.04G215900,	1
Biological process	plastid organization	GO:0009657	6	0.0250312	1.98145	11	913	276	45391	Glyma.14G060500,Glyma.16G045900,Glyma.09G250800,Glyma.06G159400,Glyma.07G033300,Glyma.04G213800,Glyma.12G059600,Glyma.01G214300,Glyma.14G158300,Glyma.11G186500,Glyma.05G111400,	1
Biological process	tropism	GO:0009606	4	0.0262451	2.43903	7	472	276	45391	Glyma.16G045900,Glyma.04G072400,Glyma.08G217900,Glyma.06G084900,Glyma.13G186600,Glyma.02G184400,Glyma.06G073700,	1
Biological process	response to gravity	GO:0009629	4	0.0265067	2.43387	7	473	276	45391	Glyma.16G045900,Glyma.04G072400,Glyma.08G217900,Glyma.06G084900,Glyma.13G186600,Glyma.02G184400,Glyma.06G073700,	1
Biological process	hexose catabolic process	GO:0019320	7	0.0270147	2.99018	5	275	276	45391	Glyma.11G110100,Glyma.18G009700,Glyma.13G054300,Glyma.20G248900,Glyma.04G215900,	1
Biological process	cytokinesis	GO:0000910	4	0.0306738	2.20382	8	597	276	45391	Glyma.20G038300,Glyma.04G080600,Glyma.03G161300,Glyma.13G126600,Glyma.07G002000,Glyma.11G186500,Glyma.20G234200,Glyma.13G281700,	1
Biological process	histone methylation	GO:0016571	10	0.030788	2.08471	9	710	276	45391	Glyma.04G043300,Glyma.20G038300,Glyma.03G161300,Glyma.13G126600,Glyma.07G002000,Glyma.06G161100,Glyma.12G098800,Glyma.17G062500,Glyma.20G106700,	1
Biological process	hexose metabolic process	GO:0019318	6	0.0308761	1.99104	10	826	276	45391	Glyma.11G110100,Glyma.18G009700,Glyma.13G054300,Glyma.06G028800,Glyma.03G232000,Glyma.20G248900,Glyma.01G019200,Glyma.04G215900,Glyma.02G184400,Glyma.09G127800,	1
Biological process	response to molecule of bacterial origin	GO:0002237	5	0.0316282	2.86516	5	287	276	45391	Glyma.20G230000,Glyma.17G123100,Glyma.03G242700,Glyma.06G090700,Glyma.02G097400,	1
Biological process	monosaccharide catabolic process	GO:0046365	6	0.0316282	2.86516	5	287	276	45391	Glyma.11G110100,Glyma.18G009700,Glyma.13G054300,Glyma.20G248900,Glyma.04G215900,	1
Biological process	pigment biosynthetic process	GO:0046148	4	0.0327111	2.06148	9	718	276	45391	Glyma.15G262300,Glyma.11G255300,Glyma.06G159400,Glyma.01G154900,Glyma.12G059600,Glyma.10G292200,Glyma.09G156300,Glyma.09G127800,Glyma.02G048400,	1
Biological process	monosaccharide metabolic process	GO:0005996	5	0.0350478	1.87662	11	964	276	45391	Glyma.11G110100,Glyma.18G009700,Glyma.13G054300,Glyma.06G028800,Glyma.03G232000,Glyma.20G248900,Glyma.01G019200,Glyma.04G215900,Glyma.02G184400,Glyma.09G127800,Glyma.08G046400,	1
Biological process	protein alkylation	GO:0008213	8	0.0362743	2.02205	9	732	276	45391	Glyma.04G043300,Glyma.20G038300,Glyma.03G161300,Glyma.13G126600,Glyma.07G002000,Glyma.06G161100,Glyma.12G098800,Glyma.17G062500,Glyma.20G106700,	1
Biological process	protein methylation	GO:0006479	9	0.0362743	2.02205	9	732	276	45391	Glyma.04G043300,Glyma.20G038300,Glyma.03G161300,Glyma.13G126600,Glyma.07G002000,Glyma.06G161100,Glyma.12G098800,Glyma.17G062500,Glyma.20G106700,	1
Biological process	glucose metabolic process	GO:0006006	7	0.0362743	2.02205	9	732	276	45391	Glyma.11G110100,Glyma.18G009700,Glyma.13G054300,Glyma.03G232000,Glyma.20G248900,Glyma.01G019200,Glyma.04G215900,Glyma.02G184400,Glyma.09G127800,	1
Biological process	stamen development	GO:0048443	6	0.0364852	2.27065	7	507	276	45391	Glyma.03G210100,Glyma.19G034500,Glyma.17G123100,Glyma.16G077100,Glyma.06G090700,Glyma.17G087300,Glyma.02G097400,	0.972223
Biological process	androecium development	GO:0048466	5	0.0364852	2.27065	7	507	276	45391	Glyma.03G210100,Glyma.19G034500,Glyma.17G123100,Glyma.16G077100,Glyma.06G090700,Glyma.17G087300,Glyma.02G097400,	0.972223
Biological process	cellular response to stress	GO:0033554	4	0.039398	1.39926	30	3526	276	45391	Glyma.04G076900,Glyma.05G076500,Glyma.08G065100,Glyma.08G271900,Glyma.09G168500,Glyma.03G161300,Glyma.18G009700,Glyma.08G241600,Glyma.03G165800,Glyma.10G147200,Glyma.08G128800,Glyma.01G010700,Glyma.17G028000,Glyma.03G232000,Glyma.20G246600,Glyma.02G039200,Glyma.11G110400,Glyma.13G105500,Glyma.01G019200,Glyma.11G014600,Glyma.12G098800,Glyma.06G090700,Glyma.15G170600,Glyma.13G124600,Glyma.09G263300…	1
Biological process	response to external stimulus	GO:0009605	3	0.0409121	1.28317	48	6152	276	45391	Glyma.04G076900,Glyma.16G045900,Glyma.08G065100,Glyma.08G271900,Glyma.09G168500,Glyma.03G161300,Glyma.12G102900,Glyma.16G085100,Glyma.04G072400,Glyma.19G034500,Glyma.08G241600,Glyma.11G096200,Glyma.03G165800,Glyma.02G137500,Glyma.20G230000,Glyma.17G123100,Glyma.03G242700,Glyma.08G128800,Glyma.13G054300,Glyma.01G010700,Glyma.17G028000,Glyma.08G217900,Glyma.03G232000,Glyma.06G084900,Glyma.20G246600…	1
Biological process	rhythmic process	GO:0048511	2	0.0423145	2.37774	6	415	276	45391	Glyma.12G059600,Glyma.01G168500,Glyma.12G037200,Glyma.01G037500,Glyma.09G127800,Glyma.17G062500,	0.884698
Biological process	circadian rhythm	GO:0007623	3	0.0423145	2.37774	6	415	276	45391	Glyma.12G059600,Glyma.01G168500,Glyma.12G037200,Glyma.01G037500,Glyma.09G127800,Glyma.17G062500,	0.884698
Biological process	protein acylation	GO:0043543	8	0.0426331	1.76207	12	1120	276	45391	Glyma.13G336300,Glyma.01G146600,Glyma.06G028800,Glyma.20G248900,Glyma.08G315000,Glyma.08G227200,Glyma.13G066800,Glyma.02G275500,Glyma.20G106700,Glyma.05G120800,Glyma.11G000300,Glyma.13G048600,	0.864752
Biological process	cellular response to extracellular stimulus	GO:0031668	5	0.0450605	1.86252	10	883	276	45391	Glyma.04G076900,Glyma.03G165800,Glyma.17G028000,Glyma.13G105500,Glyma.01G019200,Glyma.15G170600,Glyma.02G275500,Glyma.09G263300,Glyma.14G044300,Glyma.13G188800,	0.887495
Biological process	cellular response to external stimulus	GO:0071496	4	0.0461979	1.85412	10	887	276	45391	Glyma.04G076900,Glyma.03G165800,Glyma.17G028000,Glyma.13G105500,Glyma.01G019200,Glyma.15G170600,Glyma.02G275500,Glyma.09G263300,Glyma.14G044300,Glyma.13G188800,	0.896899
