# Supplementary material for: A DNA demethylase reduces seed size by decreasing the DNA methylation of AT-rich transposable elements in soybean
Source: Commun Biol. 2024 May 21;7:613. doi: 10.1038/s42003-024-06306-2 (PMC11109123; doi:10.1038/s42003-024-06306-2)
Supplement: Supplementary file 15 — Supplementary data 12 [file 42003_2024_6306_MOESM15_ESM.xlsx]

## Sheet: Sheet1
Supplementary Table 12 Summary of seed methylomes from wild type (Dongnong50) , mutant (gmdmea-3) and other soybean germplasms, related to Figure 2
Sample	Total Reads	Total Bases	Total Reads with Ns	N Reads(%)	Q30(%)	GC(%)	BS conversion rate(%)	Uniquely Mapped Read Pairs	Mapping Efficiency(%)	Error Rate(%)	Total Methylated Cytosines(%)
gmdmea-3	196007822	29128582384	30549	0.02	91.16	19	99.53	56480707	57.6	0.0278	14.74
Dongnong50	206402302	30620162433	88071	0.04	90.25	19.07	99.48	58675662	56.9	0.0289	14.24
Hefeng55	266966392	38238975520	7242059	2.71	85.2	18.97	99.42	54015115	40.5	0.0554	27.59
ZYD00006	221073238	31777982898	4908796	2.22	85.68	18.36	99.44	38087360	34.5	0.0541	26.86
W82	237346472	33830019784	1970085	0.83	86.91	19.81	99.21	66893850	56.4	0.0509	24.21
Jack	260339776	37163860984	2161443	0.83	86.8	18.48	99.49	63275266	48.6	0.0511	22.71
Dongnong60	208502148	29750258470	5497275	2.64	86.79	19.19	99.47	45204130	43.4	0.0511	24.36
Dongying	218531484	31143380350	6216888	2.84	86.27	19.23	99.32	37442642	34.3	0.0524	22.28
Baiyangdian	207733450	29526958546	5947116	2.86	85.99	19.28	99.44	34152934	32.9	0.0532	23.64
Suinong14	209987402	30274259770	6533537	3.11	85.81	18.87	99.4	45700279	43.5	0.0537	23.4
Hefeng51	211960090	30513268130	6430297	3.03	85.22	18.45	99.29	46427509	43.8	0.0554	27.99
Dongnong42	246271614	35247825578	6744163	2.74	85.32	19.17	99.47	46019759	37.4	0.0551	24.04
