# Supplementary material for: A DNA demethylase reduces seed size by decreasing the DNA methylation of AT-rich transposable elements in soybean
Source: Commun Biol. 2024 May 21;7:613. doi: 10.1038/s42003-024-06306-2 (PMC11109123; doi:10.1038/s42003-024-06306-2)
Supplement: Supplementary file 16 — Supplementary data 13 [file 42003_2024_6306_MOESM16_ESM.xlsx]

## Sheet: Sheet1
Supplementary Table 13 Summary of seed transcriptome from wild type (Dongnong50) , mutant (gmdmea-3) and other soybean germplasms.
Sample	Total reads	Q20 rate	Q30 rate	GC content	Mapping rate
Dongnong50_rep1	40283466	0.978411	0.935838	0.463646	0.949
Dongnong50_rep2	40246398	0.977413	0.93359	0.467205	0.9518
Dongnong50_rep3	41861904	0.977302	0.933437	0.480754	0.9544
gmdmea-3_rep1	39302058	0.979118	0.937484	0.465651	0.9484
gmdmea-3_rep2	39416688	0.977696	0.934399	0.461626	0.9586
gmdmea-3_rep3	40004396	0.977655	0.934199	0.465204	0.9532
W82_rep1	52049574	0.965421	0.92556	0.461193	0.9303
W82_rep2	45004958	0.960684	0.914264	0.461765	0.934
W82_rep3	68271426	0.961504	0.914039	0.455283	0.8465
Jack_rep1	57187914	0.964156	0.92319	0.458553	0.9291
Jack_rep2	51819034	0.958561	0.910486	0.45932	0.9322
Jack_rep3	72020038	0.959923	0.911184	0.454334	0.8511
Dongnong60_rep1	42873110	0.962996	0.921036	0.459661	0.8604
Dongnong60_rep2	36159410	0.961188	0.915464	0.458697	0.9038
Dongnong60_rep3	51960562	0.969552	0.933064	0.458016	0.9018
Dongying_rep1	43443834	0.960731	0.917017	0.467799	0.8772
Dongying_rep2	36918098	0.958646	0.910797	0.465847	0.9252
Dongying_rep3	53190026	0.967606	0.929138	0.464549	0.9318
Baiyangdian_rep1	44238004	0.965082	0.925628	0.468773	0.7544
Baiyangdian_rep2	36826564	0.961206	0.916017	0.464686	0.8962
Baiyangdian_rep3	68898360	0.968521	0.931011	0.458931	0.7483
Suinong14_rep1	40813622	0.964935	0.924677	0.457467	0.9059
Suinong14_rep2	38388266	0.958708	0.910588	0.458687	0.9097
Suinong14_rep3	62229812	0.968002	0.929856	0.457348	0.9149
Hefeng51_rep1	42493760	0.963136	0.921279	0.461789	0.8976
Hefeng51_rep2	39255428	0.959575	0.912548	0.460762	0.9256
Hefeng51_rep3	57650378	0.96754	0.928891	0.459211	0.931
Dongnong42_rep1	43864358	0.965527	0.925785	0.458212	0.9158
Dongnong42_rep2	43283400	0.959852	0.912923	0.459816	0.9174
Dongnong42_rep3	66417660	0.967911	0.929627	0.45818	0.9221
Hefeng55_rep1	44977400	0.965343	0.925711	0.46104	0.928
Hefeng55_rep2	54606352	0.959897	0.913361	0.461957	0.9309
Hefeng55_rep3	83640026	0.968146	0.930286	0.460594	0.9356
ZYD00006_rep1	41810394	0.960056	0.915225	0.463557	0.8876
ZYD00006_rep2	44917938	0.953186	0.900875	0.469721	0.7389
ZYD00006_rep3	48693144	0.966287	0.926277	0.462471	0.9299
