# Supplementary material for: A DNA demethylase reduces seed size by decreasing the DNA methylation of AT-rich transposable elements in soybean
Source: Commun Biol. 2024 May 21;7:613. doi: 10.1038/s42003-024-06306-2 (PMC11109123; doi:10.1038/s42003-024-06306-2)
Supplement: Supplementary file 17 — Supplementary data 14 [file 42003_2024_6306_MOESM17_ESM.xlsx]

## Sheet: Sheet1
Supplementary Table 13 All primers used in this study
qGmTUB-F	TCTTGGACAACGAAGCCATCT
qGmTUB-R	TGGTGAGGGACGAAATGATCT
qGmAPC10-F	GCGGAGGTAACCAATTGCTCATAG
qGmAPC10-R	TACCGGGTTTGCAGGAACTCAC
qGmSAMBA-F	TGGTCCTCACATCATGGTTTGCC
qGmSAMBA-R	ACCACCTGCAGCAGAATGTTCG
qGmBLH3-F	AGTCCAACCTCAAGCAGAACTGG
qGmBLH3-R	CCCAGTTCCAGAATCCATCACCAC
qGmGols1-F	AGCTTTCAATGTGGCTCCTCCTC
qGmGols1-R	TGCAGGTCATGCGATTGTACAGG
qGmDMEa-F	ATCCACGGTCTGCTTCTATCCC
qGmDMEa-R	TGGTGTTCAGTTCTTAGCCGACTC
qGmDMEb-F	ATCCACGGTCTGCTTCTATCCC
qGmDMEb-R	TGGTGTTCAGTTCTTAGCCGACTC
qGmROS1a-F	ACACTTCCCGGTTAGCAGGTTG
qGmROS1a-R	AGTTTGCCGATGCGGACTCTTG
qGmROS1b-F	TCCCAGATACGCATCCTCTTCTAC
qGmROS1b-R	ATTTGCGGTCTCACCTGGAGTC
qGmROS1c-F	AGCAACCTTCTACAGACGGGAAG
qGmROS1c-R	TACATGCAACTGGGCAACACAG
McrBCqPCR BLH3-1-F	TGGGTGACACTAAGTAAACCACAA
McrBCqPCR BLH3-1-R	TCACCAATAAGCACACTCAAGAC
McrBCqPCR GOLS-1-F	TCAGGTTAACTGCCACCGC
McrBCqPCR GOLS-1-R	CCACGTGTCTAGTAACGGTCC
McrBCqPCR samba-1-F	CGTTGGTCTAAGTCCATTGAGTG
McrBCqPCR samba-1-R	TGTCGTTAATCACAGTCTTAATCCA
McrBCqPCR APC10-2-F	TGATTCCTGACTTTTGACCCCT
McrBCqPCR APC10-2-R	AACGGCAAAACGGCAAAGAC
DMEa-F	CAGAAAGCAACCCAGCGAAG
DMEa-R	TCTTCCTGAGCTGGACCTTC
sequencing primer	GATGAAGTGGACGGAAGGAAGGAG
